# Supplementary material for: Whole genome experimental maps of DNA G-quadruplexes in multiple species
Source: Nucleic Acids Res. 2019 Mar 20;47(8):3862–74. doi: 10.1093/nar/gkz179 (PMC6486626; doi:10.1093/nar/gkz179)
Supplement: Supplementary Data [file gkz179_supplemental_files.zip]

Archive with 5 entries (5 files):
- Supplemental_File_S1.xls
- Supplemental_File_S2.xlsx
- Supplemental_File_S3.xls
- Supplemental_Material_NAR_revised_20190304.pdf
- Supplementary_file_S4.xls
