# Supplementary material for: Whole genome experimental maps of DNA G-quadruplexes in multiple species
Source: Nucleic Acids Res. 2019 Mar 20;47(8):3862–74. doi: 10.1093/nar/gkz179 (PMC6486626; doi:10.1093/nar/gkz179)
Supplement: Supplementary Data [file gkz179_supplemental_files.zip › Supplemental_File_S1.xls]

## Sheet: K_regions_table_all.cov.txt
Species	species_region	region	# hits overlapping	# random overlapping, rep_1	# random overlapping, rep_2	# random overlapping, rep_3	# random overlapping, average	fold enirchment	sd of fold
Arabidopsis	K_athaliana10_Arabidopsis_genes	genes	708	663	658	571	630.667	1.12262	0.0820295
Arabidopsis	K_athaliana10_Arabidopsis_genes_not	not genes	1699	1744	1749	1836	1776.33	0.956465	0.0291236
Arabidopsis	K_athaliana10_Arabidopsis_utr5	utr5	44	62	52	57	57	0.77193	0.0877193
Arabidopsis	K_athaliana10_Arabidopsis_utr3	utr3	103	88	80	68	78.6667	1.30932	0.127963
Arabidopsis	K_athaliana10_Arabidopsis_cds	cds	572	478	476	405	453	1.26269	0.0917908
Arabidopsis	K_athaliana10_Arabidopsis_exons	exons	779	677	657	569	634.333	1.22806	0.0905789
Arabidopsis	K_athaliana10_Arabidopsis_exons_coding	exons coding	647	570	564	476	536.667	1.20559	0.098058
Arabidopsis	K_athaliana10_Arabidopsis_introns	introns	166	299	317	287	301	0.551495	0.050165
Arabidopsis	K_athaliana10_Arabidopsis_promoter_1000_0	promoters	257	355	317	340	337.333	0.761858	0.0567386
Arabidopsis	K_athaliana10_Arabidopsis_promoter_tss	tss	576	608	587	576	590.333	0.97572	0.0275409
Arabidopsis	K_athaliana10_Arabidopsis_lincRNA	lincRNA	0	0	0	0	0	#DIV/0!	#DIV/0!
Arabidopsis	K_athaliana10_Arabidopsis_miRNA	miRNA	1	0	0	0	0	#DIV/0!	#DIV/0!
Arabidopsis	K_athaliana10_Arabidopsis_ncRNA	ncRNA	4	6	10	10	8.66667	0.461538	0.266469
Celegans	K_celegans220_Celegans_genes	genes	843	1422	1398	1377	1399	0.602573	0.0160948
Celegans	K_celegans220_Celegans_genes_not	not genes	3301	2722	2746	2767	2745	1.20255	0.00820279
Celegans	K_celegans220_Celegans_utr5	utr5	28	61	78	60	66.3333	0.422111	0.152502
Celegans	K_celegans220_Celegans_utr3	utr3	43	87	79	76	80.6667	0.533058	0.0704906
Celegans	K_celegans220_Celegans_cds	cds	298	909	917	873	899.667	0.331234	0.0260517
Celegans	K_celegans220_Celegans_exons	exons	320	822	817	778	805.667	0.397187	0.0299008
Celegans	K_celegans220_Celegans_exons_coding	exons coding	298	909	917	873	899.667	0.331234	0.0260517
Celegans	K_celegans220_Celegans_introns	introns	618	1045	1012	1014	1023.67	0.603712	0.0180745
Celegans	K_celegans220_Celegans_promoter_1000_0	promoters	622	736	800	725	753.667	0.825299	0.0537386
Celegans	K_celegans220_Celegans_promoter_tss	tss	1056	1298	1282	1226	1268.67	0.83237	0.0298002
Celegans	K_celegans220_Celegans_lincRNA	lincRNA	0	0	0	0	0	#DIV/0!	#DIV/0!
Celegans	K_celegans220_Celegans_miRNA	miRNA	0	0	0	0	0	#DIV/0!	#DIV/0!
Celegans	K_celegans220_Celegans_ncRNA	ncRNA	160	97	89	66	84	1.90476	0.191589
Zebrafish	K_danrer10_Zebrafish_genes	genes	37605	41378	41484	40883	41248.3	0.911673	0.0077772
Zebrafish	K_danrer10_Zebrafish_genes_not	not genes	104032	100259	100153	100754	100389	1.03629	0.00319554
Zebrafish	K_danrer10_Zebrafish_utr5	utr5	477	472	509	507	496	0.961694	0.0419529
Zebrafish	K_danrer10_Zebrafish_utr3	utr3	858	1311	1247	1240	1266	0.677725	0.0309068
Zebrafish	K_danrer10_Zebrafish_cds	cds	1199	3472	3549	3457	3492.67	0.343291	0.0141322
Zebrafish	K_danrer10_Zebrafish_exons	exons	2601	5197	5208	5134	5179.67	0.502156	0.00770882
Zebrafish	K_danrer10_Zebrafish_exons_coding	exons coding	2387	4938	4955	4879	4924	0.484768	0.0081006
Zebrafish	K_danrer10_Zebrafish_introns	introns	35559	38306	38345	37810	38153.7	0.931994	0.00781739
Zebrafish	K_danrer10_Zebrafish_promoter_1000_0	promoters	1576	1647	1438	1477	1520.67	1.03639	0.0730811
Zebrafish	K_danrer10_Zebrafish_promoter_tss	tss	2386	3060	3040	2859	2986.33	0.798973	0.0370777
Zebrafish	K_danrer10_Zebrafish_lincRNA	lincRNA	750	852	770	804	808.667	0.927453	0.0509465
Zebrafish	K_danrer10_Zebrafish_miRNA	miRNA	8	3	5	3	3.66667	2.18182	0.314918
Zebrafish	K_danrer10_Zebrafish_ncRNA	ncRNA	0	0	0	0	0	#DIV/0!	#DIV/0!
Drosophila	K_dm6_Drosophila_genes	genes	5886	7299	7160	7064	7174.33	0.820425	0.016469
Drosophila	K_dm6_Drosophila_genes_not	not genes	13513	12100	12239	12335	12224.7	1.10539	0.0096652
Drosophila	K_dm6_Drosophila_utr5	utr5	159	576	561	534	557	0.285458	0.0382115
Drosophila	K_dm6_Drosophila_utr3	utr3	235	772	744	688	734.667	0.319873	0.0582178
Drosophila	K_dm6_Drosophila_cds	cds	585	2154	2203	2100	2152.33	0.271798	0.0239369
Drosophila	K_dm6_Drosophila_exons	exons	1035	3340	3387	3215	3314	0.312311	0.0268252
Drosophila	K_dm6_Drosophila_exons_coding	exons coding	888	3148	3166	2986	3100	0.286452	0.0319794
Drosophila	K_dm6_Drosophila_introns	introns	5023	4688	4502	4641	4610.33	1.08951	0.0209785
Drosophila	K_dm6_Drosophila_promoter_1000_0	promoters	681	1203	1161	1202	1188.67	0.572911	0.0201615
Drosophila	K_dm6_Drosophila_promoter_tss	tss	1089	2267	2202	2172	2213.67	0.491944	0.0219377
Drosophila	K_dm6_Drosophila_lincRNA	lincRNA	416	300	324	319	314.333	1.32344	0.040283
Drosophila	K_dm6_Drosophila_miRNA	miRNA	1	0	4	6	3.33333	0.3	0.916515
Drosophila	K_dm6_Drosophila_ncRNA	ncRNA	0	0	0	0	0	#DIV/0!	#DIV/0!
Ecoli	K_ecoli_Ecoli_genes	genes	23	26	23	22	23.6667	0.971831	0.0879577
Ecoli	K_ecoli_Ecoli_genes_not	not genes	24	21	24	25	23.3333	1.02857	0.0892143
Ecoli	K_ecoli_Ecoli_utr5	utr5	0	0	0	0	0	#DIV/0!	#DIV/0!
Ecoli	K_ecoli_Ecoli_utr3	utr3	0	0	0	0	0	#DIV/0!	#DIV/0!
Ecoli	K_ecoli_Ecoli_cds	cds	23	26	23	22	23.6667	0.971831	0.0879577
Ecoli	K_ecoli_Ecoli_exons	exons	24	26	23	24	24.3333	0.986301	0.062775
Ecoli	K_ecoli_Ecoli_exons_coding	exons coding	23	26	23	22	23.6667	0.971831	0.0879577
Ecoli	K_ecoli_Ecoli_introns	introns	0	0	0	0	0	#DIV/0!	#DIV/0!
Ecoli	K_ecoli_Ecoli_promoter_1000_0	promoters	18	14	27	21	20.6667	0.870968	0.314826
Ecoli	K_ecoli_Ecoli_promoter_tss	tss	28	24	33	33	30	0.933333	0.173205
Ecoli	K_ecoli_Ecoli_lincRNA	lincRNA	0	0	0	0	0	#DIV/0!	#DIV/0!
Ecoli	K_ecoli_Ecoli_miRNA	miRNA	23	26	23	22	23.6667	0.971831	0.0879577
Ecoli	K_ecoli_Ecoli_ncRNA	ncRNA	0	0	0	0	0	#DIV/0!	#DIV/0!
Human	K_hg19_Homo_genes	genes	14154	7538	7420	7377	7445	1.90114	0.0111969
Human	K_hg19_Homo_genes_not	not genes	420118	426734	426852	426895	426827	0.984282	0.000195303
Human	K_hg19_Homo_utr5	utr5	3790	718	649	706	691	5.4848	0.0533497
Human	K_hg19_Homo_utr3	utr3	3159	2197	2261	2189	2215.67	1.42576	0.0178109
Human	K_hg19_Homo_cds	cds	7261	4468	4317	4324	4369.67	1.66168	0.0195052
Human	K_hg19_Homo_exons	exons	14154	7538	7420	7377	7445	1.90114	0.0111969
Human	K_hg19_Homo_exons_coding	exons coding	13266	6955	6861	6786	6867.33	1.93175	0.0123305
Human	K_hg19_Homo_introns	introns	101347	91648	91925	91777	91783.3	1.1042	0.00151017
Human	K_hg19_Homo_promoter_1000_0	promoters	8911	2324	2294	2215	2277.67	3.91234	0.0247208
Human	K_hg19_Homo_promoter_tss	tss	17890	4259	4137	4097	4164.33	4.29601	0.0202645
Human	K_hg19_Homo_lincRNA	lincRNA	13206	15516	15479	15635	15543.3	0.849625	0.00524423
Human	K_hg19_Homo_miRNA	miRNA	81	48	23	42	37.6667	2.15044	0.346492
Human	K_hg19_Homo_ncRNA	ncRNA	0	0	0	0	0	#DIV/0!	#DIV/0!
Leishmania	K_leishmania_Leishmania_genes	genes	443	5036	5026	5030	5030.67	0.0880599	0.00100051
Leishmania	K_leishmania_Leishmania_genes_not	not genes	16900	12307	12317	12313	12312.3	1.37261	0.000408795
Leishmania	K_leishmania_Leishmania_utr5	utr5	20	38	24	41	34.3333	0.582524	0.264285
Leishmania	K_leishmania_Leishmania_utr3	utr3	0	0	0	0	0	#DIV/0!	#DIV/0!
Leishmania	K_leishmania_Leishmania_cds	cds	422	5004	5014	5007	5008.33	0.0842596	0.00102461
Leishmania	K_leishmania_Leishmania_exons	exons	13	88	67	77	77.3333	0.168103	0.135827
Leishmania	K_leishmania_Leishmania_exons_coding	exons coding	442	5036	5026	5030	5030.67	0.0878611	0.00100051
Leishmania	K_leishmania_Leishmania_introns	introns	443	5033	5026	5028	5029	0.0880891	0.000716952
Leishmania	K_leishmania_Leishmania_promoter_1000_0	promoters	1981	2736	2780	2745	2753.67	0.719404	0.0084415
Leishmania	K_leishmania_Leishmania_promoter_tss	tss	2327	4855	4877	4756	4829.33	0.481847	0.0133464
Leishmania	K_leishmania_Leishmania_lincRNA	lincRNA	0	0	0	0	0	#DIV/0!	#DIV/0!
Leishmania	K_leishmania_Leishmania_miRNA	miRNA	0	0	0	0	0	#DIV/0!	#DIV/0!
Leishmania	K_leishmania_Leishmania_ncRNA	ncRNA	5	17	7	22	15.3333	0.326087	0.498106
Mouse	K_mm10_Mouse_genes	genes	171993	180255	179622	180418	180098	0.954995	0.00233478
Mouse	K_mm10_Mouse_genes_not	not genes	625796	617534	618167	617371	617691	1.01312	0.000680746
Mouse	K_mm10_Mouse_utr5	utr5	4867	1667	1625	1665	1652.33	2.94553	0.0143388
Mouse	K_mm10_Mouse_utr3	utr3	5201	6245	6372	6389	6335.33	0.820951	0.012421
Mouse	K_mm10_Mouse_cds	cds	6242	8912	8999	8926	8945.67	0.697768	0.00522213
Mouse	K_mm10_Mouse_exons	exons	21157	22399	22492	22477	22456	0.942154	0.00222346
Mouse	K_mm10_Mouse_exons_coding	exons coding	14824	15063	15236	15351	15216.7	0.974195	0.00952706
Mouse	K_mm10_Mouse_introns	introns	157753	164988	164412	165071	164824	0.957102	0.00217761
Mouse	K_mm10_Mouse_promoter_1000_0	promoters	11145	5875	6239	6014	6042.67	1.84438	0.0303981
Mouse	K_mm10_Mouse_promoter_tss	tss	22165	11071	11521	11036	11209.3	1.97737	0.0241297
Mouse	K_mm10_Mouse_lincRNA	lincRNA	13062	13165	13070	13057	13097.3	0.997302	0.00450171
Mouse	K_mm10_Mouse_miRNA	miRNA	119	60	67	57	61.3333	1.94022	0.0836674
Mouse	K_mm10_Mouse_ncRNA	ncRNA	0	0	0	0	0	#DIV/0!	#DIV/0!
Plasmodium	K_plasmodium_Plasmodium_genes	genes	29	53	68	47	56	0.517857	0.193155
Plasmodium	K_plasmodium_Plasmodium_genes_not	not genes	144	120	105	126	117	1.23077	0.09245
Plasmodium	K_plasmodium_Plasmodium_utr5	utr5	0	0	0	0	0	#DIV/0!	#DIV/0!
Plasmodium	K_plasmodium_Plasmodium_utr3	utr3	0	0	0	0	0	#DIV/0!	#DIV/0!
Plasmodium	K_plasmodium_Plasmodium_cds	cds	26	51	65	44	53.3333	0.4875	0.200488
Plasmodium	K_plasmodium_Plasmodium_exons	exons	27	51	65	44	53.3333	0.50625	0.200488
Plasmodium	K_plasmodium_Plasmodium_exons_coding	exons coding	26	51	65	44	53.3333	0.4875	0.200488
Plasmodium	K_plasmodium_Plasmodium_introns	introns	0	0	0	0	0	#DIV/0!	#DIV/0!
Plasmodium	K_plasmodium_Plasmodium_promoter_1000_0	promoters	8	15	11	31	19	0.421053	0.557
Plasmodium	K_plasmodium_Plasmodium_promoter_tss	tss	23	39	27	46	37.3333	0.616071	0.257385
Plasmodium	K_plasmodium_Plasmodium_lincRNA	lincRNA	0	0	0	0	0	#DIV/0!	#DIV/0!
Plasmodium	K_plasmodium_Plasmodium_miRNA	miRNA	0	0	0	0	0	#DIV/0!	#DIV/0!
Plasmodium	K_plasmodium_Plasmodium_ncRNA	ncRNA	0	0	0	0	0	#DIV/0!	#DIV/0!
Rhodobacter	K_rhodobacter_Rhodobacter_genes	genes	132	142	120	136	132.667	0.994975	0.0857222
Rhodobacter	K_rhodobacter_Rhodobacter_genes_not	not genes	159	149	171	155	158.333	1.00421	0.0718262
Rhodobacter	K_rhodobacter_Rhodobacter_utr5	utr5	0	0	0	0	0	#DIV/0!	#DIV/0!
Rhodobacter	K_rhodobacter_Rhodobacter_utr3	utr3	0	0	0	0	0	#DIV/0!	#DIV/0!
Rhodobacter	K_rhodobacter_Rhodobacter_cds	cds	132	142	120	136	132.667	0.994975	0.0857222
Rhodobacter	K_rhodobacter_Rhodobacter_exons	exons	132	142	121	136	133	0.992481	0.0813282
Rhodobacter	K_rhodobacter_Rhodobacter_exons_coding	exons coding	132	142	120	136	132.667	0.994975	0.0857222
Rhodobacter	K_rhodobacter_Rhodobacter_introns	introns	0	0	0	0	0	#DIV/0!	#DIV/0!
Rhodobacter	K_rhodobacter_Rhodobacter_promoter_1000_0	promoters	125	132	127	109	122.667	1.01902	0.0986155
Rhodobacter	K_rhodobacter_Rhodobacter_promoter_tss	tss	176	176	163	160	166.333	1.05812	0.0511317
Rhodobacter	K_rhodobacter_Rhodobacter_lincRNA	lincRNA	0	0	0	0	0	#DIV/0!	#DIV/0!
Rhodobacter	K_rhodobacter_Rhodobacter_miRNA	miRNA	0	0	0	0	0	#DIV/0!	#DIV/0!
Rhodobacter	K_rhodobacter_Rhodobacter_ncRNA	ncRNA	0	0	0	0	0	#DIV/0!	#DIV/0!
Saccaromyces	K_saccer3_Saccaromyces_genes	genes	20	49	40	46	45	0.444444	0.101835
Saccaromyces	K_saccer3_Saccaromyces_genes_not	not genes	83	54	63	57	58	1.43103	0.0790099
Saccaromyces	K_saccer3_Saccaromyces_utr5	utr5	0	1	0	2	1	0	1
Saccaromyces	K_saccer3_Saccaromyces_utr3	utr3	0	0	0	0	0	#DIV/0!	#DIV/0!
Saccaromyces	K_saccer3_Saccaromyces_cds	cds	20	49	40	46	45	0.444444	0.101835
Saccaromyces	K_saccer3_Saccaromyces_exons	exons	20	50	40	48	46	0.434783	0.115033
Saccaromyces	K_saccer3_Saccaromyces_exons_coding	exons coding	20	49	40	46	45	0.444444	0.101835
Saccaromyces	K_saccer3_Saccaromyces_introns	introns	0	0	0	2	0.666667	0	1.73205
Saccaromyces	K_saccer3_Saccaromyces_promoter_1000_0	promoters	36	22	31	39	30.6667	1.17391	0.277334
Saccaromyces	K_saccer3_Saccaromyces_promoter_tss	tss	52	49	52	63	54.6667	0.95122	0.134837
Saccaromyces	K_saccer3_Saccaromyces_lincRNA	lincRNA	0	0	0	0	0	#DIV/0!	#DIV/0!
Saccaromyces	K_saccer3_Saccaromyces_miRNA	miRNA	0	0	0	0	0	#DIV/0!	#DIV/0!
Saccaromyces	K_saccer3_Saccaromyces_ncRNA	ncRNA	0	0	0	0	0	#DIV/0!	#DIV/0!
Trypanosome	K_tryp_Trypanosome_genes	genes	507	968	934	980	960.667	0.527759	0.0248377
Trypanosome	K_tryp_Trypanosome_genes_not	not genes	2729	2268	2302	2256	2275.33	1.19938	0.0104867
Trypanosome	K_tryp_Trypanosome_utr5	utr5	20	6	10	6	7.33333	2.72727	0.314918
Trypanosome	K_tryp_Trypanosome_utr3	utr3	1	0	0	2	0.666667	1.5	1.73205
Trypanosome	K_tryp_Trypanosome_cds	cds	486	960	926	974	953.333	0.50979	0.025893
Trypanosome	K_tryp_Trypanosome_exons	exons	11	48	38	44	43.3333	0.253846	0.116151
Trypanosome	K_tryp_Trypanosome_exons_coding	exons coding	504	962	932	978	957.333	0.526462	0.0243931
Trypanosome	K_tryp_Trypanosome_introns	introns	0	0	0	0	0	#DIV/0!	#DIV/0!
Trypanosome	K_tryp_Trypanosome_promoter_1000_0	promoters	1175	611	564	622	599	1.9616	0.0514288
Trypanosome	K_tryp_Trypanosome_promoter_tss	tss	1413	1031	959	1006	998.667	1.41489	0.0366047
Trypanosome	K_tryp_Trypanosome_lincRNA	lincRNA	0	0	0	0	0	#DIV/0!	#DIV/0!
Trypanosome	K_tryp_Trypanosome_miRNA	miRNA	0	0	0	0	0	#DIV/0!	#DIV/0!
Trypanosome	K_tryp_Trypanosome_ncRNA	ncRNA	3	6	2	2	3.33333	0.9	0.69282
