# Supplementary material for: Whole genome experimental maps of DNA G-quadruplexes in multiple species
Source: Nucleic Acids Res. 2019 Mar 20;47(8):3862–74. doi: 10.1093/nar/gkz179 (PMC6486626; doi:10.1093/nar/gkz179)
Supplement: Supplementary Data [file gkz179_supplemental_files.zip › Supplemental_File_S2.xlsx]

## Sheet: supp_data_file_2.tab
promoter_id	hg19.chr	hg19.start	hg19.end	hg19.gene	hg19	hg19.strand	hg19.tmp	hg19.max	mm10.chr	mm10.start	mm10.end	mm10.gene	mm10	mm10.strand	mm10.tmp	mm10.max	danrer10.chr	danrer10.start	danrer10.end	danrer10.gene	danrer10	danrer10.strand	danrer10.tmp	danrer10.max	dm6.chr	dm6.start	dm6.end	dm6.gene	dm6	dm6.strand	dm6.tmp	dm6.max	ce10.chr	ce10.start	ce10.end	ce10.gene	ce10	ce10.strand	ce10.tmp	ce10.max	sacCer3.chr	sacCer3.start	sacCer3.end	sacCer3.gene	sacCer3	sacCer3.strand	sacCer3.tmp	sacCer3.max	cluster
3	chr1	17436	18436	MIR6859-1	hg19	-	1.3	4.6	NA	NA	NA	NA	NA	NA	NA	NA	NA	NA	NA	NA	NA	NA	NA	NA	NA	NA	NA	NA	NA	NA	NA	NA	NA	NA	NA	NA	NA	NA	NA	NA	NA	NA	NA	NA	NA	NA	NA	NA	-1
4	chr1	17436	18436	MIR6859-2	hg19	-	1.3	4.6	NA	NA	NA	NA	NA	NA	NA	NA	NA	NA	NA	NA	NA	NA	NA	NA	NA	NA	NA	NA	NA	NA	NA	NA	NA	NA	NA	NA	NA	NA	NA	NA	NA	NA	NA	NA	NA	NA	NA	NA	-1
5	chr1	29370	30370	WASH7P	hg19	-	1	44.5	NA	NA	NA	NA	NA	NA	NA	NA	NA	NA	NA	NA	NA	NA	NA	NA	NA	NA	NA	NA	NA	NA	NA	NA	NA	NA	NA	NA	NA	NA	NA	NA	NA	NA	NA	NA	NA	NA	NA	NA	-1
6	chr1	36081	37081	FAM138A	hg19	-	1.1	3.4	NA	NA	NA	NA	NA	NA	NA	NA	NA	NA	NA	NA	NA	NA	NA	NA	NA	NA	NA	NA	NA	NA	NA	NA	NA	NA	NA	NA	NA	NA	NA	NA	NA	NA	NA	NA	NA	NA	NA	NA	-1
7	chr1	36081	37081	FAM138F	hg19	-	1.1	3.4	NA	NA	NA	NA	NA	NA	NA	NA	NA	NA	NA	NA	NA	NA	NA	NA	NA	NA	NA	NA	NA	NA	NA	NA	NA	NA	NA	NA	NA	NA	NA	NA	NA	NA	NA	NA	NA	NA	NA	NA	-1
8	NA	NA	NA	NA	NA	NA	NA	NA	chr2	111524203	111525203	ENSMUSG00000108908	mm10	+	0	54.3	NA	NA	NA	NA	NA	NA	NA	NA	NA	NA	NA	NA	NA	NA	NA	NA	NA	NA	NA	NA	NA	NA	NA	NA	NA	NA	NA	NA	NA	NA	NA	NA	-1
9	chr1	140566	141566	LOC729737	hg19	-	0	8.5	NA	NA	NA	NA	NA	NA	NA	NA	NA	NA	NA	NA	NA	NA	NA	NA	NA	NA	NA	NA	NA	NA	NA	NA	NA	NA	NA	NA	NA	NA	NA	NA	NA	NA	NA	NA	NA	NA	NA	NA	-1
12	NA	NA	NA	NA	NA	NA	NA	NA	chr2	111820340	111821340	ENSMUSG00000093804	mm10	-	0	2.22507e-308	NA	NA	NA	NA	NA	NA	NA	NA	NA	NA	NA	NA	NA	NA	NA	NA	NA	NA	NA	NA	NA	NA	NA	NA	NA	NA	NA	NA	NA	NA	NA	NA	-1
13	NA	NA	NA	NA	NA	NA	NA	NA	chr2	111820340	111821340	ENSMUSG00000093804	mm10	-	0	2.22507e-308	NA	NA	NA	NA	NA	NA	NA	NA	NA	NA	NA	NA	NA	NA	NA	NA	NA	NA	NA	NA	NA	NA	NA	NA	NA	NA	NA	NA	NA	NA	NA	NA	-1
14	NA	NA	NA	NA	NA	NA	NA	NA	chr2	111820340	111821340	ENSMUSG00000093804	mm10	-	0	2.22507e-308	NA	NA	NA	NA	NA	NA	NA	NA	NA	NA	NA	NA	NA	NA	NA	NA	NA	NA	NA	NA	NA	NA	NA	NA	NA	NA	NA	NA	NA	NA	NA	NA	-1
15	chr1	567793	568793	MIR6723	hg19	-	34.3	34.3	NA	NA	NA	NA	NA	NA	NA	NA	NA	NA	NA	NA	NA	NA	NA	NA	NA	NA	NA	NA	NA	NA	NA	NA	NA	NA	NA	NA	NA	NA	NA	NA	NA	NA	NA	NA	NA	NA	NA	NA	-1
16	chr1	714068	715068	LOC100288069	hg19	-	0	1.4	NA	NA	NA	NA	NA	NA	NA	NA	NA	NA	NA	NA	NA	NA	NA	NA	NA	NA	NA	NA	NA	NA	NA	NA	NA	NA	NA	NA	NA	NA	NA	NA	NA	NA	NA	NA	NA	NA	NA	NA	-1
17	chr1	751750	752750	FAM87B	hg19	+	0.5	0.5	NA	NA	NA	NA	NA	NA	NA	NA	NA	NA	NA	NA	NA	NA	NA	NA	NA	NA	NA	NA	NA	NA	NA	NA	NA	NA	NA	NA	NA	NA	NA	NA	NA	NA	NA	NA	NA	NA	NA	NA	-1
18	chr1	762902	763902	LINC00115	hg19	-	2.5	3.9	NA	NA	NA	NA	NA	NA	NA	NA	NA	NA	NA	NA	NA	NA	NA	NA	NA	NA	NA	NA	NA	NA	NA	NA	NA	NA	NA	NA	NA	NA	NA	NA	NA	NA	NA	NA	NA	NA	NA	NA	-1
19	chr1	761970	762970	LINC01128	hg19	+	7.9	50.8	NA	NA	NA	NA	NA	NA	NA	NA	NA	NA	NA	NA	NA	NA	NA	NA	NA	NA	NA	NA	NA	NA	NA	NA	NA	NA	NA	NA	NA	NA	NA	NA	NA	NA	NA	NA	NA	NA	NA	NA	-1
20	chr1	812182	813182	FAM41C	hg19	-	0.2	1.2	NA	NA	NA	NA	NA	NA	NA	NA	NA	NA	NA	NA	NA	NA	NA	NA	NA	NA	NA	NA	NA	NA	NA	NA	NA	NA	NA	NA	NA	NA	NA	NA	NA	NA	NA	NA	NA	NA	NA	NA	-1
21	chr1	854817	855817	LOC100130417	hg19	-	1.2	8.9	NA	NA	NA	NA	NA	NA	NA	NA	NA	NA	NA	NA	NA	NA	NA	NA	NA	NA	NA	NA	NA	NA	NA	NA	NA	NA	NA	NA	NA	NA	NA	NA	NA	NA	NA	NA	NA	NA	NA	NA	-1
22	chr1	860120	861120	SAMD11	hg19	+	1.2	17	chr4	156255338	156256338	ENSMUSG00000096351	mm10	-	0	1.66	chr23	23093158	23095158	ENSDARG00000077852	danRer10	+	0.7	3.3	chr2L	11065998	11067998	FBgn0032330	dm6	-	0	0.13	NA	NA	NA	NA	NA	NA	NA	NA	NA	NA	NA	NA	NA	NA	NA	NA	1
23	chr1	894679	895679	NOC2L	hg19	-	35.2	35.2	chr4	156235010	156236010	ENSMUSG00000095567	mm10	+	0	3.81	NA	NA	NA	NA	NA	NA	NA	NA	chr2L	21162641	21164641	FBgn0032925	dm6	+	0	0.33	CHROMOSOME_II	10344052	10346052	WBGene00007413	ce10	-	0.5	0.7	chrXV	726512	728512	YOR206W	sacCer3	+	0.2	0.6	2
24	chr1	894966	895966	KLHL17	hg19	+	1	41	chr4	156229717	156230717	ENSMUSG00000078485	mm10	-	0.22	21.52	NA	NA	NA	NA	NA	NA	NA	NA	chr2R	18828699	18830699	FBgn0034396	dm6	-	0.41	1.66	NA	NA	NA	NA	NA	NA	NA	NA	NA	NA	NA	NA	NA	NA	NA	NA	2
25	chr1	900876	901876	PLEKHN1	hg19	+	1.6	47.7	NA	NA	NA	NA	NA	NA	NA	NA	chr23	23304585	23306585	ENSDARG00000087844	danRer10	+	0.7	4.5	NA	NA	NA	NA	NA	NA	NA	NA	NA	NA	NA	NA	NA	NA	NA	NA	NA	NA	NA	NA	NA	NA	NA	NA	3
26	chr1	917473	918473	PERM1	hg19	-	0.1	3.2	chr4	156214868	156215868	ENSMUSG00000078486	mm10	+	0	14.57	NA	NA	NA	NA	NA	NA	NA	NA	NA	NA	NA	NA	NA	NA	NA	NA	NA	NA	NA	NA	NA	NA	NA	NA	NA	NA	NA	NA	NA	NA	NA	NA	1
27	chr1	935552	936552	HES4	hg19	-	0.3	3.5	NA	NA	NA	NA	NA	NA	NA	NA	NA	NA	NA	NA	NA	NA	NA	NA	chr3L	8674759	8676759	FBgn0001168	dm6	+	0.33	2.43	NA	NA	NA	NA	NA	NA	NA	NA	NA	NA	NA	NA	NA	NA	NA	NA	1
28	chr1	947846	948846	ISG15	hg19	+	0.7	39.8	chr4	156200818	156201818	ENSMUSG00000035692	mm10	-	0.26	0.26	NA	NA	NA	NA	NA	NA	NA	NA	chrX	6282575	6284575	FBgn0029856	dm6	-	0.53	22.96	CHROMOSOME_III	5939197	5941197	WBGene00006727	ce10	+	0.1	0.1	chrXII	64207	66207	YLL039C	sacCer3	-	0.2	0.5	4
29	chr1	954502	955502	AGRN	hg19	+	0.1	41.4	chr4	156197488	156198488	ENSMUSG00000041936	mm10	-	9.77	25.83	chr23	23558210	23560210	ENSDARG00000079388	danRer10	+	0.1	3.2	NA	NA	NA	NA	NA	NA	NA	NA	NA	NA	NA	NA	NA	NA	NA	NA	NA	NA	NA	NA	NA	NA	NA	NA	2
30	chr1	1009687	1010687	RNF223	hg19	-	0.8	39.7	chr4	156129513	156130513	ENSMUSG00000110404	mm10	+	0	0.99	chr6	40702486	40704486	ENSDARG00000098411	danRer10	-	0.5	0.5	NA	NA	NA	NA	NA	NA	NA	NA	NA	NA	NA	NA	NA	NA	NA	NA	NA	NA	NA	NA	NA	NA	NA	NA	2
31	chr1	1051736	1052736	C1orf159	hg19	-	0.3	53.4	chr4	156108982	156109982	ENSMUSG00000059939	mm10	+	0	8.61	NA	NA	NA	NA	NA	NA	NA	NA	NA	NA	NA	NA	NA	NA	NA	NA	NA	NA	NA	NA	NA	NA	NA	NA	NA	NA	NA	NA	NA	NA	NA	NA	2
32	chr1	1071396	1072396	RP11-465B22.5	hg19	+	1.6	47.9	NA	NA	NA	NA	NA	NA	NA	NA	NA	NA	NA	NA	NA	NA	NA	NA	NA	NA	NA	NA	NA	NA	NA	NA	NA	NA	NA	NA	NA	NA	NA	NA	NA	NA	NA	NA	NA	NA	NA	NA	-1
33	chr1	1101483	1102483	MIR200B	hg19	+	8.2	54.5	NA	NA	NA	NA	NA	NA	NA	NA	NA	NA	NA	NA	NA	NA	NA	NA	NA	NA	NA	NA	NA	NA	NA	NA	NA	NA	NA	NA	NA	NA	NA	NA	NA	NA	NA	NA	NA	NA	NA	NA	-1
34	chr1	1102242	1103242	MIR200A	hg19	+	26.2	42.4	NA	NA	NA	NA	NA	NA	NA	NA	NA	NA	NA	NA	NA	NA	NA	NA	NA	NA	NA	NA	NA	NA	NA	NA	NA	NA	NA	NA	NA	NA	NA	NA	NA	NA	NA	NA	NA	NA	NA	NA	-1
35	chr1	1103384	1104384	MIR429	hg19	+	0.9	14.7	NA	NA	NA	NA	NA	NA	NA	NA	NA	NA	NA	NA	NA	NA	NA	NA	NA	NA	NA	NA	NA	NA	NA	NA	NA	NA	NA	NA	NA	NA	NA	NA	NA	NA	NA	NA	NA	NA	NA	NA	-1
36	chr1	1108285	1109285	TTLL10	hg19	+	4.2	29.9	chr4	156059414	156060414	ENSMUSG00000029074	mm10	-	0	0.44	chr23	24142798	24144798	ENSDARG00000090472	danRer10	+	3.3	5.3	NA	NA	NA	NA	NA	NA	NA	NA	NA	NA	NA	NA	NA	NA	NA	NA	NA	NA	NA	NA	NA	NA	NA	NA	2
37	chr1	1142089	1143089	TNFRSF18	hg19	-	2.4	3.1	chr4	156025164	156026164	ENSMUSG00000041954	mm10	+	0.79	36.75	chr6	42985307	42987307	ENSDARG00000076800	danRer10	-	0.6	0.6	NA	NA	NA	NA	NA	NA	NA	NA	NA	NA	NA	NA	NA	NA	NA	NA	NA	NA	NA	NA	NA	NA	NA	NA	1
38	chr1	1149548	1150548	TNFRSF4	hg19	-	0.2	6.4	chr4	156012843	156013843	ENSMUSG00000029075	mm10	+	1.21	2.43	NA	NA	NA	NA	NA	NA	NA	NA	NA	NA	NA	NA	NA	NA	NA	NA	NA	NA	NA	NA	NA	NA	NA	NA	NA	NA	NA	NA	NA	NA	NA	NA	1
39	chr1	1167447	1168447	SDF4	hg19	-	0.7	7.7	chr4	155991911	155992911	ENSMUSG00000029076	mm10	+	0	11.26	chr23	24771859	24773859	ENSDARG00000070682	danRer10	-	0.1	0.2	chr3R	19179659	19181659	FBgn0051475	dm6	+	0.55	1.66	CHROMOSOME_II	6591319	6593319	WBGene00016965	ce10	-	0.9	0.9	NA	NA	NA	NA	NA	NA	NA	NA	1
40	chr1	1166628	1167628	B3GALT6	hg19	+	0.4	3.7	chr4	155992649	155993649	ENSMUSG00000050796	mm10	-	1.32	3.2	chr11	2614758	2616758	ENSDARG00000038414	danRer10	+	4.4	4.6	chr2R	8626611	8628611	FBgn0033315	dm6	-	0	1.43	NA	NA	NA	NA	NA	NA	NA	NA	NA	NA	NA	NA	NA	NA	NA	NA	1
41	chr1	1182102	1183102	FAM132A	hg19	-	11.5	48.1	NA	NA	NA	NA	NA	NA	NA	NA	NA	NA	NA	NA	NA	NA	NA	NA	NA	NA	NA	NA	NA	NA	NA	NA	NA	NA	NA	NA	NA	NA	NA	NA	NA	NA	NA	NA	NA	NA	NA	NA	-1
42	chr1	1209234	1210234	UBE2J2	hg19	-	5.1	41.8	chr4	155942831	155943831	ENSMUSG00000023286	mm10	+	0	2.43	chr23	36760829	36762829	ENSDARG00000061161	danRer10	-	1.1	4.4	chr3R	17533587	17535587	FBgn0038515	dm6	-	0	0.61	NA	NA	NA	NA	NA	NA	NA	NA	chrV	358562	360562	YER100W	sacCer3	+	0.5	0.6	2
43	chr1	1214815	1215815	SCNN1D	hg19	+	5.2	5.2	NA	NA	NA	NA	NA	NA	NA	NA	NA	NA	NA	NA	NA	NA	NA	NA	NA	NA	NA	NA	NA	NA	NA	NA	NA	NA	NA	NA	NA	NA	NA	NA	NA	NA	NA	NA	NA	NA	NA	NA	-1
44	chr1	1231550	1232550	MIR6726	hg19	-	19	49.1	NA	NA	NA	NA	NA	NA	NA	NA	NA	NA	NA	NA	NA	NA	NA	NA	NA	NA	NA	NA	NA	NA	NA	NA	NA	NA	NA	NA	NA	NA	NA	NA	NA	NA	NA	NA	NA	NA	NA	NA	-1
45	chr1	1243269	1244269	ACAP3	hg19	-	28.4	28.4	chr4	155890822	155891822	ENSMUSG00000029033	mm10	+	0	5.3	chr11	3474577	3476577	ENSDARG00000099240	danRer10	-	3.9	6	chr3R	23117400	23119400	FBgn0039056	dm6	+	0	0.19	CHROMOSOME_II	12087797	12089797	WBGene00000565	ce10	-	1	1	chrIX	272846	274846	YIL044C	sacCer3	-	1	1.2	2
46	chr1	1242993	1243993	PUSL1	hg19	+	0.6	17.3	chr4	155891781	155892781	ENSMUSG00000051557	mm10	-	1.32	3.97	chr11	3478750	3480750	ENSDARG00000074565	danRer10	+	3.1	3.1	chr3L	183422	185422	FBgn0083976	dm6	-	0.22	0.99	NA	NA	NA	NA	NA	NA	NA	NA	NA	NA	NA	NA	NA	NA	NA	NA	1
47	chr1	1247946	1248946	MIR6727	hg19	-	3.2	21.2	NA	NA	NA	NA	NA	NA	NA	NA	NA	NA	NA	NA	NA	NA	NA	NA	NA	NA	NA	NA	NA	NA	NA	NA	NA	NA	NA	NA	NA	NA	NA	NA	NA	NA	NA	NA	NA	NA	NA	NA	-1
48	chr1	1260067	1261067	CPSF3L	hg19	-	1.1	27.3	NA	NA	NA	NA	NA	NA	NA	NA	NA	NA	NA	NA	NA	NA	NA	NA	NA	NA	NA	NA	NA	NA	NA	NA	NA	NA	NA	NA	NA	NA	NA	NA	NA	NA	NA	NA	NA	NA	NA	NA	-1
49	chr1	1259142	1260142	GLTPD1	hg19	+	23.9	51.9	NA	NA	NA	NA	NA	NA	NA	NA	NA	NA	NA	NA	NA	NA	NA	NA	NA	NA	NA	NA	NA	NA	NA	NA	NA	NA	NA	NA	NA	NA	NA	NA	NA	NA	NA	NA	NA	NA	NA	NA	-1
50	chr1	1265725	1266725	TAS1R3	hg19	+	0.1	3.8	chr4	155863362	155864362	ENSMUSG00000029072	mm10	-	0	0.38	chr11	40477362	40479362	ENSDARG00000006341	danRer10	-	0.8	3.4	NA	NA	NA	NA	NA	NA	NA	NA	NA	NA	NA	NA	NA	NA	NA	NA	NA	NA	NA	NA	NA	NA	NA	NA	1
51	chr1	1275088	1276088	MIR6808	hg19	-	24.8	53	NA	NA	NA	NA	NA	NA	NA	NA	NA	NA	NA	NA	NA	NA	NA	NA	NA	NA	NA	NA	NA	NA	NA	NA	NA	NA	NA	NA	NA	NA	NA	NA	NA	NA	NA	NA	NA	NA	NA	NA	-1
52	chr1	1284492	1285492	DVL1	hg19	-	34.7	35.5	chr4	155846402	155847402	ENSMUSG00000029071	mm10	+	2.65	2.65	chr23	29980807	29982807	ENSDARG00000010515	danRer10	+	0.1	0.9	chrX	11354881	11356881	FBgn0000499	dm6	+	0	2.98	CHROMOSOME_II	5224361	5226361	WBGene00001101	ce10	-	0.2	0.2	NA	NA	NA	NA	NA	NA	NA	NA	2
53	chr1	1298921	1299921	MXRA8	hg19	-	5.5	8	chr4	155838726	155839726	ENSMUSG00000029070	mm10	+	0	33.77	chr23	29961619	29963619	ENSDARG00000062129	danRer10	+	0.6	0.6	NA	NA	NA	NA	NA	NA	NA	NA	NA	NA	NA	NA	NA	NA	NA	NA	NA	NA	NA	NA	NA	NA	NA	NA	1
54	chr1	1310818	1311818	AURKAIP1	hg19	-	0.5	3.8	chr4	155830351	155831351	ENSMUSG00000065990	mm10	+	0	1.99	chr23	29955675	29957675	ENSDARG00000074985	danRer10	+	2.1	2.1	NA	NA	NA	NA	NA	NA	NA	NA	NA	NA	NA	NA	NA	NA	NA	NA	NA	NA	NA	NA	NA	NA	NA	NA	1
55	chr1	1334718	1335718	CCNL2	hg19	-	4.7	11	chr4	155811489	155812489	ENSMUSG00000029068	mm10	+	0.33	38.63	NA	NA	NA	NA	NA	NA	NA	NA	chrX	2079405	2081405	FBgn0040394	dm6	-	0	19.76	NA	NA	NA	NA	NA	NA	NA	NA	chrXIV	584291	586291	YNL025C	sacCer3	-	0.2	0.3	5
56	chr1	1333909	1334909	LOC148413	hg19	+	0.3	45.1	NA	NA	NA	NA	NA	NA	NA	NA	NA	NA	NA	NA	NA	NA	NA	NA	NA	NA	NA	NA	NA	NA	NA	NA	NA	NA	NA	NA	NA	NA	NA	NA	NA	NA	NA	NA	NA	NA	NA	NA	-1
57	chr1	1342693	1343693	MRPL20	hg19	-	6.8	6.8	chr4	155802650	155803650	ENSMUSG00000029066	mm10	+	0	0.66	chr22	61124	63124	ENSDARG00000090462	danRer10	-	0.9	8.9	chr3L	13016867	13018867	FBgn0036335	dm6	-	0.57	1.39	NA	NA	NA	NA	NA	NA	NA	NA	NA	NA	NA	NA	NA	NA	NA	NA	1
58	chr1	1356824	1357824	ANKRD65	hg19	-	4	49.4	chr4	155790172	155791172	ENSMUSG00000078487	mm10	+	0.07	0.22	NA	NA	NA	NA	NA	NA	NA	NA	NA	NA	NA	NA	NA	NA	NA	NA	NA	NA	NA	NA	NA	NA	NA	NA	NA	NA	NA	NA	NA	NA	NA	NA	6
59	chr1	1360507	1361507	TMEM88B	hg19	+	2	42.1	chr4	155785874	155786874	ENSMUSG00000073680	mm10	-	0	0.17	NA	NA	NA	NA	NA	NA	NA	NA	NA	NA	NA	NA	NA	NA	NA	NA	NA	NA	NA	NA	NA	NA	NA	NA	NA	NA	NA	NA	NA	NA	NA	NA	2
60	chr1	1369902	1370902	VWA1	hg19	+	0.2	31.5	chr4	155774698	155775698	ENSMUSG00000042116	mm10	-	30.35	51.66	chr23	39772608	39774608	ENSDARG00000075468	danRer10	-	0.2	4.1	NA	NA	NA	NA	NA	NA	NA	NA	NA	NA	NA	NA	NA	NA	NA	NA	NA	NA	NA	NA	NA	NA	NA	NA	5
61	chr1	1384068	1385068	ATAD3C	hg19	+	0.5	5.2	chr4	155761093	155762093	ENSMUSG00000029036	mm10	-	0.26	1.04	chr22	57432	59432	ENSDARG00000086848	danRer10	-	1.2	6.8	chr3R	16263115	16265115	FBgn0040237	dm6	-	0.79	6.95	CHROMOSOME_II	10247931	10249931	WBGene00010015	ce10	+	0.4	0.6	NA	NA	NA	NA	NA	NA	NA	NA	1
62	chr1	1406163	1407163	ATAD3B	hg19	+	1.4	3.1	chr4	155761093	155762093	ENSMUSG00000029036	mm10	-	0.26	1.04	chr22	57432	59432	ENSDARG00000086848	danRer10	-	1.2	6.8	chr3R	16263115	16265115	FBgn0040237	dm6	-	0.79	6.95	CHROMOSOME_II	10247931	10249931	WBGene00010015	ce10	+	0.4	0.6	NA	NA	NA	NA	NA	NA	NA	NA	1
63	chr1	1446522	1447522	ATAD3A	hg19	+	0.7	42.2	chr4	155761093	155762093	ENSMUSG00000029036	mm10	-	0.26	1.04	chr22	57432	59432	ENSDARG00000086848	danRer10	-	1.2	6.8	chr3R	16263115	16265115	FBgn0040237	dm6	-	0.79	6.95	CHROMOSOME_II	10247931	10249931	WBGene00010015	ce10	+	0.4	0.6	NA	NA	NA	NA	NA	NA	NA	NA	2
64	chr1	1475740	1476740	TMEM240	hg19	-	8.5	46.8	chr4	155733804	155734804	ENSMUSG00000084845	mm10	+	0	14.13	chr23	24655065	24657065	ENSDARG00000087916	danRer10	-	0.2	6	NA	NA	NA	NA	NA	NA	NA	NA	NA	NA	NA	NA	NA	NA	NA	NA	NA	NA	NA	NA	NA	NA	NA	NA	4
65	chr1	1510262	1511262	SSU72	hg19	-	0.1	8.7	chr4	155703800	155704800	ENSMUSG00000029038	mm10	+	0	0.17	chr22	361922	363922	ENSDARG00000031216	danRer10	-	0.9	1.1	chrX	19663561	19665561	FBgn0031054	dm6	+	0.26	4.8	NA	NA	NA	NA	NA	NA	NA	NA	chrXIV	228094	230094	YNL222W	sacCer3	+	0.3	0.5	1
66	chr1	1535476	1536476	C1orf233	hg19	-	1.4	4.2	NA	NA	NA	NA	NA	NA	NA	NA	NA	NA	NA	NA	NA	NA	NA	NA	NA	NA	NA	NA	NA	NA	NA	NA	NA	NA	NA	NA	NA	NA	NA	NA	NA	NA	NA	NA	NA	NA	NA	NA	-1
67	chr1	1549794	1550794	MIB2	hg19	+	0.1	9.6	chr4	155669198	155670198	ENSMUSG00000029060	mm10	-	0.33	3.31	NA	NA	NA	NA	NA	NA	NA	NA	chr2L	19033444	19035444	FBgn0086442	dm6	+	0.83	0.86	CHROMOSOME_III	11289600	11291600	WBGene00012933	ce10	-	0.6	0.6	NA	NA	NA	NA	NA	NA	NA	NA	1
68	chr1	1566559	1567559	MMP23B	hg19	+	5.9	9.8	chr4	155653384	155654384	ENSMUSG00000029061	mm10	-	0.17	14.24	chr8	53594810	53596810	ENSDARG00000043079	danRer10	+	0.4	3.8	NA	NA	NA	NA	NA	NA	NA	NA	CHROMOSOME_III	2635396	2637396	WBGene00019212	ce10	+	0.2	0.5	NA	NA	NA	NA	NA	NA	NA	NA	7
69	chr1	1624243	1625243	SLC35E2B	hg19	-	1	7	chr4	155600416	155601416	ENSMUSG00000042202	mm10	+	0	0.66	NA	NA	NA	NA	NA	NA	NA	NA	chrX	22443661	22445661	FBgn0031183	dm6	+	0.13	19.54	NA	NA	NA	NA	NA	NA	NA	NA	NA	NA	NA	NA	NA	NA	NA	NA	1
70	chr1	1630377	1631377	MMP23A	hg19	+	0.4	40.5	NA	NA	NA	NA	NA	NA	NA	NA	NA	NA	NA	NA	NA	NA	NA	NA	NA	NA	NA	NA	NA	NA	NA	NA	NA	NA	NA	NA	NA	NA	NA	NA	NA	NA	NA	NA	NA	NA	NA	NA	-1
71	chr1	1655775	1656775	CDK11B	hg19	-	0.3	1.4	chr4	155623869	155624869	ENSMUSG00000029062	mm10	+	0	1.19	chr8	53626383	53628383	ENSDARG00000102546	danRer10	-	4.2	6.8	chr3L	20770528	20772528	FBgn0016696	dm6	+	0.22	1.32	CHROMOSOME_X	10418691	10420691	WBGene00013917	ce10	-	0.9	1.1	chrXI	181958	183958	YKL139W	sacCer3	+	0.1	0.9	1
72	chr1	1655791	1656791	CDK11A	hg19	-	1.3	1.4	chr4	155623869	155624869	ENSMUSG00000029062	mm10	+	0	1.19	chr8	53626383	53628383	ENSDARG00000102546	danRer10	-	4.2	6.8	chr3L	20770528	20772528	FBgn0016696	dm6	+	0.22	1.32	CHROMOSOME_X	10418691	10420691	WBGene00013917	ce10	-	0.9	1.1	chrXI	181958	183958	YKL139W	sacCer3	+	0.1	0.9	1
73	chr1	1677438	1678438	SLC35E2	hg19	-	7.9	7.9	chr4	155600416	155601416	ENSMUSG00000042202	mm10	+	0	0.66	NA	NA	NA	NA	NA	NA	NA	NA	chrX	22443661	22445661	FBgn0031183	dm6	+	0.13	19.54	NA	NA	NA	NA	NA	NA	NA	NA	NA	NA	NA	NA	NA	NA	NA	NA	1
74	chr1	1711508	1712508	NADK	hg19	-	2.7	4.4	chr4	155561378	155562378	ENSMUSG00000029063	mm10	+	0	0.11	chr8	53173521	53175521	ENSDARG00000098313	danRer10	+	9	9	chr2R	13546577	13548577	FBgn0033853	dm6	-	0	0.25	NA	NA	NA	NA	NA	NA	NA	NA	chrX	527476	529476	YJR049C	sacCer3	-	0.4	0.8	1
75	chr1	1822556	1823556	GNB1	hg19	-	0.2	23.1	chr4	155490361	155491361	ENSMUSG00000029064	mm10	+	0.11	50.4	chr8	53390078	53392078	ENSDARG00000090454	danRer10	+	2.3	22.1	NA	NA	NA	NA	NA	NA	NA	NA	CHROMOSOME_II	11747548	11749548	WBGene00001679	ce10	-	0.8	1.6	chrXV	741910	743910	YOR212W	sacCer3	+	0.3	0.5	5
76	chr1	1845265	1846265	CALML6	hg19	+	0.2	41.3	NA	NA	NA	NA	NA	NA	NA	NA	NA	NA	NA	NA	NA	NA	NA	NA	chr2R	5069210	5071210	FBgn0013348	dm6	-	0.24	0.44	CHROMOSOME_II	10465792	10467792	WBGene00006583	ce10	+	0.1	1.6	chrII	457362	459362	YBR109C	sacCer3	-	0.5	0.5	3
77	chr1	1850740	1851740	TMEM52	hg19	-	29.9	31.8	chr4	155468114	155469114	ENSMUSG00000023153	mm10	+	0	0.76	NA	NA	NA	NA	NA	NA	NA	NA	NA	NA	NA	NA	NA	NA	NA	NA	NA	NA	NA	NA	NA	NA	NA	NA	NA	NA	NA	NA	NA	NA	NA	NA	8
78	chr1	1935276	1936276	KIAA1751	hg19	-	0.1	4.6	NA	NA	NA	NA	NA	NA	NA	NA	NA	NA	NA	NA	NA	NA	NA	NA	NA	NA	NA	NA	NA	NA	NA	NA	NA	NA	NA	NA	NA	NA	NA	NA	NA	NA	NA	NA	NA	NA	NA	NA	-1
79	chr1	1949767	1950767	GABRD	hg19	+	3.4	43.4	chr4	155398112	155399112	ENSMUSG00000029054	mm10	-	35.76	35.76	chr8	53318672	53320672	ENSDARG00000059763	danRer10	-	0.3	0.5	NA	NA	NA	NA	NA	NA	NA	NA	NA	NA	NA	NA	NA	NA	NA	NA	NA	NA	NA	NA	NA	NA	NA	NA	3
80	chr1	1980908	1981908	PRKCZ	hg19	+	1.4	23.3	chr4	155361361	155362361	ENSMUSG00000029053	mm10	-	1.66	1.99	chr8	17735043	17737043	ENSDARG00000043332	danRer10	-	1.1	1.1	chr2R	14961969	14963969	FBgn0261854	dm6	-	0.25	0.25	CHROMOSOME_II	5379010	5381010	WBGene00004034	ce10	+	1.2	1.8	chrII	16696	18696	YBL105C	sacCer3	-	0.3	0.3	1
81	chr1	2139172	2140172	C1orf86	hg19	-	3.1	11.1	NA	NA	NA	NA	NA	NA	NA	NA	NA	NA	NA	NA	NA	NA	NA	NA	NA	NA	NA	NA	NA	NA	NA	NA	NA	NA	NA	NA	NA	NA	NA	NA	NA	NA	NA	NA	NA	NA	NA	NA	-1
82	chr1	2159133	2160133	SKI	hg19	+	3.6	40.9	chr4	155222592	155223592	ENSMUSG00000029050	mm10	-	5.13	9.27	chr8	17479736	17481736	ENSDARG00000042151	danRer10	-	3.7	11.2	NA	NA	NA	NA	NA	NA	NA	NA	NA	NA	NA	NA	NA	NA	NA	NA	NA	NA	NA	NA	NA	NA	NA	NA	2
83	chr1	2284100	2285100	LOC100129534	hg19	-	0.6	3	NA	NA	NA	NA	NA	NA	NA	NA	NA	NA	NA	NA	NA	NA	NA	NA	NA	NA	NA	NA	NA	NA	NA	NA	NA	NA	NA	NA	NA	NA	NA	NA	NA	NA	NA	NA	NA	NA	NA	NA	-1
84	chr1	2322993	2323993	MORN1	hg19	-	0.4	5.3	chr4	155085577	155086577	ENSMUSG00000029049	mm10	+	0.17	9.6	NA	NA	NA	NA	NA	NA	NA	NA	NA	NA	NA	NA	NA	NA	NA	NA	NA	NA	NA	NA	NA	NA	NA	NA	NA	NA	NA	NA	NA	NA	NA	NA	1
85	chr1	2322213	2323213	RER1	hg19	+	1.7	7.7	chr4	155086373	155087373	ENSMUSG00000029048	mm10	-	2.18	2.18	chr8	48952701	48954701	ENSDARG00000012747	danRer10	+	2.7	2.7	chr3R	25257898	25259898	FBgn0039303	dm6	+	10.38	10.38	CHROMOSOME_II	8810297	8812297	WBGene00009783	ce10	+	0.2	0.3	chrIII	110916	112916	YCL001W	sacCer3	+	0.1	0.5	1
86	chr1	2344010	2345010	PEX10	hg19	-	0.4	15.1	chr4	155066016	155067016	ENSMUSG00000029047	mm10	+	0.09	1.06	NA	NA	NA	NA	NA	NA	NA	NA	chr3L	1557228	1559228	FBgn0035233	dm6	+	1.77	3.9	NA	NA	NA	NA	NA	NA	NA	NA	chrIV	997864	999864	YDR265W	sacCer3	+	0.7	1.6	1
87	chr1	2406753	2407753	PLCH2	hg19	+	17.1	37	chr4	155054752	155055752	ENSMUSG00000029055	mm10	-	1.32	17.33	chr8	47496108	47498108	ENSDARG00000059960	danRer10	+	1.5	4.4	NA	NA	NA	NA	NA	NA	NA	NA	NA	NA	NA	NA	NA	NA	NA	NA	NA	NA	NA	NA	NA	NA	NA	NA	6
88	chr1	2458035	2459035	PANK4	hg19	-	1.2	4	chr4	154963133	154964133	ENSMUSG00000029056	mm10	+	0	0.66	chr11	15742777	15744777	ENSDARG00000098453	danRer10	+	4.2	9.9	chr2L	5092976	5094976	FBgn0031682	dm6	+	0.41	1.99	NA	NA	NA	NA	NA	NA	NA	NA	chrIV	1497232	1499232	YDR531W	sacCer3	+	0.4	0.4	1
89	chr1	2461684	2462684	HES5	hg19	-	3.8	42.7	chr4	154959923	154960923	ENSMUSG00000048001	mm10	+	0.66	56.95	chr11	41386300	41388300	ENSDARG00000054560	danRer10	-	8.2	8.2	NA	NA	NA	NA	NA	NA	NA	NA	NA	NA	NA	NA	NA	NA	NA	NA	NA	NA	NA	NA	NA	NA	NA	NA	3
90	chr1	2484284	2485284	LOC115110	hg19	-	1.5	49.8	NA	NA	NA	NA	NA	NA	NA	NA	NA	NA	NA	NA	NA	NA	NA	NA	NA	NA	NA	NA	NA	NA	NA	NA	NA	NA	NA	NA	NA	NA	NA	NA	NA	NA	NA	NA	NA	NA	NA	NA	-1
91	chr1	2486804	2487804	TNFRSF14	hg19	+	1.1	50.5	chr4	154928552	154929552	ENSMUSG00000042333	mm10	-	0	0.17	chr8	22467830	22469830	ENSDARG00000089901	danRer10	+	0	0.4	NA	NA	NA	NA	NA	NA	NA	NA	NA	NA	NA	NA	NA	NA	NA	NA	NA	NA	NA	NA	NA	NA	NA	NA	3
92	chr1	2488450	2489450	LOC100133445	hg19	-	1	15.1	NA	NA	NA	NA	NA	NA	NA	NA	NA	NA	NA	NA	NA	NA	NA	NA	NA	NA	NA	NA	NA	NA	NA	NA	NA	NA	NA	NA	NA	NA	NA	NA	NA	NA	NA	NA	NA	NA	NA	NA	-1
93	chr1	2516898	2517898	FAM213B	hg19	+	2.6	2.6	chr4	154899038	154900038	ENSMUSG00000029059	mm10	-	18.76	54.3	NA	NA	NA	NA	NA	NA	NA	NA	NA	NA	NA	NA	NA	NA	NA	NA	CHROMOSOME_II	9969456	9971456	WBGene00011274	ce10	-	0.7	0.9	NA	NA	NA	NA	NA	NA	NA	NA	5
94	chr1	2564481	2565481	MMEL1	hg19	-	0.4	4.2	chr4	154868585	154869585	ENSMUSG00000058183	mm10	+	0.22	52.65	chr11	40265603	40267603	ENSDARG00000105389	danRer10	+	0.2	0.9	NA	NA	NA	NA	NA	NA	NA	NA	CHROMOSOME_II	13506749	13508749	WBGene00010070	ce10	+	0.4	0.4	NA	NA	NA	NA	NA	NA	NA	NA	5
95	chr1	2706230	2707230	TTC34	hg19	-	4.4	4.8	chr4	154836459	154837459	ENSMUSG00000046637	mm10	+	0.13	0.66	chr23	20868438	20870438	ENSDARG00000091221	danRer10	+	0.3	2.2	NA	NA	NA	NA	NA	NA	NA	NA	NA	NA	NA	NA	NA	NA	NA	NA	NA	NA	NA	NA	NA	NA	NA	NA	1
96	chr1	2937045	2938045	ACTRT2	hg19	+	0.1	3.8	chr4	154667867	154668867	ENSMUSG00000051276	mm10	-	0	53.31	chr20	193206	195206	ENSDARG00000043963	danRer10	-	0.6	3.6	chr2R	16773246	16775246	FBgn0011743	dm6	+	0.66	6.24	NA	NA	NA	NA	NA	NA	NA	NA	chrVI	53696	55696	YFL039C	sacCer3	-	0.4	1	5
97	chr1	2984289	2985289	LINC00982	hg19	-	0.9	3.7	NA	NA	NA	NA	NA	NA	NA	NA	NA	NA	NA	NA	NA	NA	NA	NA	NA	NA	NA	NA	NA	NA	NA	NA	NA	NA	NA	NA	NA	NA	NA	NA	NA	NA	NA	NA	NA	NA	NA	NA	-1
98	chr1	2984741	2985741	PRDM16	hg19	+	1.4	44.1	chr4	154636866	154637866	ENSMUSG00000039410	mm10	-	11.92	54.3	chr8	48105771	48107771	ENSDARG00000078324	danRer10	+	15.5	38.2	chr2R	23869273	23871273	FBgn0011236	dm6	+	0	2.52	CHROMOSOME_II	9954127	9956127	WBGene00001207	ce10	+	0.3	0.4	chrXIII	345517	347517	YMR037C	sacCer3	-	1	1	9
99	chr1	3043538	3044538	MIR4251	hg19	+	0.7	6.7	NA	NA	NA	NA	NA	NA	NA	NA	NA	NA	NA	NA	NA	NA	NA	NA	NA	NA	NA	NA	NA	NA	NA	NA	NA	NA	NA	NA	NA	NA	NA	NA	NA	NA	NA	NA	NA	NA	NA	NA	-1
100	chr1	3370146	3371146	ARHGEF16	hg19	+	0.9	7.4	chr4	154301663	154302663	ENSMUSG00000029032	mm10	-	4.86	4.86	chr8	47107567	47109567	ENSDARG00000077114	danRer10	+	1.2	3.5	chr3L	16969013	16971013	FBgn0261547	dm6	+	4.19	4.19	CHROMOSOME_II	4003892	4005892	WBGene00019487	ce10	+	1.4	1.8	NA	NA	NA	NA	NA	NA	NA	NA	1
101	chr1	3477354	3478354	MIR551A	hg19	-	0.8	1.7	NA	NA	NA	NA	NA	NA	NA	NA	NA	NA	NA	NA	NA	NA	NA	NA	NA	NA	NA	NA	NA	NA	NA	NA	NA	NA	NA	NA	NA	NA	NA	NA	NA	NA	NA	NA	NA	NA	NA	NA	-1
102	chr1	3528059	3529059	MEGF6	hg19	-	31.8	44.7	chr4	154169730	154170730	ENSMUSG00000057751	mm10	+	0.33	53.91	chr11	41218725	41220725	ENSDARG00000074808	danRer10	-	0.9	3.8	NA	NA	NA	NA	NA	NA	NA	NA	NA	NA	NA	NA	NA	NA	NA	NA	NA	NA	NA	NA	NA	NA	NA	NA	3
103	chr1	3540555	3541555	TPRG1L	hg19	+	1.6	10.1	chr4	154160666	154161666	ENSMUSG00000029030	mm10	-	43.05	43.71	chr8	48811633	48813633	ENSDARG00000068149	danRer10	+	0.7	2	NA	NA	NA	NA	NA	NA	NA	NA	NA	NA	NA	NA	NA	NA	NA	NA	NA	NA	NA	NA	NA	NA	NA	NA	5
104	chr1	3566671	3567671	WRAP73	hg19	-	0.6	26.2	chr4	154141372	154142372	ENSMUSG00000029029	mm10	+	0	4.08	chr8	48858003	48860003	ENSDARG00000009557	danRer10	-	6.3	43.9	NA	NA	NA	NA	NA	NA	NA	NA	NA	NA	NA	NA	NA	NA	NA	NA	NA	NA	NA	NA	NA	NA	NA	NA	10
105	chr1	3568128	3569128	TP73	hg19	+	0.4	5.8	chr4	154140208	154141208	ENSMUSG00000029026	mm10	-	6.95	7.28	chr8	48858431	48860431	ENSDARG00000017953	danRer10	+	0.9	0.9	NA	NA	NA	NA	NA	NA	NA	NA	NA	NA	NA	NA	NA	NA	NA	NA	NA	NA	NA	NA	NA	NA	NA	NA	1
106	chr1	3663937	3664937	TP73-AS1	hg19	-	0.7	6.3	NA	NA	NA	NA	NA	NA	NA	NA	NA	NA	NA	NA	NA	NA	NA	NA	NA	NA	NA	NA	NA	NA	NA	NA	NA	NA	NA	NA	NA	NA	NA	NA	NA	NA	NA	NA	NA	NA	NA	NA	-1
107	NA	NA	NA	NA	NA	NA	NA	NA	chr4	154042677	154043677	ENSMUSG00000039492	mm10	-	1.99	58.61	NA	NA	NA	NA	NA	NA	NA	NA	NA	NA	NA	NA	NA	NA	NA	NA	NA	NA	NA	NA	NA	NA	NA	NA	NA	NA	NA	NA	NA	NA	NA	NA	-1
108	chr1	3688324	3689324	SMIM1	hg19	+	1.5	9.5	chr4	154025966	154026966	ENSMUSG00000078350	mm10	-	0.66	48.68	NA	NA	NA	NA	NA	NA	NA	NA	NA	NA	NA	NA	NA	NA	NA	NA	NA	NA	NA	NA	NA	NA	NA	NA	NA	NA	NA	NA	NA	NA	NA	NA	5
109	chr1	3713068	3714068	LRRC47	hg19	-	0.1	0.7	chr4	154010731	154011731	ENSMUSG00000029028	mm10	+	0.13	0.66	chr8	22305012	22307012	ENSDARG00000053138	danRer10	+	0.9	1.3	chr3R	24251679	24253679	FBgn0039175	dm6	-	0	3.6	CHROMOSOME_I	3162690	3164690	WBGene00021828	ce10	+	0.4	1.3	chrXII	259979	261979	YLR060W	sacCer3	+	0.4	1	1
110	chr1	3773797	3774797	CEP104	hg19	-	0.3	3	chr4	153974194	153975194	ENSMUSG00000039523	mm10	+	0	0.17	chr8	22304724	22306724	ENSDARG00000060361	danRer10	-	4.5	4.5	chr2L	19525686	19527686	FBgn0032800	dm6	+	0	4.64	CHROMOSOME_III	9328283	9330283	WBGene00008039	ce10	-	1	1	NA	NA	NA	NA	NA	NA	NA	NA	1
111	chr1	3772830	3773830	DFFB	hg19	+	0.9	2.9	chr4	153975126	153976126	ENSMUSG00000029027	mm10	-	4.64	11.92	chr8	22254959	22256959	ENSDARG00000009748	danRer10	+	6	10.3	chr2L	13285462	13287462	FBgn0028406	dm6	-	0.22	1.61	NA	NA	NA	NA	NA	NA	NA	NA	NA	NA	NA	NA	NA	NA	NA	NA	1
112	chr1	3816857	3817857	C1orf174	hg19	-	18	18	chr4	153956237	153957237	ENSMUSG00000047613	mm10	+	0.58	8.61	NA	NA	NA	NA	NA	NA	NA	NA	NA	NA	NA	NA	NA	NA	NA	NA	NA	NA	NA	NA	NA	NA	NA	NA	NA	NA	NA	NA	NA	NA	NA	NA	1
113	chr1	3815967	3816967	LINC01134	hg19	+	0.7	17.5	NA	NA	NA	NA	NA	NA	NA	NA	NA	NA	NA	NA	NA	NA	NA	NA	NA	NA	NA	NA	NA	NA	NA	NA	NA	NA	NA	NA	NA	NA	NA	NA	NA	NA	NA	NA	NA	NA	NA	NA	-1
114	chr1	3999671	4000671	RP13-614K11.1	hg19	+	1	6.5	NA	NA	NA	NA	NA	NA	NA	NA	NA	NA	NA	NA	NA	NA	NA	NA	NA	NA	NA	NA	NA	NA	NA	NA	NA	NA	NA	NA	NA	NA	NA	NA	NA	NA	NA	NA	NA	NA	NA	NA	-1
115	chr1	4471110	4472110	RP5-1166F10.1	hg19	+	0.1	0.9	NA	NA	NA	NA	NA	NA	NA	NA	NA	NA	NA	NA	NA	NA	NA	NA	NA	NA	NA	NA	NA	NA	NA	NA	NA	NA	NA	NA	NA	NA	NA	NA	NA	NA	NA	NA	NA	NA	NA	NA	-1
116	chr1	4714104	4715104	AJAP1	hg19	+	0	28.5	chr4	153482811	153483811	ENSMUSG00000039546	mm10	-	20.09	31.79	chr8	21555226	21557226	ENSDARG00000038655	danRer10	+	3.3	3.3	NA	NA	NA	NA	NA	NA	NA	NA	NA	NA	NA	NA	NA	NA	NA	NA	NA	NA	NA	NA	NA	NA	NA	NA	5
117	chr1	5623130	5624130	MIR4417	hg19	+	0.4	45.1	NA	NA	NA	NA	NA	NA	NA	NA	NA	NA	NA	NA	NA	NA	NA	NA	NA	NA	NA	NA	NA	NA	NA	NA	NA	NA	NA	NA	NA	NA	NA	NA	NA	NA	NA	NA	NA	NA	NA	NA	-1
118	chr1	5922801	5923801	MIR4689	hg19	-	0.7	5.6	NA	NA	NA	NA	NA	NA	NA	NA	NA	NA	NA	NA	NA	NA	NA	NA	NA	NA	NA	NA	NA	NA	NA	NA	NA	NA	NA	NA	NA	NA	NA	NA	NA	NA	NA	NA	NA	NA	NA	NA	-1
119	chr1	6051357	6052357	KCNAB2	hg19	+	0.3	53.4	chr4	152477871	152478871	ENSMUSG00000028931	mm10	-	0.66	1.66	chr11	40863061	40865061	ENSDARG00000087247	danRer10	+	1.4	1.5	chrX	10262485	10264485	FBgn0263220	dm6	-	3.18	3.31	NA	NA	NA	NA	NA	NA	NA	NA	chrXVI	380965	382965	YPL088W	sacCer3	+	0.3	1.4	7
120	chr1	6052533	6053533	NPHP4	hg19	-	0.3	41.8	chr4	152475706	152476706	ENSMUSG00000039577	mm10	+	0	10.15	NA	NA	NA	NA	NA	NA	NA	NA	NA	NA	NA	NA	NA	NA	NA	NA	NA	NA	NA	NA	NA	NA	NA	NA	NA	NA	NA	NA	NA	NA	NA	NA	6
121	chr1	6240194	6241194	CHD5	hg19	-	35.7	41.5	chr4	152337651	152338651	ENSMUSG00000005045	mm10	+	0	32.78	chr11	29402756	29404756	ENSDARG00000105083	danRer10	-	6.8	6.8	chr3L	19909215	19911215	FBgn0262519	dm6	-	2.52	3.15	CHROMOSOME_X	12851531	12853531	WBGene00000482	ce10	-	0.4	0.6	chrV	504392	506392	YER164W	sacCer3	+	0.1	0.6	3
122	chr1	6259679	6260679	RPL22	hg19	-	2.7	16.9	chr4	152324867	152325867	ENSMUSG00000028936	mm10	+	0.99	1.21	chr11	29409773	29411773	ENSDARG00000070437	danRer10	-	0.8	1.8	chrX	764130	766130	FBgn0015288	dm6	-	3.05	3.05	CHROMOSOME_II	5054608	5056608	WBGene00004434	ce10	+	0.5	0.8	chrXII	262194	264194	YLR061W	sacCer3	+	0.2	0.3	1
123	chr1	6265188	6266188	RNF207	hg19	+	0.9	40.9	chr4	152318608	152319608	ENSMUSG00000058498	mm10	-	0	12.8	chr23	21587631	21589631	ENSDARG00000012409	danRer10	-	2	2.1	NA	NA	NA	NA	NA	NA	NA	NA	NA	NA	NA	NA	NA	NA	NA	NA	NA	NA	NA	NA	NA	NA	NA	NA	6
124	chr1	6296044	6297044	ICMT	hg19	-	2.1	42.2	chr4	152296227	152297227	ENSMUSG00000039662	mm10	+	0	6.46	chr23	21564600	21566600	ENSDARG00000020241	danRer10	+	0.3	2	chr3L	13017266	13019266	FBgn0036336	dm6	+	0.06	1.25	CHROMOSOME_I	5581008	5583008	WBGene00019710	ce10	+	0.2	2.3	chrIV	1292091	1294091	YDR410C	sacCer3	-	0.7	0.9	2
125	chr1	6295299	6296299	LINC00337	hg19	+	0.2	9	NA	NA	NA	NA	NA	NA	NA	NA	NA	NA	NA	NA	NA	NA	NA	NA	NA	NA	NA	NA	NA	NA	NA	NA	NA	NA	NA	NA	NA	NA	NA	NA	NA	NA	NA	NA	NA	NA	NA	NA	-1
126	chr1	6303251	6304251	HES3	hg19	+	0.7	47.4	chr4	152291662	152292662	ENSMUSG00000028946	mm10	-	1.77	54.83	chr8	46650083	46652083	ENSDARG00000076857	danRer10	+	0.1	0.3	NA	NA	NA	NA	NA	NA	NA	NA	NA	NA	NA	NA	NA	NA	NA	NA	NA	NA	NA	NA	NA	NA	NA	NA	3
127	chr1	6321035	6322035	GPR153	hg19	-	6.5	51.9	chr4	152273232	152274232	ENSMUSG00000042804	mm10	+	0.5	27.37	chr8	46754417	46756417	ENSDARG00000087601	danRer10	-	0.4	1.1	NA	NA	NA	NA	NA	NA	NA	NA	NA	NA	NA	NA	NA	NA	NA	NA	NA	NA	NA	NA	NA	NA	NA	NA	6
128	chr1	6453826	6454826	ACOT7	hg19	-	3.6	51.5	chr4	152177134	152178134	ENSMUSG00000028937	mm10	+	0	46.58	NA	NA	NA	NA	NA	NA	NA	NA	NA	NA	NA	NA	NA	NA	NA	NA	NA	NA	NA	NA	NA	NA	NA	NA	NA	NA	NA	NA	NA	NA	NA	NA	3
129	chr1	6479979	6480979	HES2	hg19	-	40.3	40.3	chr4	152157867	152158867	ENSMUSG00000028940	mm10	+	1.32	7.95	NA	NA	NA	NA	NA	NA	NA	NA	NA	NA	NA	NA	NA	NA	NA	NA	NA	NA	NA	NA	NA	NA	NA	NA	NA	NA	NA	NA	NA	NA	NA	NA	4
130	chr1	6483847	6484847	ESPN	hg19	+	49.5	51.2	chr4	152152371	152153371	ENSMUSG00000028943	mm10	-	22.23	50.99	chr8	46947555	46949555	ENSDARG00000076414	danRer10	+	1.3	1.3	NA	NA	NA	NA	NA	NA	NA	NA	NA	NA	NA	NA	NA	NA	NA	NA	NA	NA	NA	NA	NA	NA	NA	NA	3
131	chr1	6489956	6490956	MIR4252	hg19	-	0.9	1.4	NA	NA	NA	NA	NA	NA	NA	NA	NA	NA	NA	NA	NA	NA	NA	NA	NA	NA	NA	NA	NA	NA	NA	NA	NA	NA	NA	NA	NA	NA	NA	NA	NA	NA	NA	NA	NA	NA	NA	NA	-1
132	chr1	6526255	6527255	TNFRSF25	hg19	-	4.9	41.3	chr4	152114934	152115934	ENSMUSG00000024793	mm10	+	0.4	55.41	NA	NA	NA	NA	NA	NA	NA	NA	NA	NA	NA	NA	NA	NA	NA	NA	NA	NA	NA	NA	NA	NA	NA	NA	NA	NA	NA	NA	NA	NA	NA	NA	3
133	chr1	6580121	6581121	PLEKHG5	hg19	-	0.2	2.4	chr4	152071498	152072498	ENSMUSG00000039713	mm10	+	0	1.46	chr11	24300236	24302236	ENSDARG00000025902	danRer10	-	0.9	0.9	chr3L	20197317	20199317	FBgn0261556	dm6	-	0.25	0.28	CHROMOSOME_II	4106222	4108222	WBGene00006476	ce10	+	0.5	6.2	NA	NA	NA	NA	NA	NA	NA	NA	1
134	chr1	6614658	6615658	NOL9	hg19	-	0.3	8.5	chr4	152038336	152039336	ENSMUSG00000028948	mm10	+	1.99	27.15	chr23	25027853	25029853	ENSDARG00000077751	danRer10	+	0.6	0.6	chr2R	16101608	16103608	FBgn0034073	dm6	-	1.66	1.66	NA	NA	NA	NA	NA	NA	NA	NA	NA	NA	NA	NA	NA	NA	NA	NA	1
135	chr1	6614337	6615337	TAS1R1	hg19	+	10	10	chr4	152038568	152039568	ENSMUSG00000028950	mm10	-	0.17	7.28	chr23	21497196	21499196	ENSDARG00000056739	danRer10	+	0.1	2.6	NA	NA	NA	NA	NA	NA	NA	NA	NA	NA	NA	NA	NA	NA	NA	NA	NA	NA	NA	NA	NA	NA	NA	NA	11
136	chr1	6639050	6640050	ZBTB48	hg19	+	1.1	7.8	chr4	152027671	152028671	ENSMUSG00000028952	mm10	-	0	2.81	chr23	25027614	25029614	ENSDARG00000039263	danRer10	-	3.1	10.9	NA	NA	NA	NA	NA	NA	NA	NA	NA	NA	NA	NA	NA	NA	NA	NA	NA	NA	NA	NA	NA	NA	NA	NA	1
137	chr1	6662929	6663929	KLHL21	hg19	-	10.7	24.1	chr4	152007803	152008803	ENSMUSG00000073700	mm10	+	0	5.3	chr23	24998866	25000866	ENSDARG00000039255	danRer10	+	1	1.3	NA	NA	NA	NA	NA	NA	NA	NA	NA	NA	NA	NA	NA	NA	NA	NA	NA	NA	NA	NA	NA	NA	NA	NA	1
138	chr1	6672755	6673755	PHF13	hg19	+	3	5.8	chr4	151996258	151997258	ENSMUSG00000047777	mm10	-	0.66	0.66	chr11	41755217	41757217	ENSDARG00000102023	danRer10	+	0.5	4.9	NA	NA	NA	NA	NA	NA	NA	NA	NA	NA	NA	NA	NA	NA	NA	NA	NA	NA	NA	NA	NA	NA	NA	NA	12
139	chr1	6684209	6685209	THAP3	hg19	+	0.1	0.5	chr4	151988997	151989997	ENSMUSG00000039759	mm10	-	9.93	9.93	chr23	30800065	30802065	ENSDARG00000041080	danRer10	-	0.6	1	NA	NA	NA	NA	NA	NA	NA	NA	NA	NA	NA	NA	NA	NA	NA	NA	NA	NA	NA	NA	NA	NA	NA	NA	7
140	chr1	6761966	6762966	DNAJC11	hg19	-	1	7.9	chr4	151932691	151933691	ENSMUSG00000039768	mm10	+	2.65	2.65	chr11	41797906	41799906	ENSDARG00000102696	danRer10	-	1	1	chr2R	14255493	14257493	FBgn0033918	dm6	+	30.24	50.2	CHROMOSOME_II	4851052	4853052	WBGene00001027	ce10	+	1.1	1.4	chrXIV	480391	482391	YNL077W	sacCer3	+	0.3	0.6	13
141	chr1	6783804	6784804	LOC100505887	hg19	+	0	0.7	NA	NA	NA	NA	NA	NA	NA	NA	NA	NA	NA	NA	NA	NA	NA	NA	NA	NA	NA	NA	NA	NA	NA	NA	NA	NA	NA	NA	NA	NA	NA	NA	NA	NA	NA	NA	NA	NA	NA	NA	-1
142	chr1	6844383	6845383	CAMTA1	hg19	+	0.4	43.5	chr4	151861669	151862669	ENSMUSG00000014592	mm10	-	25.17	65.12	chr23	30503802	30505802	ENSDARG00000077428	danRer10	-	0.6	3.1	chr2R	9445046	9447046	FBgn0259234	dm6	+	0.66	0.99	NA	NA	NA	NA	NA	NA	NA	NA	NA	NA	NA	NA	NA	NA	NA	NA	3
143	chr1	7830328	7831328	VAMP3	hg19	+	0.1	0.6	NA	NA	NA	NA	NA	NA	NA	NA	NA	NA	NA	NA	NA	NA	NA	NA	chr3L	1636752	1638752	FBgn0013342	dm6	-	0.17	4.42	CHROMOSOME_V	12344900	12346900	WBGene00004898	ce10	-	0.4	0.8	chrI	86286	88286	YAL030W	sacCer3	+	0.5	0.5	1
144	chr1	7843488	7844488	PER3	hg19	+	11.7	20.5	chr4	151044665	151045665	ENSMUSG00000028957	mm10	-	0	7.28	chr11	39693894	39695894	ENSDARG00000010519	danRer10	+	1.4	1.7	chrX	2684580	2686580	FBgn0003068	dm6	+	0.13	8.8	CHROMOSOME_II	1243042	1245042	WBGene00018572	ce10	-	0.7	2	NA	NA	NA	NA	NA	NA	NA	NA	1
145	chr1	7913551	7914551	UTS2	hg19	-	0.2	5.7	chr4	150996097	150997097	ENSMUSG00000028963	mm10	+	0.13	0.44	NA	NA	NA	NA	NA	NA	NA	NA	NA	NA	NA	NA	NA	NA	NA	NA	NA	NA	NA	NA	NA	NA	NA	NA	NA	NA	NA	NA	NA	NA	NA	NA	1
146	chr1	8003225	8004225	TNFRSF9	hg19	-	0.1	0.8	chr4	150919155	150920155	ENSMUSG00000028965	mm10	+	4.42	33.77	NA	NA	NA	NA	NA	NA	NA	NA	NA	NA	NA	NA	NA	NA	NA	NA	NA	NA	NA	NA	NA	NA	NA	NA	NA	NA	NA	NA	NA	NA	NA	NA	1
147	chr1	8020713	8021713	PARK7	hg19	+	0.3	0.9	chr4	150914437	150915437	ENSMUSG00000028964	mm10	-	0	9.27	chr11	40846600	40848600	ENSDARG00000034826	danRer10	+	0.8	0.8	chr3R	30806117	30808117	FBgn0039802	dm6	+	0.53	3.18	CHROMOSOME_II	289582	291582	WBGene00015184	ce10	+	0.3	0.3	NA	NA	NA	NA	NA	NA	NA	NA	1
148	chr1	8086393	8087393	ERRFI1	hg19	-	3	3.2	chr4	150852919	150853919	ENSMUSG00000028967	mm10	+	12.25	12.25	chr11	40566475	40568475	ENSDARG00000104039	danRer10	+	0.4	14.2	NA	NA	NA	NA	NA	NA	NA	NA	NA	NA	NA	NA	NA	NA	NA	NA	NA	NA	NA	NA	NA	NA	NA	NA	1
149	chr1	8383389	8384389	SLC45A1	hg19	+	1.7	5	chr4	150652174	150653174	ENSMUSG00000039838	mm10	-	1.13	1.13	chr11	40384267	40386267	ENSDARG00000004302	danRer10	+	0.3	1	NA	NA	NA	NA	NA	NA	NA	NA	NA	NA	NA	NA	NA	NA	NA	NA	NA	NA	NA	NA	NA	NA	NA	NA	13
150	chr1	8877699	8878699	RERE	hg19	-	0.9	4.7	chr4	150280646	150281646	ENSMUSG00000039852	mm10	+	0.22	2.32	chr23	22857405	22859405	ENSDARG00000077353	danRer10	+	5.6	50.4	chr3L	8448922	8450922	FBgn0010825	dm6	+	0.57	9.4	NA	NA	NA	NA	NA	NA	NA	NA	NA	NA	NA	NA	NA	NA	NA	NA	14
151	chr1	8926649	8927649	MIR6728	hg19	-	0.6	0.6	NA	NA	NA	NA	NA	NA	NA	NA	NA	NA	NA	NA	NA	NA	NA	NA	NA	NA	NA	NA	NA	NA	NA	NA	NA	NA	NA	NA	NA	NA	NA	NA	NA	NA	NA	NA	NA	NA	NA	NA	-1
152	chr1	8937893	8938893	ENO1-AS1	hg19	+	8	22	NA	NA	NA	NA	NA	NA	NA	NA	NA	NA	NA	NA	NA	NA	NA	NA	NA	NA	NA	NA	NA	NA	NA	NA	NA	NA	NA	NA	NA	NA	NA	NA	NA	NA	NA	NA	NA	NA	NA	NA	-1
153	chr1	8939151	8940151	ENO1	hg19	-	6.8	6.8	chr4	150235952	150236952	ENSMUSG00000063524	mm10	+	0	5.96	chr23	22728926	22730926	ENSDARG00000022456	danRer10	+	1.2	9.2	NA	NA	NA	NA	NA	NA	NA	NA	NA	NA	NA	NA	NA	NA	NA	NA	chrVII	999927	1001927	YGR254W	sacCer3	+	1	1	1
154	chr1	9004892	9005892	CA6	hg19	+	0	8.2	chr4	150201332	150202332	ENSMUSG00000028972	mm10	-	0.13	2.93	chr23	22723128	22725128	ENSDARG00000056499	danRer10	-	0.4	0.4	chr3L	12176601	12178601	FBgn0027843	dm6	+	0.11	1.99	CHROMOSOME_X	7018981	7020981	WBGene00000283	ce10	+	0.3	0.9	NA	NA	NA	NA	NA	NA	NA	NA	1
155	chr1	9086404	9087404	SLC2A7	hg19	-	0.3	13.6	chr4	150147972	150148972	ENSMUSG00000062064	mm10	+	0	0.13	chr23	22688512	22690512	ENSDARG00000077875	danRer10	+	1.2	1.2	chr2R	8081976	8083976	FBgn0028563	dm6	+	1.21	2.21	CHROMOSOME_V	4591824	4593824	WBGene00022014	ce10	+	0.7	0.7	chrII	703055	705055	YBR241C	sacCer3	-	0.7	1.4	1
156	chr1	9129887	9130887	SLC2A5	hg19	-	0.2	1.8	chr4	150118283	150119283	ENSMUSG00000028976	mm10	+	0.99	0.99	chr23	22688512	22690512	ENSDARG00000077875	danRer10	+	1.2	1.2	chr2R	8081976	8083976	FBgn0028563	dm6	+	1.21	2.21	CHROMOSOME_V	4591824	4593824	WBGene00022014	ce10	+	0.7	0.7	chrII	703055	705055	YBR241C	sacCer3	-	0.7	1.4	1
157	chr1	9189229	9190229	GPR157	hg19	-	41.1	47	chr4	150086365	150087365	ENSMUSG00000047875	mm10	+	0	46.03	chr23	22670073	22672073	ENSDARG00000034975	danRer10	+	1.5	1.8	NA	NA	NA	NA	NA	NA	NA	NA	NA	NA	NA	NA	NA	NA	NA	NA	NA	NA	NA	NA	NA	NA	NA	NA	3
158	chr1	9211836	9212836	MIR34A	hg19	-	0.2	1.2	NA	NA	NA	NA	NA	NA	NA	NA	NA	NA	NA	NA	NA	NA	NA	NA	NA	NA	NA	NA	NA	NA	NA	NA	NA	NA	NA	NA	NA	NA	NA	NA	NA	NA	NA	NA	NA	NA	NA	NA	-1
159	chr1	9293862	9294862	H6PD	hg19	+	0.5	9.9	chr4	150009023	150010023	ENSMUSG00000028980	mm10	-	0.26	5.96	NA	NA	NA	NA	NA	NA	NA	NA	chr3L	22027325	22029325	FBgn0037147	dm6	-	0.33	0.88	NA	NA	NA	NA	NA	NA	NA	NA	chrXIV	196943	198943	YNL241C	sacCer3	-	0.4	3.5	1
160	chr1	9351940	9352940	SPSB1	hg19	+	0.4	22.3	chr4	149955043	149956043	ENSMUSG00000039911	mm10	-	20.53	41.17	chr23	22595752	22597752	ENSDARG00000056515	danRer10	-	1.2	1.2	NA	NA	NA	NA	NA	NA	NA	NA	NA	NA	NA	NA	NA	NA	NA	NA	NA	NA	NA	NA	NA	NA	NA	NA	7
161	chr1	9489055	9490055	LOC100506022	hg19	-	0.5	27.7	NA	NA	NA	NA	NA	NA	NA	NA	NA	NA	NA	NA	NA	NA	NA	NA	NA	NA	NA	NA	NA	NA	NA	NA	NA	NA	NA	NA	NA	NA	NA	NA	NA	NA	NA	NA	NA	NA	NA	NA	-1
162	chr1	9598527	9599527	SLC25A33	hg19	+	0.1	3.4	chr4	149774277	149775277	ENSMUSG00000028982	mm10	-	0.22	0.66	NA	NA	NA	NA	NA	NA	NA	NA	chr2L	1723388	1725388	FBgn0031359	dm6	-	0.66	6.62	CHROMOSOME_II	10390094	10392094	WBGene00011662	ce10	+	0.6	0.6	chrII	606652	608652	YBR192W	sacCer3	+	0.2	0.9	1
163	chr1	9647931	9648931	TMEM201	hg19	+	0.2	2.3	chr4	149738044	149739044	ENSMUSG00000044700	mm10	-	0	4.64	chr23	29930546	29932546	ENSDARG00000077307	danRer10	-	2.4	6.2	chr2R	19451504	19453504	FBgn0034447	dm6	+	0	1.1	CHROMOSOME_II	11301827	11303827	WBGene00011994	ce10	+	0.6	2.1	NA	NA	NA	NA	NA	NA	NA	NA	1
164	chr1	9710789	9711789	PIK3CD	hg19	+	2.3	3.3	chr4	149701590	149702590	ENSMUSG00000039936	mm10	-	0	43.05	chr23	29885287	29887287	ENSDARG00000003250	danRer10	-	1.3	1.8	chr3R	20633732	20635732	FBgn0015279	dm6	-	0.95	1.1	NA	NA	NA	NA	NA	NA	NA	NA	chrXII	616533	618533	YLR240W	sacCer3	+	0.2	0.2	5
165	chr1	9714644	9715644	C1orf200	hg19	-	0.1	46.4	NA	NA	NA	NA	NA	NA	NA	NA	NA	NA	NA	NA	NA	NA	NA	NA	NA	NA	NA	NA	NA	NA	NA	NA	NA	NA	NA	NA	NA	NA	NA	NA	NA	NA	NA	NA	NA	NA	NA	NA	-1
166	chr1	9884550	9885550	CLSTN1	hg19	-	0.2	23.4	chr4	149585468	149586468	ENSMUSG00000039953	mm10	+	0	0.88	chr23	29740189	29742189	ENSDARG00000031720	danRer10	-	0.4	0.9	chr4	1121965	1123965	FBgn0039928	dm6	-	0	1.99	CHROMOSOME_II	5955658	5957658	WBGene00000403	ce10	-	0.1	0.3	NA	NA	NA	NA	NA	NA	NA	NA	1
167	chr1	9970316	9971316	CTNNBIP1	hg19	-	1	1.3	chr4	149517236	149518236	ENSMUSG00000028988	mm10	+	0.66	5.7	chr23	29824189	29826189	ENSDARG00000038954	danRer10	-	0.5	0.5	NA	NA	NA	NA	NA	NA	NA	NA	CHROMOSOME_II	5838355	5840355	WBGene00022885	ce10	-	1.1	1.1	NA	NA	NA	NA	NA	NA	NA	NA	1
168	chr1	10002826	10003826	LZIC	hg19	-	0.1	6.7	chr4	149484294	149485294	ENSMUSG00000028990	mm10	+	0	6.62	chr23	29642352	29644352	ENSDARG00000055899	danRer10	+	0.5	2.9	NA	NA	NA	NA	NA	NA	NA	NA	CHROMOSOME_II	5838355	5840355	WBGene00022885	ce10	-	1.1	1.1	NA	NA	NA	NA	NA	NA	NA	NA	1
169	chr1	10002485	10003485	NMNAT1	hg19	+	0.1	4.1	chr4	149485202	149486202	ENSMUSG00000028992	mm10	-	0.53	5.3	NA	NA	NA	NA	NA	NA	NA	NA	chr3R	24944237	24946237	FBgn0039254	dm6	+	0.79	3.31	NA	NA	NA	NA	NA	NA	NA	NA	chrXII	783913	785913	YLR328W	sacCer3	+	0.2	0.3	1
170	chr1	10056254	10057254	RBP7	hg19	+	0.4	4.9	chr4	149454978	149455978	ENSMUSG00000028996	mm10	-	18.76	29.14	chr23	29629303	29631303	ENSDARG00000091906	danRer10	-	3.7	7.3	chr3R	11566054	11568054	FBgn0037913	dm6	-	0.26	0.83	CHROMOSOME_I	6728377	6730377	WBGene00002258	ce10	-	0.6	0.6	NA	NA	NA	NA	NA	NA	NA	NA	5
171	chr1	10092040	10093040	UBE4B	hg19	+	1.4	3.5	chr4	149426749	149427749	ENSMUSG00000028960	mm10	-	3.2	3.84	NA	NA	NA	NA	NA	NA	NA	NA	chr2L	13018434	13020434	FBgn0032467	dm6	-	0	0.66	CHROMOSOME_II	8061691	8063691	WBGene00006734	ce10	+	0.6	0.6	NA	NA	NA	NA	NA	NA	NA	NA	1
172	chr1	10269763	10270763	KIF1B	hg19	+	0.1	7.9	chr4	149307692	149308692	ENSMUSG00000063077	mm10	-	0	0.99	chr23	29578132	29580132	ENSDARG00000037020	danRer10	-	0.4	0.4	chr2R	16771671	16773671	FBgn0267002	dm6	-	5.17	5.17	CHROMOSOME_II	6994009	6996009	WBGene00006831	ce10	+	0.6	0.6	chrII	100886	102886	YBL063W	sacCer3	+	0.5	0.9	1
173	chr1	10458084	10459084	PGD	hg19	+	0.9	26.9	chr4	149166707	149167707	ENSMUSG00000028961	mm10	-	49.93	49.93	chr23	29466964	29468964	ENSDARG00000015343	danRer10	-	3.8	5.8	chrX	2144136	2146136	FBgn0004654	dm6	+	0.33	0.66	CHROMOSOME_IV	10768633	10770633	WBGene00012015	ce10	+	0.1	0.7	chrVII	1003624	1005624	YGR256W	sacCer3	+	0.9	1	5
174	chr1	10489158	10490158	APITD1-CORT	hg19	+	0.3	1.7	NA	NA	NA	NA	NA	NA	NA	NA	chr6	45931800	45933800	ENSDARG00000070485	danRer10	+	2.6	2.6	NA	NA	NA	NA	NA	NA	NA	NA	NA	NA	NA	NA	NA	NA	NA	NA	NA	NA	NA	NA	NA	NA	NA	NA	1
175	chr1	10489158	10490158	APITD1	hg19	+	0.3	1.7	NA	NA	NA	NA	NA	NA	NA	NA	NA	NA	NA	NA	NA	NA	NA	NA	NA	NA	NA	NA	NA	NA	NA	NA	NA	NA	NA	NA	NA	NA	NA	NA	NA	NA	NA	NA	NA	NA	NA	NA	-1
176	chr1	10508775	10509775	CORT	hg19	+	0.4	3.9	chr4	149126763	149127763	ENSMUSG00000028971	mm10	-	0.17	0.44	NA	NA	NA	NA	NA	NA	NA	NA	NA	NA	NA	NA	NA	NA	NA	NA	NA	NA	NA	NA	NA	NA	NA	NA	NA	NA	NA	NA	NA	NA	NA	NA	1
177	chr1	10532613	10533613	DFFA	hg19	-	0.3	0.3	chr4	149103146	149104146	ENSMUSG00000028974	mm10	+	3.31	3.31	chr23	28880939	28882939	ENSDARG00000055770	danRer10	-	1.1	1.1	NA	NA	NA	NA	NA	NA	NA	NA	NA	NA	NA	NA	NA	NA	NA	NA	NA	NA	NA	NA	NA	NA	NA	NA	1
178	chr1	10534002	10535002	PEX14	hg19	+	0.1	43.7	chr4	149099876	149100876	ENSMUSG00000028975	mm10	-	20.86	20.86	NA	NA	NA	NA	NA	NA	NA	NA	chr3L	20777799	20779799	FBgn0037020	dm6	+	0.11	0.13	NA	NA	NA	NA	NA	NA	NA	NA	NA	NA	NA	NA	NA	NA	NA	NA	2
179	chr1	10856733	10857733	CASZ1	hg19	-	5.4	38.4	chr4	148803429	148804429	ENSMUSG00000028977	mm10	+	0.26	39.21	chr23	29137989	29139989	ENSDARG00000037030	danRer10	-	3.8	40.8	chr3R	5715805	5717805	FBgn0004878	dm6	-	1.72	2.65	NA	NA	NA	NA	NA	NA	NA	NA	NA	NA	NA	NA	NA	NA	NA	NA	9
180	chr1	11042094	11043094	C1orf127	hg19	-	0.2	3.5	chr4	148642317	148643317	ENSMUSG00000070577	mm10	+	0	2.22507e-308	chr23	29430223	29432223	ENSDARG00000098029	danRer10	-	0.2	3.5	NA	NA	NA	NA	NA	NA	NA	NA	NA	NA	NA	NA	NA	NA	NA	NA	NA	NA	NA	NA	NA	NA	NA	NA	1
181	chr1	11071678	11072678	TARDBP	hg19	+	5.3	13	chr4	148627019	148628019	ENSMUSG00000041459	mm10	-	0.66	1.32	chr6	45946239	45948239	ENSDARG00000040031	danRer10	-	24.9	24.9	chrX	21318296	21320296	FBgn0064117	dm6	-	0.33	2.87	CHROMOSOME_IV	6323170	6325170	WBGene00022235	ce10	+	0.4	1.3	NA	NA	NA	NA	NA	NA	NA	NA	1
182	chr1	11107296	11108296	MASP2	hg19	-	2.8	18.7	chr4	148601564	148602564	ENSMUSG00000028979	mm10	+	18.21	33.33	chr23	28842684	28844684	ENSDARG00000007988	danRer10	+	2.3	2.3	NA	NA	NA	NA	NA	NA	NA	NA	NA	NA	NA	NA	NA	NA	NA	NA	NA	NA	NA	NA	NA	NA	NA	NA	11
183	chr1	11120091	11121091	SRM	hg19	-	5.2	5.5	chr4	148590503	148591503	ENSMUSG00000006442	mm10	+	0	2.65	chr23	28791322	28793322	ENSDARG00000055760	danRer10	+	0.4	0.4	chr3R	9630641	9632641	FBgn0037723	dm6	+	0.29	1.66	CHROMOSOME_II	12803794	12805794	WBGene00012909	ce10	+	0.1	1.1	chrXVI	684437	686437	YPR069C	sacCer3	-	0.2	0.3	1
184	chr1	11159938	11160938	EXOSC10	hg19	-	0.1	2.9	chr4	148557429	148558429	ENSMUSG00000017264	mm10	+	0	35.76	chr23	15014902	15016902	ENSDARG00000037708	danRer10	+	3.9	5	chr3R	14885246	14887246	FBgn0038269	dm6	-	0.28	1.88	CHROMOSOME_II	10586983	10588983	WBGene00000796	ce10	+	0.2	0.4	NA	NA	NA	NA	NA	NA	NA	NA	1
185	chr1	11202954	11203954	MTOR-AS1	hg19	+	0	0.4	NA	NA	NA	NA	NA	NA	NA	NA	NA	NA	NA	NA	NA	NA	NA	NA	NA	NA	NA	NA	NA	NA	NA	NA	NA	NA	NA	NA	NA	NA	NA	NA	NA	NA	NA	NA	NA	NA	NA	NA	-1
186	chr1	11248345	11249345	ANGPTL7	hg19	+	0	2.1	chr4	148500460	148501460	ENSMUSG00000028989	mm10	-	0	0.41	chr8	46208982	46210982	ENSDARG00000027582	danRer10	+	4.2	52.4	NA	NA	NA	NA	NA	NA	NA	NA	NA	NA	NA	NA	NA	NA	NA	NA	NA	NA	NA	NA	NA	NA	NA	NA	13
187	chr1	11322608	11323608	MTOR	hg19	-	1.7	15.9	chr4	148447611	148448611	ENSMUSG00000028991	mm10	+	0	0.47	chr8	46313039	46315039	ENSDARG00000053196	danRer10	-	2.9	3.3	chr2L	13003480	13005480	FBgn0021796	dm6	+	0	0.88	NA	NA	NA	NA	NA	NA	NA	NA	chrX	558416	560416	YJR066W	sacCer3	+	0.5	1	1
188	chr1	11332254	11333254	UBIAD1	hg19	+	4.2	10.6	chr4	148444771	148445771	ENSMUSG00000047719	mm10	-	1.32	1.32	chr8	53592949	53594949	ENSDARG00000013009	danRer10	-	3.2	27.9	chr2L	16298858	16300858	FBgn0028375	dm6	-	1.32	1.32	NA	NA	NA	NA	NA	NA	NA	NA	NA	NA	NA	NA	NA	NA	NA	NA	1
189	chr1	11538294	11539294	PTCHD2	hg19	+	0.8	34.7	NA	NA	NA	NA	NA	NA	NA	NA	NA	NA	NA	NA	NA	NA	NA	NA	NA	NA	NA	NA	NA	NA	NA	NA	NA	NA	NA	NA	NA	NA	NA	NA	NA	NA	NA	NA	NA	NA	NA	NA	-1
190	chr1	11668587	11669587	RP1-69M21.2	hg19	+	0.3	4.7	NA	NA	NA	NA	NA	NA	NA	NA	NA	NA	NA	NA	NA	NA	NA	NA	NA	NA	NA	NA	NA	NA	NA	NA	NA	NA	NA	NA	NA	NA	NA	NA	NA	NA	NA	NA	NA	NA	NA	NA	-1
191	chr1	11713431	11714431	FBXO44	hg19	+	0.1	43.3	chr4	148160094	148161094	ENSMUSG00000029001	mm10	-	50.99	55.63	chr23	16834005	16836005	ENSDARG00000071044	danRer10	+	0.7	0.7	NA	NA	NA	NA	NA	NA	NA	NA	NA	NA	NA	NA	NA	NA	NA	NA	NA	NA	NA	NA	NA	NA	NA	NA	3
192	chr1	11714888	11715888	FBXO2	hg19	-	1.2	29.4	chr4	148159621	148160621	ENSMUSG00000041556	mm10	+	0	54.3	chr11	41750006	41752006	ENSDARG00000099306	danRer10	-	3.8	3.8	NA	NA	NA	NA	NA	NA	NA	NA	NA	NA	NA	NA	NA	NA	NA	NA	NA	NA	NA	NA	NA	NA	NA	NA	5
193	chr1	11723149	11724149	FBXO6	hg19	+	0	1.1	chr4	148152135	148153135	ENSMUSG00000055401	mm10	-	0	0.77	chr23	16834005	16836005	ENSDARG00000071044	danRer10	+	0.7	0.7	NA	NA	NA	NA	NA	NA	NA	NA	NA	NA	NA	NA	NA	NA	NA	NA	NA	NA	NA	NA	NA	NA	NA	NA	1
194	chr1	11751678	11752678	MAD2L2	hg19	-	30.2	47.4	chr4	148129915	148130915	ENSMUSG00000029003	mm10	+	0.33	44.37	chr8	22323043	22325043	ENSDARG00000042456	danRer10	+	0.1	6.3	chr3R	5587873	5589873	FBgn0037345	dm6	+	0	1.57	NA	NA	NA	NA	NA	NA	NA	NA	NA	NA	NA	NA	NA	NA	NA	NA	3
195	chr1	11750780	11751780	DRAXIN	hg19	+	0.5	2.1	chr4	148130698	148131698	ENSMUSG00000029005	mm10	-	0	13.91	chr11	15795553	15797553	ENSDARG00000058256	danRer10	+	0.1	0.1	NA	NA	NA	NA	NA	NA	NA	NA	NA	NA	NA	NA	NA	NA	NA	NA	NA	NA	NA	NA	NA	NA	NA	NA	5
196	chr1	11795141	11796141	AGTRAP	hg19	+	0.1	2.3	chr4	148088031	148089031	ENSMUSG00000029007	mm10	-	2.91	2.98	NA	NA	NA	NA	NA	NA	NA	NA	chrX	13127794	13129794	FBgn0052638	dm6	-	0	1.06	NA	NA	NA	NA	NA	NA	NA	NA	NA	NA	NA	NA	NA	NA	NA	NA	1
197	chr1	11865152	11866152	CLCN6	hg19	+	0.3	5.6	chr4	148038821	148039821	ENSMUSG00000029016	mm10	-	0	1.77	chr8	48678342	48680342	ENSDARG00000032577	danRer10	-	0.6	0.6	NA	NA	NA	NA	NA	NA	NA	NA	NA	NA	NA	NA	NA	NA	NA	NA	chrX	506746	508746	YJR040W	sacCer3	+	0.2	1.6	1
198	chr1	11866160	11867160	MTHFR	hg19	-	7.5	7.5	chr4	148040191	148041191	ENSMUSG00000029009	mm10	+	0.22	0.99	chr8	47227655	47229655	ENSDARG00000053087	danRer10	+	1.2	4.2	chr3L	11424158	11426158	FBgn0036157	dm6	+	0.29	1.42	CHROMOSOME_II	7776775	7778775	WBGene00015512	ce10	-	0.1	0.3	chrVII	271520	273520	YGL125W	sacCer3	+	0.3	1.9	1
199	chr1	11899375	11900375	NPPA-AS1	hg19	+	0.4	0.8	NA	NA	NA	NA	NA	NA	NA	NA	NA	NA	NA	NA	NA	NA	NA	NA	NA	NA	NA	NA	NA	NA	NA	NA	NA	NA	NA	NA	NA	NA	NA	NA	NA	NA	NA	NA	NA	NA	NA	NA	-1
200	chr1	11907840	11908840	NPPA	hg19	-	25.8	28.2	chr4	147999722	148000722	ENSMUSG00000041616	mm10	+	0	53.42	NA	NA	NA	NA	NA	NA	NA	NA	NA	NA	NA	NA	NA	NA	NA	NA	NA	NA	NA	NA	NA	NA	NA	NA	NA	NA	NA	NA	NA	NA	NA	NA	5
201	chr1	11918992	11919992	NPPB	hg19	-	0.1	11.6	NA	NA	NA	NA	NA	NA	NA	NA	NA	NA	NA	NA	NA	NA	NA	NA	NA	NA	NA	NA	NA	NA	NA	NA	NA	NA	NA	NA	NA	NA	NA	NA	NA	NA	NA	NA	NA	NA	NA	NA	-1
202	chr1	11986485	11987485	KIAA2013	hg19	-	2.6	12	chr4	147939895	147940895	ENSMUSG00000044496	mm10	+	0.22	0.22	chr8	47854464	47856464	ENSDARG00000073801	danRer10	-	1.2	7.8	chr2L	1981217	1983217	FBgn0031379	dm6	+	0.3	1.7	NA	NA	NA	NA	NA	NA	NA	NA	NA	NA	NA	NA	NA	NA	NA	NA	1
203	chr1	11993723	11994723	PLOD1	hg19	+	7.4	31.7	chr4	147936767	147937767	ENSMUSG00000019055	mm10	-	8.74	13.58	chr8	47860081	47862081	ENSDARG00000059746	danRer10	+	7.6	27.5	chr3L	11205016	11207016	FBgn0036147	dm6	-	0	0.89	CHROMOSOME_II	10038881	10040881	WBGene00002497	ce10	-	0.1	0.2	NA	NA	NA	NA	NA	NA	NA	NA	15
204	chr1	12039237	12040237	MFN2	hg19	+	1	6	chr4	147904704	147905704	ENSMUSG00000029020	mm10	-	0	45.39	chr8	47907742	47909742	ENSDARG00000079504	danRer10	+	0.3	1.7	chrX	6364949	6366949	FBgn0029870	dm6	+	0.66	2.21	CHROMOSOME_II	5835182	5837182	WBGene00001509	ce10	-	1.3	1.7	NA	NA	NA	NA	NA	NA	NA	NA	5
205	chr1	12078298	12079298	MIIP	hg19	+	1.1	11.7	chr4	147868816	147869816	ENSMUSG00000029022	mm10	-	0.17	0.17	chr11	40254741	40256741	ENSDARG00000088346	danRer10	-	3.6	5.8	NA	NA	NA	NA	NA	NA	NA	NA	NA	NA	NA	NA	NA	NA	NA	NA	NA	NA	NA	NA	NA	NA	NA	NA	1
206	chr1	12088214	12089214	MIR6729	hg19	+	0.6	38.4	NA	NA	NA	NA	NA	NA	NA	NA	NA	NA	NA	NA	NA	NA	NA	NA	NA	NA	NA	NA	NA	NA	NA	NA	NA	NA	NA	NA	NA	NA	NA	NA	NA	NA	NA	NA	NA	NA	NA	NA	-1
207	chr1	12122433	12123433	TNFRSF8	hg19	+	0.7	1.8	chr4	145315164	145316164	ENSMUSG00000028602	mm10	-	43.05	43.05	NA	NA	NA	NA	NA	NA	NA	NA	NA	NA	NA	NA	NA	NA	NA	NA	NA	NA	NA	NA	NA	NA	NA	NA	NA	NA	NA	NA	NA	NA	NA	NA	5
208	chr1	12225999	12226999	MIR7846	hg19	+	8.9	28.4	NA	NA	NA	NA	NA	NA	NA	NA	NA	NA	NA	NA	NA	NA	NA	NA	NA	NA	NA	NA	NA	NA	NA	NA	NA	NA	NA	NA	NA	NA	NA	NA	NA	NA	NA	NA	NA	NA	NA	NA	-1
209	chr1	12226059	12227059	TNFRSF1B	hg19	+	8.9	28.4	chr4	145246870	145247870	ENSMUSG00000028599	mm10	-	0	0.77	chr11	40192180	40194180	ENSDARG00000070165	danRer10	-	0.8	1.4	NA	NA	NA	NA	NA	NA	NA	NA	NA	NA	NA	NA	NA	NA	NA	NA	NA	NA	NA	NA	NA	NA	NA	NA	1
210	chr1	12250769	12251769	MIR4632	hg19	+	0	37.3	NA	NA	NA	NA	NA	NA	NA	NA	NA	NA	NA	NA	NA	NA	NA	NA	NA	NA	NA	NA	NA	NA	NA	NA	NA	NA	NA	NA	NA	NA	NA	NA	NA	NA	NA	NA	NA	NA	NA	NA	-1
211	chr1	12289112	12290112	VPS13D	hg19	+	0	5.6	chr4	145195005	145196005	ENSMUSG00000020220	mm10	-	1.19	2.15	chr23	21830825	21832825	ENSDARG00000017986	danRer10	-	1.9	2.1	chr3L	12754049	12756049	FBgn0052113	dm6	+	0.84	1.72	CHROMOSOME_II	5678258	5680258	WBGene00016117	ce10	-	0.2	0.9	chrXII	62645	64645	YLL040C	sacCer3	-	0.4	0.8	1
212	chr1	12566299	12567299	SNORA59A	hg19	+	2.1	4.3	NA	NA	NA	NA	NA	NA	NA	NA	NA	NA	NA	NA	NA	NA	NA	NA	NA	NA	NA	NA	NA	NA	NA	NA	NA	NA	NA	NA	NA	NA	NA	NA	NA	NA	NA	NA	NA	NA	NA	NA	-1
213	chr1	12566299	12567299	SNORA59B	hg19	+	2.1	4.3	NA	NA	NA	NA	NA	NA	NA	NA	NA	NA	NA	NA	NA	NA	NA	NA	NA	NA	NA	NA	NA	NA	NA	NA	NA	NA	NA	NA	NA	NA	NA	NA	NA	NA	NA	NA	NA	NA	NA	NA	-1
214	chr1	12639051	12640051	MIR6730	hg19	-	0.6	9.5	NA	NA	NA	NA	NA	NA	NA	NA	NA	NA	NA	NA	NA	NA	NA	NA	NA	NA	NA	NA	NA	NA	NA	NA	NA	NA	NA	NA	NA	NA	NA	NA	NA	NA	NA	NA	NA	NA	NA	NA	-1
215	chr1	12677820	12678820	DHRS3	hg19	-	23.6	35.6	chr4	144892077	144893077	ENSMUSG00000066026	mm10	+	0	46.03	chr11	28366434	28368434	ENSDARG00000044803	danRer10	-	1	1	chr2L	21070502	21072502	FBgn0032910	dm6	-	0.83	0.83	NA	NA	NA	NA	NA	NA	NA	NA	chrXII	986062	988062	YLR426W	sacCer3	+	0.5	0.5	6
216	chr1	12703565	12704565	AADACL4	hg19	+	0.3	4.1	chr4	144721404	144722404	ENSMUSG00000041735	mm10	-	0	0.83	chr11	28369390	28371390	ENSDARG00000044802	danRer10	+	0.8	8.6	NA	NA	NA	NA	NA	NA	NA	NA	CHROMOSOME_V	19376415	19378415	WBGene00012810	ce10	+	0.4	12	NA	NA	NA	NA	NA	NA	NA	NA	13
217	chr1	12775117	12776117	AADACL3	hg19	+	1	51.6	chr4	144463756	144464756	ENSMUSG00000078507	mm10	-	4.8	8.48	chr11	28369390	28371390	ENSDARG00000044802	danRer10	+	0.8	8.6	NA	NA	NA	NA	NA	NA	NA	NA	CHROMOSOME_V	19376415	19378415	WBGene00012810	ce10	+	0.4	12	NA	NA	NA	NA	NA	NA	NA	NA	2
218	chr1	12805162	12806162	C1orf158	hg19	+	0	0.7	chr4	144438772	144439772	ENSMUSG00000028589	mm10	-	0.66	53.86	chr11	28372509	28374509	ENSDARG00000032885	danRer10	+	0.3	0.3	NA	NA	NA	NA	NA	NA	NA	NA	NA	NA	NA	NA	NA	NA	NA	NA	NA	NA	NA	NA	NA	NA	NA	NA	16
219	NA	NA	NA	NA	NA	NA	NA	NA	NA	NA	NA	NA	NA	NA	NA	NA	chr7	39821645	39823645	ENSDARG00000036493	danRer10	+	6	6	NA	NA	NA	NA	NA	NA	NA	NA	NA	NA	NA	NA	NA	NA	NA	NA	NA	NA	NA	NA	NA	NA	NA	NA	-1
220	chr1	12850545	12851545	PRAMEF1	hg19	+	11.3	11.3	NA	NA	NA	NA	NA	NA	NA	NA	chr7	39821645	39823645	ENSDARG00000036493	danRer10	+	6	6	NA	NA	NA	NA	NA	NA	NA	NA	NA	NA	NA	NA	NA	NA	NA	NA	NA	NA	NA	NA	NA	NA	NA	NA	1
221	chr1	12891264	12892264	PRAMEF11	hg19	-	1.3	1.3	NA	NA	NA	NA	NA	NA	NA	NA	chr7	39821645	39823645	ENSDARG00000036493	danRer10	+	6	6	NA	NA	NA	NA	NA	NA	NA	NA	NA	NA	NA	NA	NA	NA	NA	NA	NA	NA	NA	NA	NA	NA	NA	NA	5
222	chr1	12908237	12909237	LOC649330	hg19	-	16.8	16.8	NA	NA	NA	NA	NA	NA	NA	NA	NA	NA	NA	NA	NA	NA	NA	NA	NA	NA	NA	NA	NA	NA	NA	NA	NA	NA	NA	NA	NA	NA	NA	NA	NA	NA	NA	NA	NA	NA	NA	NA	-1
223	chr1	12908578	12909578	HNRNPCL1	hg19	-	16.8	16.8	chr14	52104028	52105028	ENSMUSG00000060373	mm10	-	1.16	1.16	NA	NA	NA	NA	NA	NA	NA	NA	chr3L	7422827	7424827	FBgn0259935	dm6	+	6.07	7.06	NA	NA	NA	NA	NA	NA	NA	NA	NA	NA	NA	NA	NA	NA	NA	NA	1
224	chr1	12915940	12916940	PRAMEF2	hg19	+	0.1	27	NA	NA	NA	NA	NA	NA	NA	NA	chr7	39821645	39823645	ENSDARG00000036493	danRer10	+	6	6	NA	NA	NA	NA	NA	NA	NA	NA	NA	NA	NA	NA	NA	NA	NA	NA	NA	NA	NA	NA	NA	NA	NA	NA	6
225	chr1	12946025	12947025	PRAMEF4	hg19	-	7.5	7.5	NA	NA	NA	NA	NA	NA	NA	NA	chr7	39821645	39823645	ENSDARG00000036493	danRer10	+	6	6	NA	NA	NA	NA	NA	NA	NA	NA	NA	NA	NA	NA	NA	NA	NA	NA	NA	NA	NA	NA	NA	NA	NA	NA	1
226	chr1	12958094	12959094	PRAMEF10	hg19	-	0.9	0.9	NA	NA	NA	NA	NA	NA	NA	NA	chr7	39821645	39823645	ENSDARG00000036493	danRer10	+	6	6	NA	NA	NA	NA	NA	NA	NA	NA	NA	NA	NA	NA	NA	NA	NA	NA	NA	NA	NA	NA	NA	NA	NA	NA	1
227	NA	NA	NA	NA	NA	NA	NA	NA	NA	NA	NA	NA	NA	NA	NA	NA	chr7	39821645	39823645	ENSDARG00000036493	danRer10	+	6	6	NA	NA	NA	NA	NA	NA	NA	NA	NA	NA	NA	NA	NA	NA	NA	NA	NA	NA	NA	NA	NA	NA	NA	NA	-1
228	NA	NA	NA	NA	NA	NA	NA	NA	NA	NA	NA	NA	NA	NA	NA	NA	chr7	39821645	39823645	ENSDARG00000036493	danRer10	+	6	6	NA	NA	NA	NA	NA	NA	NA	NA	NA	NA	NA	NA	NA	NA	NA	NA	NA	NA	NA	NA	NA	NA	NA	NA	-1
229	chr1	13007406	13008406	PRAMEF6	hg19	-	2.7	2.7	NA	NA	NA	NA	NA	NA	NA	NA	chr7	39821645	39823645	ENSDARG00000036493	danRer10	+	6	6	NA	NA	NA	NA	NA	NA	NA	NA	NA	NA	NA	NA	NA	NA	NA	NA	NA	NA	NA	NA	NA	NA	NA	NA	1
231	chr1	13112680	13113680	PRAMEF23	hg19	-	6	9.9	NA	NA	NA	NA	NA	NA	NA	NA	NA	NA	NA	NA	NA	NA	NA	NA	NA	NA	NA	NA	NA	NA	NA	NA	NA	NA	NA	NA	NA	NA	NA	NA	NA	NA	NA	NA	NA	NA	NA	NA	-1
232	chr1	13184326	13185326	HNRNPCP5	hg19	-	7	7	NA	NA	NA	NA	NA	NA	NA	NA	NA	NA	NA	NA	NA	NA	NA	NA	NA	NA	NA	NA	NA	NA	NA	NA	NA	NA	NA	NA	NA	NA	NA	NA	NA	NA	NA	NA	NA	NA	NA	NA	-1
233	chr1	13331692	13332692	PRAMEF3	hg19	-	0.2	0.2	NA	NA	NA	NA	NA	NA	NA	NA	NA	NA	NA	NA	NA	NA	NA	NA	NA	NA	NA	NA	NA	NA	NA	NA	NA	NA	NA	NA	NA	NA	NA	NA	NA	NA	NA	NA	NA	NA	NA	NA	-1
234	NA	NA	NA	NA	NA	NA	NA	NA	NA	NA	NA	NA	NA	NA	NA	NA	chr7	39821645	39823645	ENSDARG00000036493	danRer10	+	6	6	NA	NA	NA	NA	NA	NA	NA	NA	NA	NA	NA	NA	NA	NA	NA	NA	NA	NA	NA	NA	NA	NA	NA	NA	-1
235	NA	NA	NA	NA	NA	NA	NA	NA	NA	NA	NA	NA	NA	NA	NA	NA	chr7	39821645	39823645	ENSDARG00000036493	danRer10	+	6	6	NA	NA	NA	NA	NA	NA	NA	NA	NA	NA	NA	NA	NA	NA	NA	NA	NA	NA	NA	NA	NA	NA	NA	NA	-1
236	NA	NA	NA	NA	NA	NA	NA	NA	NA	NA	NA	NA	NA	NA	NA	NA	chr7	39821645	39823645	ENSDARG00000036493	danRer10	+	6	6	NA	NA	NA	NA	NA	NA	NA	NA	NA	NA	NA	NA	NA	NA	NA	NA	NA	NA	NA	NA	NA	NA	NA	NA	-1
237	chr1	13452656	13453656	PRAMEF13	hg19	-	34	34	NA	NA	NA	NA	NA	NA	NA	NA	chr7	39821645	39823645	ENSDARG00000036493	danRer10	+	6	6	NA	NA	NA	NA	NA	NA	NA	NA	NA	NA	NA	NA	NA	NA	NA	NA	NA	NA	NA	NA	NA	NA	NA	NA	6
238	chr1	13477569	13478569	PRAMEF18	hg19	-	0.4	9.2	NA	NA	NA	NA	NA	NA	NA	NA	chr7	39821645	39823645	ENSDARG00000036493	danRer10	+	6	6	NA	NA	NA	NA	NA	NA	NA	NA	NA	NA	NA	NA	NA	NA	NA	NA	NA	NA	NA	NA	NA	NA	NA	NA	1
239	chr1	13477569	13478569	PRAMEF19	hg19	-	0.4	9.2	NA	NA	NA	NA	NA	NA	NA	NA	chr7	39821645	39823645	ENSDARG00000036493	danRer10	+	6	6	NA	NA	NA	NA	NA	NA	NA	NA	NA	NA	NA	NA	NA	NA	NA	NA	NA	NA	NA	NA	NA	NA	NA	NA	1
240	chr1	13494253	13495253	PRAMEF16	hg19	+	0	2.22507e-308	NA	NA	NA	NA	NA	NA	NA	NA	NA	NA	NA	NA	NA	NA	NA	NA	NA	NA	NA	NA	NA	NA	NA	NA	NA	NA	NA	NA	NA	NA	NA	NA	NA	NA	NA	NA	NA	NA	NA	NA	-1
241	chr1	13715091	13716091	PRAMEF17	hg19	+	0	1.2	NA	NA	NA	NA	NA	NA	NA	NA	chr7	39821645	39823645	ENSDARG00000036493	danRer10	+	6	6	NA	NA	NA	NA	NA	NA	NA	NA	NA	NA	NA	NA	NA	NA	NA	NA	NA	NA	NA	NA	NA	NA	NA	NA	16
242	chr1	13735906	13736906	PRAMEF20	hg19	+	0	9.9	NA	NA	NA	NA	NA	NA	NA	NA	chr7	39821645	39823645	ENSDARG00000036493	danRer10	+	6	6	NA	NA	NA	NA	NA	NA	NA	NA	NA	NA	NA	NA	NA	NA	NA	NA	NA	NA	NA	NA	NA	NA	NA	NA	1
243	chr1	13741801	13742801	PRAMEF21	hg19	+	0	53.7	NA	NA	NA	NA	NA	NA	NA	NA	NA	NA	NA	NA	NA	NA	NA	NA	NA	NA	NA	NA	NA	NA	NA	NA	NA	NA	NA	NA	NA	NA	NA	NA	NA	NA	NA	NA	NA	NA	NA	NA	-1
244	chr1	13840242	13841242	LRRC38	hg19	-	3	5	chr4	143348757	143349757	ENSMUSG00000028584	mm10	+	0.17	1.49	chr11	28228124	28230124	ENSDARG00000087745	danRer10	+	4.7	11	chrX	19352181	19354181	FBgn0031016	dm6	+	0	7.28	NA	NA	NA	NA	NA	NA	NA	NA	NA	NA	NA	NA	NA	NA	NA	NA	1
245	chr1	13909251	13910251	PDPN	hg19	+	0.1	8.3	chr4	143299564	143300564	ENSMUSG00000028583	mm10	-	0	1.32	NA	NA	NA	NA	NA	NA	NA	NA	NA	NA	NA	NA	NA	NA	NA	NA	NA	NA	NA	NA	NA	NA	NA	NA	NA	NA	NA	NA	NA	NA	NA	NA	1
246	chr1	14025734	14026734	PRDM2	hg19	+	0.3	2.2	chr4	143212705	143213705	ENSMUSG00000057637	mm10	-	27.15	50.77	chr11	25978894	25980894	ENSDARG00000076451	danRer10	-	0.2	0.4	NA	NA	NA	NA	NA	NA	NA	NA	NA	NA	NA	NA	NA	NA	NA	NA	NA	NA	NA	NA	NA	NA	NA	NA	5
247	chr1	14924212	14925212	KAZN	hg19	+	0.9	37.7	chr4	142210206	142211206	ENSMUSG00000040606	mm10	-	0.22	2.98	chr11	25942098	25944098	ENSDARG00000006601	danRer10	-	0.7	3.9	chr2R	22372109	22374109	FBgn0034720	dm6	-	0.48	31.6	NA	NA	NA	NA	NA	NA	NA	NA	NA	NA	NA	NA	NA	NA	NA	NA	4
248	chr1	15478960	15479960	TMEM51-AS1	hg19	-	1.8	3.8	NA	NA	NA	NA	NA	NA	NA	NA	NA	NA	NA	NA	NA	NA	NA	NA	NA	NA	NA	NA	NA	NA	NA	NA	NA	NA	NA	NA	NA	NA	NA	NA	NA	NA	NA	NA	NA	NA	NA	NA	-1
249	chr1	15478027	15479027	TMEM51	hg19	+	3.9	5.5	chr4	142084304	142085304	ENSMUSG00000040616	mm10	-	0	39.47	NA	NA	NA	NA	NA	NA	NA	NA	NA	NA	NA	NA	NA	NA	NA	NA	NA	NA	NA	NA	NA	NA	NA	NA	NA	NA	NA	NA	NA	NA	NA	NA	1
250	chr1	15498120	15499120	C1orf195	hg19	-	0.4	4.1	NA	NA	NA	NA	NA	NA	NA	NA	NA	NA	NA	NA	NA	NA	NA	NA	NA	NA	NA	NA	NA	NA	NA	NA	NA	NA	NA	NA	NA	NA	NA	NA	NA	NA	NA	NA	NA	NA	NA	NA	-1
251	chr1	15572767	15573767	FHAD1	hg19	+	0	1.4	chr4	142015067	142016067	ENSMUSG00000051435	mm10	-	2.32	41.5	chr8	21365269	21367269	ENSDARG00000094473	danRer10	+	0	0.4	NA	NA	NA	NA	NA	NA	NA	NA	NA	NA	NA	NA	NA	NA	NA	NA	NA	NA	NA	NA	NA	NA	NA	NA	5
252	chr1	15735390	15736390	EFHD2	hg19	+	0.1	10.6	chr4	141874920	141875920	ENSMUSG00000040659	mm10	-	0.17	36.16	chr8	25826049	25828049	ENSDARG00000055759	danRer10	-	0.3	6.6	chr2L	18986280	18988280	FBgn0032731	dm6	-	0.84	0.84	CHROMOSOME_II	14177739	14179739	WBGene00012980	ce10	+	0.2	0.3	NA	NA	NA	NA	NA	NA	NA	NA	5
253	chr1	15763937	15764937	CTRC	hg19	+	0.3	8.9	chr4	141846263	141847263	ENSMUSG00000062478	mm10	-	0.08	0.33	chr8	21339361	21341361	ENSDARG00000056765	danRer10	-	3.3	5.2	chr3R	16593414	16595414	FBgn0038447	dm6	+	0.66	0.66	CHROMOSOME_IV	6556219	6558219	WBGene00006621	ce10	+	1.5	2.8	NA	NA	NA	NA	NA	NA	NA	NA	1
254	chr1	15782222	15783222	CELA2A	hg19	+	7.2	7.2	chr4	141826160	141827160	ENSMUSG00000058579	mm10	-	1.16	1.16	NA	NA	NA	NA	NA	NA	NA	NA	chr3R	16593414	16595414	FBgn0038447	dm6	+	0.66	0.66	CHROMOSOME_IV	6556219	6558219	WBGene00006621	ce10	+	1.5	2.8	NA	NA	NA	NA	NA	NA	NA	NA	1
255	chr1	15801595	15802595	CELA2B	hg19	+	3.8	3.8	chr4	141826160	141827160	ENSMUSG00000058579	mm10	-	1.16	1.16	NA	NA	NA	NA	NA	NA	NA	NA	chr3R	16593414	16595414	FBgn0038447	dm6	+	0.66	0.66	CHROMOSOME_IV	6556219	6558219	WBGene00006621	ce10	+	1.5	2.8	NA	NA	NA	NA	NA	NA	NA	NA	1
256	chr1	15851285	15852285	CASP9	hg19	-	42.4	53.7	chr4	141792612	141793612	ENSMUSG00000028914	mm10	+	0	52.19	chr23	25046232	25048232	ENSDARG00000004325	danRer10	+	0.1	0.1	chr3L	9967479	9969479	FBgn0026404	dm6	+	0.9	2.27	CHROMOSOME_IV	6306728	6308728	WBGene00000820	ce10	+	0.5	0.5	NA	NA	NA	NA	NA	NA	NA	NA	3
257	chr1	15852307	15853307	DNAJC16	hg19	+	1.5	1.8	chr4	141790891	141791891	ENSMUSG00000040697	mm10	-	4.19	12.58	chr11	3593171	3595171	ENSDARG00000060725	danRer10	-	7.6	7.6	NA	NA	NA	NA	NA	NA	NA	NA	CHROMOSOME_II	6597038	6599038	WBGene00001026	ce10	-	0.4	0.6	chrVI	105236	107236	YFL016C	sacCer3	-	0.3	6.2	1
258	chr1	15911605	15912605	AGMAT	hg19	-	1.5	1.5	chr4	141745672	141746672	ENSMUSG00000040706	mm10	+	5.96	44.37	chr23	37379015	37381015	ENSDARG00000059700	danRer10	+	5.8	5.8	NA	NA	NA	NA	NA	NA	NA	NA	CHROMOSOME_X	5629321	5631321	WBGene00020658	ce10	+	0.6	0.6	chrXVI	338944	340944	YPL111W	sacCer3	+	0.3	0.6	5
259	chr1	15942952	15943952	DDI2	hg19	+	0.3	37	NA	NA	NA	NA	NA	NA	NA	NA	chr6	40556015	40558015	ENSDARG00000006477	danRer10	+	0.6	8.3	chrX	16440553	16442553	FBgn0030753	dm6	+	0.66	29.14	NA	NA	NA	NA	NA	NA	NA	NA	chrV	455319	457319	YER143W	sacCer3	+	0.2	0.5	2
260	chr1	15985363	15986363	RSC1A1	hg19	+	0.5	0.5	chr4	141723419	141724419	ENSMUSG00000078515	mm10	-	0	34.33	NA	NA	NA	NA	NA	NA	NA	NA	NA	NA	NA	NA	NA	NA	NA	NA	NA	NA	NA	NA	NA	NA	NA	NA	NA	NA	NA	NA	NA	NA	NA	NA	5
261	chr1	16009826	16010826	PLEKHM2	hg19	+	48	50.8	chr4	141664899	141665899	ENSMUSG00000028917	mm10	-	0.13	2.84	chr23	24298982	24300982	ENSDARG00000078850	danRer10	-	1.4	2.3	chr3R	11786014	11788014	FBgn0037949	dm6	-	0.41	0.41	NA	NA	NA	NA	NA	NA	NA	NA	NA	NA	NA	NA	NA	NA	NA	NA	2
262	chr1	16061808	16062808	SLC25A34	hg19	+	39.9	51.6	chr4	141623821	141624821	ENSMUSG00000040740	mm10	-	0.22	33.11	chr22	214073	216073	ENSDARG00000087401	danRer10	-	1.6	11.5	chr2R	14164051	14166051	FBgn0033903	dm6	+	0	2.1	NA	NA	NA	NA	NA	NA	NA	NA	chrXI	216344	218344	YKL120W	sacCer3	+	0.3	0.7	3
263	chr1	16067986	16068986	TMEM82	hg19	+	0.4	0.9	chr4	141618633	141619633	ENSMUSG00000043085	mm10	-	0.22	50.08	chr23	24561155	24563155	ENSDARG00000097606	danRer10	-	0.1	0.3	NA	NA	NA	NA	NA	NA	NA	NA	NA	NA	NA	NA	NA	NA	NA	NA	NA	NA	NA	NA	NA	NA	NA	NA	5
264	chr1	16084254	16085254	FBLIM1	hg19	+	0.7	41.9	chr4	141606052	141607052	ENSMUSG00000006219	mm10	-	0.66	2.98	NA	NA	NA	NA	NA	NA	NA	NA	NA	NA	NA	NA	NA	NA	NA	NA	CHROMOSOME_II	13055744	13057744	WBGene00006999	ce10	+	0.3	0.3	NA	NA	NA	NA	NA	NA	NA	NA	2
265	chr1	16134194	16135194	UQCRHL	hg19	-	0.2	6.7	chr4	116075071	116076071	ENSMUSG00000063882	mm10	-	0.99	1.99	chr6	3353637	3355637	ENSDARG00000059128	danRer10	-	0.4	6.4	chr3L	25119749	25121749	FBgn0260008	dm6	+	0.13	1.38	CHROMOSOME_III	13461654	13463654	WBGene00012094	ce10	-	0.2	0.3	NA	NA	NA	NA	NA	NA	NA	NA	1
266	chr1	16173358	16174358	SPEN	hg19	+	10.3	10.3	chr4	141538597	141539597	ENSMUSG00000040761	mm10	-	4.19	32.92	chr23	24555899	24557899	ENSDARG00000074245	danRer10	-	1.9	2.8	chr2L	158032	160032	FBgn0016977	dm6	+	0.09	0.15	NA	NA	NA	NA	NA	NA	NA	NA	NA	NA	NA	NA	NA	NA	NA	NA	5
267	chr1	16174642	16175642	FLJ37453	hg19	-	1.3	40.3	NA	NA	NA	NA	NA	NA	NA	NA	NA	NA	NA	NA	NA	NA	NA	NA	NA	NA	NA	NA	NA	NA	NA	NA	NA	NA	NA	NA	NA	NA	NA	NA	NA	NA	NA	NA	NA	NA	NA	NA	-1
268	chr1	16302627	16303627	ZBTB17	hg19	-	0	1.5	chr4	141443684	141444684	ENSMUSG00000006215	mm10	+	0	0.19	chr23	24325681	24327681	ENSDARG00000074548	danRer10	-	2.7	2.7	NA	NA	NA	NA	NA	NA	NA	NA	NA	NA	NA	NA	NA	NA	NA	NA	NA	NA	NA	NA	NA	NA	NA	NA	1
269	chr1	16329730	16330730	C1orf64	hg19	+	0.3	7.6	chr4	141436105	141437105	ENSMUSG00000070637	mm10	-	0.22	0.99	NA	NA	NA	NA	NA	NA	NA	NA	NA	NA	NA	NA	NA	NA	NA	NA	NA	NA	NA	NA	NA	NA	NA	NA	NA	NA	NA	NA	NA	NA	NA	NA	1
270	chr1	16345285	16346285	HSPB7	hg19	-	5.2	8.1	chr4	141419779	141420779	ENSMUSG00000006221	mm10	+	0	47.35	chr23	24335933	24337933	ENSDARG00000104441	danRer10	-	1.1	1.4	NA	NA	NA	NA	NA	NA	NA	NA	NA	NA	NA	NA	NA	NA	NA	NA	NA	NA	NA	NA	NA	NA	NA	NA	5
271	chr1	16347485	16348485	CLCNKA	hg19	+	0.7	1.6	chr4	141398724	141399724	ENSMUSG00000033770	mm10	-	33.11	33.11	chr23	24344813	24346813	ENSDARG00000022560	danRer10	+	0.6	0.7	chr3R	11812207	11814207	FBgn0051116	dm6	-	0.61	1.32	CHROMOSOME_II	11357383	11359383	WBGene00000529	ce10	+	0.1	0.1	chrX	506746	508746	YJR040W	sacCer3	+	0.2	1.6	5
272	chr1	16369230	16370230	CLCNKB	hg19	+	0	3.3	chr4	141398724	141399724	ENSMUSG00000033770	mm10	-	33.11	33.11	chr23	24344813	24346813	ENSDARG00000022560	danRer10	+	0.6	0.7	chr3R	11812207	11814207	FBgn0051116	dm6	-	0.61	1.32	CHROMOSOME_II	11357383	11359383	WBGene00000529	ce10	+	0.1	0.1	chrX	506746	508746	YJR040W	sacCer3	+	0.2	1.6	5
273	chr1	16400127	16401127	FAM131C	hg19	-	3	5.7	chr4	141367220	141368220	ENSMUSG00000006218	mm10	+	0.66	20.53	chr23	24415822	24417822	ENSDARG00000037320	danRer10	-	2.2	2.2	NA	NA	NA	NA	NA	NA	NA	NA	NA	NA	NA	NA	NA	NA	NA	NA	NA	NA	NA	NA	NA	NA	NA	NA	1
274	chr1	16482582	16483582	EPHA2	hg19	-	1.9	7.3	chr4	141300240	141301240	ENSMUSG00000006445	mm10	+	0.75	0.83	chr6	45902864	45904864	ENSDARG00000017354	danRer10	-	6.6	6.6	NA	NA	NA	NA	NA	NA	NA	NA	NA	NA	NA	NA	NA	NA	NA	NA	NA	NA	NA	NA	NA	NA	NA	NA	1
275	chr1	16539104	16540104	ARHGEF19	hg19	-	1.1	1.1	chr4	141241869	141242869	ENSMUSG00000028919	mm10	+	0	36.75	chr23	24239819	24241819	ENSDARG00000078853	danRer10	-	1	1.1	chr3L	16969013	16971013	FBgn0261547	dm6	+	4.19	4.19	CHROMOSOME_II	4003892	4005892	WBGene00019487	ce10	+	1.4	1.8	NA	NA	NA	NA	NA	NA	NA	NA	1
276	chr1	16563659	16564659	RSG1	hg19	-	1.7	1.7	chr4	141217646	141218646	ENSMUSG00000073733	mm10	+	0	1.49	chr6	41448005	41450005	ENSDARG00000028442	danRer10	+	0.1	0.4	NA	NA	NA	NA	NA	NA	NA	NA	NA	NA	NA	NA	NA	NA	NA	NA	NA	NA	NA	NA	NA	NA	NA	NA	1
277	chr1	16678948	16679948	FBXO42	hg19	-	2.5	37.8	chr4	141146913	141147913	ENSMUSG00000028920	mm10	+	0.33	0.5	chr22	219374	221374	ENSDARG00000087545	danRer10	-	0.8	40.2	chr2R	22173922	22175922	FBgn0034704	dm6	+	0.99	1.51	CHROMOSOME_III	291648	293648	WBGene00021751	ce10	+	0.5	0.5	NA	NA	NA	NA	NA	NA	NA	NA	15
278	chr1	16692524	16693524	SZRD1	hg19	+	0.7	0.9	chr4	141139775	141140775	ENSMUSG00000040842	mm10	-	42.6	43.05	chr23	24574377	24576377	ENSDARG00000056338	danRer10	+	0.9	1.7	NA	NA	NA	NA	NA	NA	NA	NA	NA	NA	NA	NA	NA	NA	NA	NA	NA	NA	NA	NA	NA	NA	NA	NA	5
279	chr1	16763919	16764919	SPATA21	hg19	-	1	1.2	chr4	141087333	141088333	ENSMUSG00000045004	mm10	+	0	50.73	NA	NA	NA	NA	NA	NA	NA	NA	NA	NA	NA	NA	NA	NA	NA	NA	NA	NA	NA	NA	NA	NA	NA	NA	NA	NA	NA	NA	NA	NA	NA	NA	16
280	chr1	16766166	16767166	NECAP2	hg19	+	8.1	8.1	chr4	141078357	141079357	ENSMUSG00000028923	mm10	-	0.66	0.66	chr22	341777	343777	ENSDARG00000046002	danRer10	-	1.4	3.7	chrX	16799710	16801710	FBgn0030791	dm6	-	0	0.66	CHROMOSOME_II	2918318	2920318	WBGene00022453	ce10	-	0.2	0.4	NA	NA	NA	NA	NA	NA	NA	NA	1
281	chr1	16819196	16820196	CROCCP3	hg19	-	0.9	1.2	NA	NA	NA	NA	NA	NA	NA	NA	NA	NA	NA	NA	NA	NA	NA	NA	NA	NA	NA	NA	NA	NA	NA	NA	NA	NA	NA	NA	NA	NA	NA	NA	NA	NA	NA	NA	NA	NA	NA	NA	-1
283	chr1	16940100	16941100	NBPF1	hg19	-	0.8	1.8	NA	NA	NA	NA	NA	NA	NA	NA	NA	NA	NA	NA	NA	NA	NA	NA	NA	NA	NA	NA	NA	NA	NA	NA	NA	NA	NA	NA	NA	NA	NA	NA	NA	NA	NA	NA	NA	NA	NA	NA	-1
284	chr1	16957401	16958401	CROCCP2	hg19	-	1.3	36.9	NA	NA	NA	NA	NA	NA	NA	NA	NA	NA	NA	NA	NA	NA	NA	NA	NA	NA	NA	NA	NA	NA	NA	NA	NA	NA	NA	NA	NA	NA	NA	NA	NA	NA	NA	NA	NA	NA	NA	NA	-1
285	chr1	16971068	16972068	MST1P2	hg19	+	1.4	1.7	NA	NA	NA	NA	NA	NA	NA	NA	NA	NA	NA	NA	NA	NA	NA	NA	NA	NA	NA	NA	NA	NA	NA	NA	NA	NA	NA	NA	NA	NA	NA	NA	NA	NA	NA	NA	NA	NA	NA	NA	-1
287	chr1	17046652	17047652	ESPNP	hg19	-	0.5	1.1	NA	NA	NA	NA	NA	NA	NA	NA	NA	NA	NA	NA	NA	NA	NA	NA	NA	NA	NA	NA	NA	NA	NA	NA	NA	NA	NA	NA	NA	NA	NA	NA	NA	NA	NA	NA	NA	NA	NA	NA	-1
288	chr1	17090975	17091975	MST1L	hg19	-	0	7.7	NA	NA	NA	NA	NA	NA	NA	NA	NA	NA	NA	NA	NA	NA	NA	NA	NA	NA	NA	NA	NA	NA	NA	NA	NA	NA	NA	NA	NA	NA	NA	NA	NA	NA	NA	NA	NA	NA	NA	NA	-1
289	chr1	17247444	17248444	CROCC	hg19	+	0.6	10.2	chr4	141060550	141061550	ENSMUSG00000040860	mm10	-	1.32	2.65	NA	NA	NA	NA	NA	NA	NA	NA	chr3R	24112286	24114286	FBgn0039152	dm6	+	0.57	10.86	NA	NA	NA	NA	NA	NA	NA	NA	NA	NA	NA	NA	NA	NA	NA	NA	1
290	chr1	17308081	17309081	MFAP2	hg19	-	0.5	10.9	chr4	141009418	141010418	ENSMUSG00000060572	mm10	+	0.09	0.4	chr22	70558	72558	ENSDARG00000059367	danRer10	+	4.7	4.7	NA	NA	NA	NA	NA	NA	NA	NA	NA	NA	NA	NA	NA	NA	NA	NA	NA	NA	NA	NA	NA	NA	NA	NA	1
291	chr1	17338423	17339423	ATP13A2	hg19	-	0.8	1.2	chr4	140985873	140986873	ENSMUSG00000036622	mm10	+	0.44	1.32	chr23	24615411	24617411	ENSDARG00000061890	danRer10	-	2.2	2.8	chr4	131220	133220	FBgn0052000	dm6	+	0	0.77	NA	NA	NA	NA	NA	NA	NA	NA	chrXV	860175	862175	YOR291W	sacCer3	+	2	2.9	1
292	chr1	17380665	17381665	SDHB	hg19	-	0.3	4.7	chr4	140960203	140961203	ENSMUSG00000009863	mm10	+	2.32	2.32	chr22	61668	63668	ENSDARG00000075768	danRer10	+	1.3	5.3	chrX	18893446	18895446	FBgn0030975	dm6	+	0	6.62	NA	NA	NA	NA	NA	NA	NA	NA	chrXII	52931	54931	YLL041C	sacCer3	-	1.3	1.3	1
293	chr1	17445948	17446948	PADI2	hg19	-	6.3	28.4	chr4	140905344	140906344	ENSMUSG00000028927	mm10	+	0.66	7.95	chr6	47844015	47846015	ENSDARG00000044167	danRer10	+	0.5	0.5	NA	NA	NA	NA	NA	NA	NA	NA	NA	NA	NA	NA	NA	NA	NA	NA	NA	NA	NA	NA	NA	NA	NA	NA	6
294	chr1	17530620	17531620	PADI1	hg19	+	0	13.3	chr4	140845778	140846778	ENSMUSG00000025329	mm10	-	3.31	3.31	NA	NA	NA	NA	NA	NA	NA	NA	NA	NA	NA	NA	NA	NA	NA	NA	NA	NA	NA	NA	NA	NA	NA	NA	NA	NA	NA	NA	NA	NA	NA	NA	1
295	chr1	17574592	17575592	PADI3	hg19	+	4.1	24	chr4	140810648	140811648	ENSMUSG00000025328	mm10	-	0	53.64	NA	NA	NA	NA	NA	NA	NA	NA	NA	NA	NA	NA	NA	NA	NA	NA	NA	NA	NA	NA	NA	NA	NA	NA	NA	NA	NA	NA	NA	NA	NA	NA	5
296	chr1	17633689	17634689	PADI4	hg19	+	1.1	6.2	chr4	140774236	140775236	ENSMUSG00000025330	mm10	-	11.92	54.3	NA	NA	NA	NA	NA	NA	NA	NA	NA	NA	NA	NA	NA	NA	NA	NA	NA	NA	NA	NA	NA	NA	NA	NA	NA	NA	NA	NA	NA	NA	NA	NA	5
297	chr1	17697740	17698740	PADI6	hg19	+	1.1	1.7	chr4	140742643	140743643	ENSMUSG00000040935	mm10	-	8.44	11.59	NA	NA	NA	NA	NA	NA	NA	NA	NA	NA	NA	NA	NA	NA	NA	NA	NA	NA	NA	NA	NA	NA	NA	NA	NA	NA	NA	NA	NA	NA	NA	NA	1
298	chr1	17766250	17767250	RCC2	hg19	-	34.6	45.7	chr4	140699541	140700541	ENSMUSG00000040945	mm10	+	0.33	0.33	chr23	21607489	21609489	ENSDARG00000011510	danRer10	-	0.7	7.9	chr2L	6049839	6051839	FBgn0031769	dm6	+	0	0.6	NA	NA	NA	NA	NA	NA	NA	NA	chrVII	320782	322782	YGL097W	sacCer3	+	1	2.2	2
299	chr1	17865329	17866329	ARHGEF10L	hg19	+	0.2	46.6	chr4	140666012	140667012	ENSMUSG00000040964	mm10	-	1.09	29.8	chr11	29315263	29317263	ENSDARG00000088630	danRer10	-	0.4	5.8	chrX	17560180	17562180	FBgn0263706	dm6	-	0.09	0.13	NA	NA	NA	NA	NA	NA	NA	NA	NA	NA	NA	NA	NA	NA	NA	NA	3
300	chr1	18080807	18081807	ACTL8	hg19	+	0.2	7.7	NA	NA	NA	NA	NA	NA	NA	NA	NA	NA	NA	NA	NA	NA	NA	NA	NA	NA	NA	NA	NA	NA	NA	NA	NA	NA	NA	NA	NA	NA	NA	NA	chrVIII	363153	365153	YHR129C	sacCer3	-	0.2	0.9	1
301	chr1	18433239	18434239	IGSF21	hg19	+	0.7	49	chr4	140246784	140247784	ENSMUSG00000040972	mm10	-	17.22	51.21	chr11	28834255	28836255	ENSDARG00000031049	danRer10	-	3	12.2	NA	NA	NA	NA	NA	NA	NA	NA	NA	NA	NA	NA	NA	NA	NA	NA	NA	NA	NA	NA	NA	NA	NA	NA	3
302	chr1	18806423	18807423	KLHDC7A	hg19	+	0.1	41	chr4	139968026	139969026	ENSMUSG00000078234	mm10	-	0.22	0.33	chr11	28391324	28393324	ENSDARG00000105322	danRer10	-	0.6	1.2	chrX	20510544	20512544	FBgn0031119	dm6	+	1.1	1.1	NA	NA	NA	NA	NA	NA	NA	NA	NA	NA	NA	NA	NA	NA	NA	NA	2
303	chr1	18956499	18957499	PAX7	hg19	+	0	1.5	chr4	139833528	139834528	ENSMUSG00000028736	mm10	-	1.32	3.97	chr11	40651295	40653295	ENSDARG00000100398	danRer10	+	5.6	5.6	chr2R	25051331	25053331	FBgn0001147	dm6	-	0.59	11.59	CHROMOSOME_II	10145789	10147789	WBGene00003939	ce10	+	0.7	0.7	NA	NA	NA	NA	NA	NA	NA	NA	1
304	chr1	19186155	19187155	TAS1R2	hg19	-	0.7	2.5	chr4	139652538	139653538	ENSMUSG00000028738	mm10	+	0	50.99	NA	NA	NA	NA	NA	NA	NA	NA	NA	NA	NA	NA	NA	NA	NA	NA	NA	NA	NA	NA	NA	NA	NA	NA	NA	NA	NA	NA	NA	NA	NA	NA	5
305	chr1	19209769	19210769	MIR4695	hg19	-	3.3	3.3	NA	NA	NA	NA	NA	NA	NA	NA	NA	NA	NA	NA	NA	NA	NA	NA	NA	NA	NA	NA	NA	NA	NA	NA	NA	NA	NA	NA	NA	NA	NA	NA	NA	NA	NA	NA	NA	NA	NA	NA	-1
306	chr1	19229293	19230293	ALDH4A1	hg19	-	0	1.1	chr4	139621866	139622866	ENSMUSG00000028737	mm10	+	0	2.87	chr11	41323318	41325318	ENSDARG00000038207	danRer10	+	0.3	2.9	chr3L	21840356	21842356	FBgn0037138	dm6	-	0	0.88	CHROMOSOME_II	1309140	1311140	WBGene00000112	ce10	-	0.2	0.5	chrVIII	180977	182977	YHR037W	sacCer3	+	0.5	0.7	1
307	chr1	19282826	19283826	IFFO2	hg19	-	5.5	36.2	chr4	139530689	139531689	ENSMUSG00000041025	mm10	+	0	1.1	NA	NA	NA	NA	NA	NA	NA	NA	NA	NA	NA	NA	NA	NA	NA	NA	NA	NA	NA	NA	NA	NA	NA	NA	NA	NA	NA	NA	NA	NA	NA	NA	2
308	chr1	19536746	19537746	UBR4	hg19	-	0.7	1.6	chr4	139351609	139352609	ENSMUSG00000066036	mm10	+	0	1.32	chr23	21351372	21353372	ENSDARG00000009549	danRer10	+	2.8	4.2	chr2L	8070624	8072624	FBgn0011230	dm6	-	0.19	0.79	NA	NA	NA	NA	NA	NA	NA	NA	NA	NA	NA	NA	NA	NA	NA	NA	1
309	chr1	19578053	19579053	EMC1	hg19	-	0.3	3.9	chr4	139351587	139352587	ENSMUSG00000078517	mm10	+	0	1.32	chr23	21333839	21335839	ENSDARG00000057255	danRer10	+	6	12.5	chr3R	7906363	7908363	FBgn0037530	dm6	-	0.06	1.99	CHROMOSOME_II	1499337	1501337	WBGene00019209	ce10	-	1.7	1.7	chrIII	45905	47905	YCL045C	sacCer3	-	1	1	1
310	chr1	19577074	19578074	MRTO4	hg19	+	0.4	1.2	chr4	139352576	139353576	ENSMUSG00000028741	mm10	-	0	0.33	chr11	41240747	41242747	ENSDARG00000007130	danRer10	-	1.1	5.2	chr2R	10098590	10100590	FBgn0033485	dm6	-	7.53	7.53	CHROMOSOME_II	7110936	7112936	WBGene00017347	ce10	+	0.5	1	NA	NA	NA	NA	NA	NA	NA	NA	1
311	chr1	19600568	19601568	AKR7L	hg19	-	0.4	38.7	chr4	139309744	139310744	ENSMUSG00000028743	mm10	+	0.11	1.32	chr11	41225229	41227229	ENSDARG00000016649	danRer10	+	1.3	1.3	NA	NA	NA	NA	NA	NA	NA	NA	NA	NA	NA	NA	NA	NA	NA	NA	chrXVI	380965	382965	YPL088W	sacCer3	+	0.3	1.4	2
312	chr1	19615280	19616280	AKR7A3	hg19	-	0.1	1.1	chr4	139309744	139310744	ENSMUSG00000028743	mm10	+	0.11	1.32	chr11	41225229	41227229	ENSDARG00000016649	danRer10	+	1.3	1.3	NA	NA	NA	NA	NA	NA	NA	NA	NA	NA	NA	NA	NA	NA	NA	NA	chrXVI	380965	382965	YPL088W	sacCer3	+	0.3	1.4	1
313	chr1	19622230	19623230	LOC100506730	hg19	-	0	0.9	NA	NA	NA	NA	NA	NA	NA	NA	NA	NA	NA	NA	NA	NA	NA	NA	NA	NA	NA	NA	NA	NA	NA	NA	NA	NA	NA	NA	NA	NA	NA	NA	NA	NA	NA	NA	NA	NA	NA	NA	-1
314	chr1	19638640	19639640	AKR7A2	hg19	-	1.3	5.1	chr4	139309744	139310744	ENSMUSG00000028743	mm10	+	0.11	1.32	chr11	41225229	41227229	ENSDARG00000016649	danRer10	+	1.3	1.3	NA	NA	NA	NA	NA	NA	NA	NA	NA	NA	NA	NA	NA	NA	NA	NA	chrXVI	380965	382965	YPL088W	sacCer3	+	0.3	1.4	1
315	chr1	19637739	19638739	PQLC2	hg19	+	0.4	47.7	chr4	139310685	139311685	ENSMUSG00000028744	mm10	-	0.26	58.94	chr8	10914138	10916138	ENSDARG00000043624	danRer10	-	7.8	7.8	NA	NA	NA	NA	NA	NA	NA	NA	CHROMOSOME_II	236821	238821	WBGene00021546	ce10	-	0.2	0.2	chrIV	1180801	1182801	YDR352W	sacCer3	+	0.1	0.3	3
316	chr1	19812135	19813135	CAPZB	hg19	-	3.3	53.9	chr4	139191899	139192899	ENSMUSG00000028745	mm10	+	1.1	30.46	chr22	110800	112800	ENSDARG00000100252	danRer10	-	0.5	1.5	chr2L	1703902	1705902	FBgn0011570	dm6	+	0	1.66	CHROMOSOME_II	10868136	10870136	WBGene00000293	ce10	+	2.6	3	chrIX	289089	291089	YIL034C	sacCer3	-	0.2	0.2	6
317	chr1	19922470	19923470	MINOS1	hg19	+	0.1	2.3	chr4	139131113	139132113	ENSMUSG00000050608	mm10	-	0	2.22507e-308	chr23	39857323	39859323	ENSDARG00000101619	danRer10	-	1.5	45.4	chr3R	3749363	3751363	FBgn0069923	dm6	+	0.22	0.26	CHROMOSOME_II	2224713	2226713	WBGene00018784	ce10	-	0.3	0.3	NA	NA	NA	NA	NA	NA	NA	NA	14
318	chr1	19922470	19923470	MINOS1-NBL1	hg19	+	0.1	2.3	chr4	139092993	139093993	ENSMUSG00000041120	mm10	-	0	0.66	chr22	28531	30531	ENSDARG00000102687	danRer10	-	0.5	0.6	NA	NA	NA	NA	NA	NA	NA	NA	NA	NA	NA	NA	NA	NA	NA	NA	NA	NA	NA	NA	NA	NA	NA	NA	1
320	chr1	19968722	19969722	NBL1	hg19	+	1	2.6	chr4	139092993	139093993	ENSMUSG00000041120	mm10	-	0	0.66	chr22	28531	30531	ENSDARG00000102687	danRer10	-	0.5	0.6	NA	NA	NA	NA	NA	NA	NA	NA	NA	NA	NA	NA	NA	NA	NA	NA	NA	NA	NA	NA	NA	NA	NA	NA	13
321	chr1	19990779	19991779	HTR6	hg19	+	0.5	25.8	chr4	139075570	139076570	ENSMUSG00000028747	mm10	-	0	0.44	chr23	39844144	39846144	ENSDARG00000016095	danRer10	-	0.8	4.2	NA	NA	NA	NA	NA	NA	NA	NA	NA	NA	NA	NA	NA	NA	NA	NA	NA	NA	NA	NA	NA	NA	NA	NA	1
322	chr1	20126410	20127410	TMCO4	hg19	-	28.2	28.2	chr4	138971892	138972892	ENSMUSG00000041143	mm10	+	38.19	38.19	NA	NA	NA	NA	NA	NA	NA	NA	NA	NA	NA	NA	NA	NA	NA	NA	CHROMOSOME_II	4607369	4609369	WBGene00018044	ce10	+	1.3	1.5	chrVI	64477	66477	YFL034W	sacCer3	+	0.3	0.4	3
323	chr1	20141771	20142771	RNF186	hg19	-	0.3	7.2	chr4	138966112	138967112	ENSMUSG00000070661	mm10	+	0	1.91	NA	NA	NA	NA	NA	NA	NA	NA	NA	NA	NA	NA	NA	NA	NA	NA	NA	NA	NA	NA	NA	NA	NA	NA	NA	NA	NA	NA	NA	NA	NA	NA	1
324	chr1	20207887	20208887	OTUD3	hg19	+	0.2	0.6	chr4	138913945	138914945	ENSMUSG00000041161	mm10	-	4.97	8.83	chr23	39717777	39719777	ENSDARG00000022648	danRer10	+	1.1	1.1	NA	NA	NA	NA	NA	NA	NA	NA	NA	NA	NA	NA	NA	NA	NA	NA	NA	NA	NA	NA	NA	NA	NA	NA	1
325	chr1	20250110	20251110	PLA2G2E	hg19	-	0.2	34.2	chr4	138876942	138877942	ENSMUSG00000028751	mm10	+	0	0.38	NA	NA	NA	NA	NA	NA	NA	NA	NA	NA	NA	NA	NA	NA	NA	NA	CHROMOSOME_II	10349700	10351700	WBGene00007419	ce10	+	0.3	0.3	NA	NA	NA	NA	NA	NA	NA	NA	2
326	chr1	20306932	20307932	PLA2G2A	hg19	-	8.4	8.4	chr4	138830857	138831857	ENSMUSG00000058908	mm10	+	5.63	6.46	NA	NA	NA	NA	NA	NA	NA	NA	NA	NA	NA	NA	NA	NA	NA	NA	CHROMOSOME_II	10349700	10351700	WBGene00007419	ce10	+	0.3	0.3	NA	NA	NA	NA	NA	NA	NA	NA	1
327	chr1	20395700	20396700	PLA2G5	hg19	+	0.1	0.6	chr4	138863482	138864482	ENSMUSG00000041193	mm10	-	0.17	0.22	NA	NA	NA	NA	NA	NA	NA	NA	NA	NA	NA	NA	NA	NA	NA	NA	CHROMOSOME_II	10349700	10351700	WBGene00007419	ce10	+	0.3	0.3	NA	NA	NA	NA	NA	NA	NA	NA	1
328	chr1	20446059	20447059	PLA2G2D	hg19	-	46.9	48	chr4	138774735	138775735	ENSMUSG00000041202	mm10	+	0.22	18.32	NA	NA	NA	NA	NA	NA	NA	NA	NA	NA	NA	NA	NA	NA	NA	NA	CHROMOSOME_II	10349700	10351700	WBGene00007419	ce10	+	0.3	0.3	NA	NA	NA	NA	NA	NA	NA	NA	2
329	chr1	20464822	20465822	PLA2G2F	hg19	+	7.6	17.5	chr4	138757626	138758626	ENSMUSG00000028749	mm10	-	42.6	50.99	NA	NA	NA	NA	NA	NA	NA	NA	NA	NA	NA	NA	NA	NA	NA	NA	CHROMOSOME_II	10349700	10351700	WBGene00007419	ce10	+	0.3	0.3	NA	NA	NA	NA	NA	NA	NA	NA	5
330	chr1	20501687	20502687	PLA2G2C	hg19	-	0.1	0.4	chr4	138723792	138724792	ENSMUSG00000028750	mm10	+	1.06	5.83	NA	NA	NA	NA	NA	NA	NA	NA	NA	NA	NA	NA	NA	NA	NA	NA	CHROMOSOME_II	10349700	10351700	WBGene00007419	ce10	+	0.3	0.3	NA	NA	NA	NA	NA	NA	NA	NA	1
331	chr1	20511577	20512577	UBXN10	hg19	+	0.2	13.2	chr4	138737167	138738167	ENSMUSG00000043621	mm10	-	1.32	1.66	NA	NA	NA	NA	NA	NA	NA	NA	NA	NA	NA	NA	NA	NA	NA	NA	NA	NA	NA	NA	NA	NA	NA	NA	NA	NA	NA	NA	NA	NA	NA	NA	1
332	chr1	20512979	20513979	UBXN10-AS1	hg19	-	27.4	29.2	NA	NA	NA	NA	NA	NA	NA	NA	NA	NA	NA	NA	NA	NA	NA	NA	NA	NA	NA	NA	NA	NA	NA	NA	NA	NA	NA	NA	NA	NA	NA	NA	NA	NA	NA	NA	NA	NA	NA	NA	-1
333	chr1	20616411	20617411	VWA5B1	hg19	+	0.1	44.1	chr4	138624012	138625012	ENSMUSG00000028753	mm10	-	0.33	0.66	chr23	37024463	37026463	ENSDARG00000059705	danRer10	+	0.1	2.4	NA	NA	NA	NA	NA	NA	NA	NA	NA	NA	NA	NA	NA	NA	NA	NA	NA	NA	NA	NA	NA	NA	NA	NA	2
334	chr1	20755287	20756287	LINC01141	hg19	-	0.7	7.2	NA	NA	NA	NA	NA	NA	NA	NA	NA	NA	NA	NA	NA	NA	NA	NA	NA	NA	NA	NA	NA	NA	NA	NA	NA	NA	NA	NA	NA	NA	NA	NA	NA	NA	NA	NA	NA	NA	NA	NA	-1
335	chr1	20812728	20813728	CAMK2N1	hg19	-	15.2	28.3	chr4	138453314	138454314	ENSMUSG00000046447	mm10	+	11.26	50.66	chr11	3531680	3533680	ENSDARG00000101387	danRer10	-	5.4	5.4	NA	NA	NA	NA	NA	NA	NA	NA	NA	NA	NA	NA	NA	NA	NA	NA	NA	NA	NA	NA	NA	NA	NA	NA	7
336	chr1	20834674	20835674	MUL1	hg19	-	0.5	42.5	chr4	138433671	138434671	ENSMUSG00000041241	mm10	+	0.22	0.5	chr23	37188131	37190131	ENSDARG00000052527	danRer10	-	0.2	0.4	chr3L	4020457	4022457	FBgn0035483	dm6	+	0.88	2.87	NA	NA	NA	NA	NA	NA	NA	NA	NA	NA	NA	NA	NA	NA	NA	NA	2
337	chr1	20877931	20878931	FAM43B	hg19	+	0.5	24.8	chr4	138396528	138397528	ENSMUSG00000078235	mm10	-	0.66	1.19	chr23	37220300	37222300	ENSDARG00000070222	danRer10	+	0.9	2.7	chr3R	9590309	9592309	FBgn0037720	dm6	+	0.22	13.91	CHROMOSOME_X	11590652	11592652	WBGene00009930	ce10	-	0.4	0.5	NA	NA	NA	NA	NA	NA	NA	NA	1
338	chr1	20914443	20915443	CDA	hg19	+	0.5	2.2	chr4	138367992	138368992	ENSMUSG00000028755	mm10	-	2.32	21.19	chr11	3565547	3567547	ENSDARG00000038199	danRer10	+	1.4	5.4	chr2L	8213045	8215045	FBgn0032002	dm6	+	0.25	0.83	CHROMOSOME_X	8210098	8212098	WBGene00000391	ce10	-	0.4	0.5	chrXII	625930	627930	YLR245C	sacCer3	-	0.2	0.3	1
339	chr1	20958947	20959947	PINK1	hg19	+	0	6.2	chr4	138326307	138327307	ENSMUSG00000028756	mm10	-	0.26	0.66	chr23	37363148	37365148	ENSDARG00000001929	danRer10	+	0.8	36.9	chrX	6682841	6684841	FBgn0029891	dm6	+	0	1.1	CHROMOSOME_II	5394677	5396677	WBGene00017137	ce10	-	0.1	0.4	NA	NA	NA	NA	NA	NA	NA	NA	1
340	chr1	20959171	20960171	MIR6084	hg19	+	6.2	6.2	NA	NA	NA	NA	NA	NA	NA	NA	NA	NA	NA	NA	NA	NA	NA	NA	NA	NA	NA	NA	NA	NA	NA	NA	NA	NA	NA	NA	NA	NA	NA	NA	NA	NA	NA	NA	NA	NA	NA	NA	-1
341	chr1	20978686	20979686	PINK1-AS	hg19	-	1.4	34.2	NA	NA	NA	NA	NA	NA	NA	NA	NA	NA	NA	NA	NA	NA	NA	NA	NA	NA	NA	NA	NA	NA	NA	NA	NA	NA	NA	NA	NA	NA	NA	NA	NA	NA	NA	NA	NA	NA	NA	NA	-1
342	chr1	20988037	20989037	DDOST	hg19	-	3.8	21.3	chr4	138303730	138304730	ENSMUSG00000028757	mm10	+	0	1.99	chr23	24306820	24308820	ENSDARG00000037318	danRer10	-	0.2	1.8	chrX	9157515	9159515	FBgn0014868	dm6	-	1.32	10.03	CHROMOSOME_II	7863022	7865022	WBGene00011638	ce10	+	0.5	0.5	chrV	149014	151014	YEL002C	sacCer3	-	0.2	0.9	1
343	chr1	21044510	21045510	KIF17	hg19	-	0.6	10	chr4	138249435	138250435	ENSMUSG00000028758	mm10	+	0	40.23	chr11	37384665	37386665	ENSDARG00000055238	danRer10	+	14	14	chr4	1146466	1148466	FBgn0039925	dm6	+	0.09	0.11	NA	NA	NA	NA	NA	NA	NA	NA	chrII	100886	102886	YBL063W	sacCer3	+	0.5	0.9	5
344	chr1	21059133	21060133	SH2D5	hg19	-	0.9	7.3	chr4	138249403	138250403	ENSMUSG00000045349	mm10	+	0	40.18	chr11	37370775	37372775	ENSDARG00000014324	danRer10	+	2.1	2.1	NA	NA	NA	NA	NA	NA	NA	NA	NA	NA	NA	NA	NA	NA	NA	NA	NA	NA	NA	NA	NA	NA	NA	NA	5
345	chr1	21113181	21114181	HP1BP3	hg19	-	4.3	20.6	chr4	138215296	138216296	ENSMUSG00000028759	mm10	+	0.17	24.83	chr11	37344032	37346032	ENSDARG00000044669	danRer10	+	0	3.4	NA	NA	NA	NA	NA	NA	NA	NA	NA	NA	NA	NA	NA	NA	NA	NA	NA	NA	NA	NA	NA	NA	NA	NA	5
346	chr1	21503381	21504381	EIF4G3	hg19	-	0.8	33.9	chr4	137992022	137993022	ENSMUSG00000028760	mm10	+	0.08	0.66	chr11	27669556	27671556	ENSDARG00000077215	danRer10	-	0.2	1.6	chr4	929715	931715	FBgn0023213	dm6	-	0	0.53	CHROMOSOME_II	8216181	8218181	WBGene00002066	ce10	+	1.1	1.1	chrVII	823059	825059	YGR162W	sacCer3	+	0.2	1.4	2
347	chr1	21618782	21619782	RP5-1071N3.1	hg19	+	0.1	0.3	NA	NA	NA	NA	NA	NA	NA	NA	NA	NA	NA	NA	NA	NA	NA	NA	NA	NA	NA	NA	NA	NA	NA	NA	NA	NA	NA	NA	NA	NA	NA	NA	NA	NA	NA	NA	NA	NA	NA	NA	-1
348	chr1	21672034	21673034	ECE1	hg19	-	0.4	3.4	chr4	137861237	137862237	ENSMUSG00000057530	mm10	+	0.77	2.65	chr11	27802385	27804385	ENSDARG00000061737	danRer10	-	0.6	0.6	chrX	19960297	19962297	FBgn0031081	dm6	+	0.99	1.66	NA	NA	NA	NA	NA	NA	NA	NA	NA	NA	NA	NA	NA	NA	NA	NA	1
349	chr1	21765582	21766582	NBPF3	hg19	+	0.2	3.9	NA	NA	NA	NA	NA	NA	NA	NA	NA	NA	NA	NA	NA	NA	NA	NA	NA	NA	NA	NA	NA	NA	NA	NA	NA	NA	NA	NA	NA	NA	NA	NA	NA	NA	NA	NA	NA	NA	NA	NA	-1
350	chr1	21834857	21835857	ALPL	hg19	+	0.2	36.8	chr4	137796384	137797384	ENSMUSG00000028766	mm10	-	44.81	44.81	chr11	27720584	27722584	ENSDARG00000015546	danRer10	+	0.4	1	chr2L	19423050	19425050	FBgn0032779	dm6	+	0.12	0.58	NA	NA	NA	NA	NA	NA	NA	NA	chrIV	1419250	1421250	YDR481C	sacCer3	-	0.2	1	6
351	chr1	21995856	21996856	RAP1GAP	hg19	-	5.1	14.8	chr4	137663726	137664726	ENSMUSG00000041351	mm10	+	0	3.97	NA	NA	NA	NA	NA	NA	NA	NA	chr2L	7577980	7579980	FBgn0264895	dm6	-	0.22	1.16	CHROMOSOME_II	1196381	1198381	WBGene00018734	ce10	+	0.4	0.6	NA	NA	NA	NA	NA	NA	NA	NA	1
352	chr1	22109688	22110688	USP48	hg19	-	1.1	1.4	chr4	137593140	137594140	ENSMUSG00000043411	mm10	+	13.47	25.33	chr11	36212141	36214141	ENSDARG00000090301	danRer10	-	0.2	4	NA	NA	NA	NA	NA	NA	NA	NA	NA	NA	NA	NA	NA	NA	NA	NA	chrXIII	873987	875987	YMR304W	sacCer3	+	1.2	6.9	1
353	chr1	22137757	22138757	LDLRAD2	hg19	+	0	1.5	NA	NA	NA	NA	NA	NA	NA	NA	chr11	36214498	36216498	ENSDARG00000090297	danRer10	+	17.2	24.2	NA	NA	NA	NA	NA	NA	NA	NA	NA	NA	NA	NA	NA	NA	NA	NA	NA	NA	NA	NA	NA	NA	NA	NA	5
354	chr1	22263750	22264750	HSPG2	hg19	-	18.4	42.4	chr4	137467769	137468769	ENSMUSG00000028763	mm10	+	1.06	52.32	chr23	26797983	26799983	ENSDARG00000076564	danRer10	-	0.2	8.4	NA	NA	NA	NA	NA	NA	NA	NA	NA	NA	NA	NA	NA	NA	NA	NA	NA	NA	NA	NA	NA	NA	NA	NA	3
355	chr1	22302417	22303417	CELA3B	hg19	+	2.7	2.7	chr4	137430540	137431540	ENSMUSG00000023433	mm10	-	0	0.17	NA	NA	NA	NA	NA	NA	NA	NA	chr3R	16593414	16595414	FBgn0038447	dm6	+	0.66	0.66	CHROMOSOME_IV	6556219	6558219	WBGene00006621	ce10	+	1.5	2.8	NA	NA	NA	NA	NA	NA	NA	NA	1
356	chr1	22327148	22328148	CELA3A	hg19	+	1.3	2.3	chr4	137430540	137431540	ENSMUSG00000023433	mm10	-	0	0.17	NA	NA	NA	NA	NA	NA	NA	NA	chr3R	16593414	16595414	FBgn0038447	dm6	+	0.66	0.66	CHROMOSOME_IV	6556219	6558219	WBGene00006621	ce10	+	1.5	2.8	NA	NA	NA	NA	NA	NA	NA	NA	1
357	chr1	22350683	22351683	LINC00339	hg19	+	4	4	NA	NA	NA	NA	NA	NA	NA	NA	NA	NA	NA	NA	NA	NA	NA	NA	NA	NA	NA	NA	NA	NA	NA	NA	NA	NA	NA	NA	NA	NA	NA	NA	NA	NA	NA	NA	NA	NA	NA	NA	-1
358	chr1	22378119	22379119	CDC42	hg19	+	0.2	1.8	chr4	137357720	137358720	ENSMUSG00000006699	mm10	-	0.4	12.58	NA	NA	NA	NA	NA	NA	NA	NA	chrX	19696091	19698091	FBgn0010341	dm6	+	0.29	10.6	NA	NA	NA	NA	NA	NA	NA	NA	NA	NA	NA	NA	NA	NA	NA	NA	1
359	chr1	22469519	22470519	WNT4	hg19	-	1.2	44.6	chr4	137276489	137277489	ENSMUSG00000036856	mm10	+	0.22	40.73	chr11	38939961	38941961	ENSDARG00000071208	danRer10	-	0.8	1.7	NA	NA	NA	NA	NA	NA	NA	NA	CHROMOSOME_II	132592	134592	WBGene00000857	ce10	-	0.1	0.8	NA	NA	NA	NA	NA	NA	NA	NA	6
360	chr1	22777343	22778343	ZBTB40	hg19	+	0.9	12.3	chr4	137048695	137049695	ENSMUSG00000060862	mm10	-	0.11	46.5	chr11	36187787	36189787	ENSDARG00000091762	danRer10	-	2.3	2.3	chr2R	21633679	21635679	FBgn0034643	dm6	+	0	2.52	NA	NA	NA	NA	NA	NA	NA	NA	NA	NA	NA	NA	NA	NA	NA	NA	5
361	chr1	22889003	22890003	EPHA8	hg19	+	0.3	12	chr4	136956816	136957816	ENSMUSG00000028661	mm10	-	0	1.06	chr11	38448171	38450171	ENSDARG00000023609	danRer10	+	0.4	4	NA	NA	NA	NA	NA	NA	NA	NA	NA	NA	NA	NA	NA	NA	NA	NA	NA	NA	NA	NA	NA	NA	NA	NA	1
362	chr1	22959859	22960859	MIR6127	hg19	-	31	31	NA	NA	NA	NA	NA	NA	NA	NA	NA	NA	NA	NA	NA	NA	NA	NA	NA	NA	NA	NA	NA	NA	NA	NA	NA	NA	NA	NA	NA	NA	NA	NA	NA	NA	NA	NA	NA	NA	NA	NA	-1
363	chr1	22962117	22963117	C1QA	hg19	+	0	0.4	chr4	136898803	136899803	ENSMUSG00000036887	mm10	-	1.59	29.47	chr21	22687375	22689375	ENSDARG00000044613	danRer10	-	0.3	0.8	NA	NA	NA	NA	NA	NA	NA	NA	NA	NA	NA	NA	NA	NA	NA	NA	NA	NA	NA	NA	NA	NA	NA	NA	1
364	chr1	22969117	22970117	C1QC	hg19	+	0.5	50.4	chr4	136893065	136894065	ENSMUSG00000036896	mm10	-	11.26	24.72	chr21	22682776	22684776	ENSDARG00000095627	danRer10	-	0.7	3.7	NA	NA	NA	NA	NA	NA	NA	NA	NA	NA	NA	NA	NA	NA	NA	NA	NA	NA	NA	NA	NA	NA	NA	NA	3
365	chr1	22978681	22979681	C1QB	hg19	+	4.4	45.8	chr4	136886187	136887187	ENSMUSG00000036905	mm10	-	13	45.7	chr21	22677692	22679692	ENSDARG00000044612	danRer10	-	0.4	0.8	NA	NA	NA	NA	NA	NA	NA	NA	NA	NA	NA	NA	NA	NA	NA	NA	NA	NA	NA	NA	NA	NA	NA	NA	3
366	chr1	23036330	23037330	EPHB2	hg19	+	2.7	40.8	chr4	136835988	136836988	ENSMUSG00000028664	mm10	-	0.33	6.62	chr11	27969967	27971967	ENSDARG00000021539	danRer10	+	0.3	5.5	NA	NA	NA	NA	NA	NA	NA	NA	NA	NA	NA	NA	NA	NA	NA	NA	NA	NA	NA	NA	NA	NA	NA	NA	2
367	chr1	23045009	23046009	MIR4684	hg19	+	0.5	5.1	NA	NA	NA	NA	NA	NA	NA	NA	NA	NA	NA	NA	NA	NA	NA	NA	NA	NA	NA	NA	NA	NA	NA	NA	NA	NA	NA	NA	NA	NA	NA	NA	NA	NA	NA	NA	NA	NA	NA	NA	-1
368	chr1	23189719	23190719	MIR4253	hg19	-	5	5	NA	NA	NA	NA	NA	NA	NA	NA	NA	NA	NA	NA	NA	NA	NA	NA	NA	NA	NA	NA	NA	NA	NA	NA	NA	NA	NA	NA	NA	NA	NA	NA	NA	NA	NA	NA	NA	NA	NA	NA	-1
369	chr1	23342343	23343343	C1orf234	hg19	-	0.9	1.1	chr4	136609437	136610437	ENSMUSG00000036921	mm10	+	0	0.22	NA	NA	NA	NA	NA	NA	NA	NA	NA	NA	NA	NA	NA	NA	NA	NA	NA	NA	NA	NA	NA	NA	NA	NA	NA	NA	NA	NA	NA	NA	NA	NA	1
370	chr1	23344940	23345940	KDM1A	hg19	+	0.7	51.1	chr4	136602723	136603723	ENSMUSG00000036940	mm10	-	0	1.32	NA	NA	NA	NA	NA	NA	NA	NA	chr3L	20225381	20227381	FBgn0260397	dm6	+	0	4.3	NA	NA	NA	NA	NA	NA	NA	NA	NA	NA	NA	NA	NA	NA	NA	NA	2
372	chr1	23495351	23496351	LUZP1	hg19	-	10.6	11.4	chr4	136468761	136469761	ENSMUSG00000001089	mm10	+	1.32	1.66	chr17	27987800	27989800	ENSDARG00000075556	danRer10	+	0.2	15.8	chr2R	18159720	18161720	FBgn0034308	dm6	+	0	15.89	CHROMOSOME_IV	7902728	7904728	WBGene00016792	ce10	+	0.2	0.2	NA	NA	NA	NA	NA	NA	NA	NA	1
373	chr1	23521222	23522222	HTR1D	hg19	-	0.2	0.2	chr4	136422524	136423524	ENSMUSG00000070687	mm10	+	0.66	53.51	chr17	28180136	28182136	ENSDARG00000054124	danRer10	-	1.1	1.1	chr2R	19066155	19068155	FBgn0004168	dm6	+	0	3.48	CHROMOSOME_III	1732092	1734092	WBGene00004779	ce10	-	0.5	1.2	NA	NA	NA	NA	NA	NA	NA	NA	5
374	chr1	23670853	23671853	HNRNPR	hg19	-	5.3	37	chr4	136309968	136310968	ENSMUSG00000066037	mm10	+	0	27.81	chr19	81426	83426	ENSDARG00000014569	danRer10	-	5	5	NA	NA	NA	NA	NA	NA	NA	NA	CHROMOSOME_I	12063888	12065888	WBGene00002000	ce10	-	0.3	1.1	NA	NA	NA	NA	NA	NA	NA	NA	6
375	chr1	23694463	23695463	C1orf213	hg19	+	0.8	3.7	NA	NA	NA	NA	NA	NA	NA	NA	NA	NA	NA	NA	NA	NA	NA	NA	NA	NA	NA	NA	NA	NA	NA	NA	NA	NA	NA	NA	NA	NA	NA	NA	NA	NA	NA	NA	NA	NA	NA	NA	-1
376	chr1	23696357	23697357	ZNF436	hg19	-	10.1	10.1	chr4	136285067	136286067	ENSMUSG00000051351	mm10	+	0	12.98	NA	NA	NA	NA	NA	NA	NA	NA	chr3L	22834194	22836194	FBgn0027339	dm6	-	0.66	53.72	NA	NA	NA	NA	NA	NA	NA	NA	NA	NA	NA	NA	NA	NA	NA	NA	13
377	chr1	23751261	23752261	TCEA3	hg19	-	37.8	37.8	chr4	136246952	136247952	ENSMUSG00000001604	mm10	+	1.1	6.89	chr16	34156899	34158899	ENSDARG00000004724	danRer10	+	0.7	1	chr2L	15059757	15061757	FBgn0010422	dm6	-	0.88	1.16	NA	NA	NA	NA	NA	NA	NA	NA	chrVII	416483	418483	YGL043W	sacCer3	+	0.2	0.3	2
378	chr1	23810750	23811750	ASAP3	hg19	-	47.5	53	chr4	136205365	136206365	ENSMUSG00000036995	mm10	+	1.99	51.99	chr17	27216406	27218406	ENSDARG00000021896	danRer10	-	0.4	0.6	NA	NA	NA	NA	NA	NA	NA	NA	NA	NA	NA	NA	NA	NA	NA	NA	chrIX	272846	274846	YIL044C	sacCer3	-	1	1.2	3
379	chr1	23857712	23858712	E2F2	hg19	-	2.2	9.2	chr4	136171394	136172394	ENSMUSG00000018983	mm10	+	0	27.48	chr17	27246662	27248662	ENSDARG00000079233	danRer10	-	1.8	2	chr3R	21659871	21661871	FBgn0011766	dm6	-	0.09	11.04	CHROMOSOME_II	13405090	13407090	WBGene00001162	ce10	+	0.4	1.8	NA	NA	NA	NA	NA	NA	NA	NA	1
380	chr1	23886285	23887285	ID3	hg19	-	30.6	49	chr4	136142497	136143497	ENSMUSG00000007872	mm10	+	0	1.82	chr17	27253905	27255905	ENSDARG00000054823	danRer10	-	0.4	0.4	chr3L	748400	750400	FBgn0000575	dm6	+	0.08	1.32	NA	NA	NA	NA	NA	NA	NA	NA	NA	NA	NA	NA	NA	NA	NA	NA	2
381	chr1	23952823	23953823	MDS2	hg19	+	30.8	31.9	NA	NA	NA	NA	NA	NA	NA	NA	NA	NA	NA	NA	NA	NA	NA	NA	NA	NA	NA	NA	NA	NA	NA	NA	NA	NA	NA	NA	NA	NA	NA	NA	NA	NA	NA	NA	NA	NA	NA	NA	-1
382	chr1	24017268	24018268	RPL11	hg19	+	1	6.8	chr4	136052685	136053685	ENSMUSG00000059291	mm10	-	48.87	48.87	chr19	44184328	44186328	ENSDARG00000043509	danRer10	+	0.9	4.5	chr2R	19441342	19443342	FBgn0013325	dm6	+	2.12	2.12	CHROMOSOME_X	2241610	2243610	WBGene00004423	ce10	-	0.6	1.1	chrXVI	730748	732748	YPR102C	sacCer3	-	0.2	0.2	5
383	chr1	24068855	24069855	TCEB3	hg19	+	0.1	3	NA	NA	NA	NA	NA	NA	NA	NA	NA	NA	NA	NA	NA	NA	NA	NA	NA	NA	NA	NA	NA	NA	NA	NA	NA	NA	NA	NA	NA	NA	NA	NA	NA	NA	NA	NA	NA	NA	NA	NA	-1
384	chr1	24104787	24105787	RP5-886K2.3	hg19	-	24.4	34.7	NA	NA	NA	NA	NA	NA	NA	NA	NA	NA	NA	NA	NA	NA	NA	NA	NA	NA	NA	NA	NA	NA	NA	NA	NA	NA	NA	NA	NA	NA	NA	NA	NA	NA	NA	NA	NA	NA	NA	NA	-1
385	chr1	24103875	24104875	PITHD1	hg19	+	0.4	0.4	chr4	135987264	135988264	ENSMUSG00000028669	mm10	-	10.26	10.38	chr19	44281201	44283201	ENSDARG00000098600	danRer10	+	1.5	1.5	chr2L	12691993	12693993	FBgn0032445	dm6	+	0.22	0.66	CHROMOSOME_III	8408424	8410424	WBGene00022704	ce10	+	0.4	0.4	NA	NA	NA	NA	NA	NA	NA	NA	1
386	chr1	24116645	24117645	LYPLA2	hg19	+	0.3	4.5	chr4	135972626	135973626	ENSMUSG00000028670	mm10	-	0.33	0.5	chr19	44287547	44289547	ENSDARG00000053656	danRer10	+	0.4	0.4	chr3L	11627037	11629037	FBgn0042138	dm6	+	0.08	4.64	CHROMOSOME_I	8038747	8040747	WBGene00010564	ce10	-	0.1	2.6	chrXII	384408	386408	YLR118C	sacCer3	-	0.3	0.4	1
387	chr1	24127294	24128294	GALE	hg19	-	34.2	34.2	chr4	135962727	135963727	ENSMUSG00000028671	mm10	+	0	36.09	chr17	24871527	24873527	ENSDARG00000002401	danRer10	-	1.1	3.2	chr3L	647555	649555	FBgn0035147	dm6	+	1.66	1.85	NA	NA	NA	NA	NA	NA	NA	NA	chrII	277352	279352	YBR019C	sacCer3	-	0.3	0.9	3
388	chr1	24151949	24152949	HMGCL	hg19	-	36.4	51.2	chr4	135945448	135946448	ENSMUSG00000028672	mm10	+	0	2.65	chr17	24847326	24849326	ENSDARG00000021220	danRer10	-	4.6	4.6	chr2L	6959377	6961377	FBgn0031877	dm6	+	0.19	1.32	CHROMOSOME_I	1750483	1752483	WBGene00022150	ce10	+	0.3	3.6	NA	NA	NA	NA	NA	NA	NA	NA	2
389	chr1	24194859	24195859	FUCA1	hg19	-	1.4	4	chr4	135919735	135920735	ENSMUSG00000028673	mm10	+	0.66	0.66	chr19	32905746	32907746	ENSDARG00000035879	danRer10	-	0.6	5.9	chr3L	11521713	11523713	FBgn0036169	dm6	-	0.08	0.08	CHROMOSOME_X	12102733	12104733	WBGene00012225	ce10	-	0.6	2.5	NA	NA	NA	NA	NA	NA	NA	NA	1
390	chr1	24239817	24240817	CNR2	hg19	-	2.4	5	chr4	135894394	135895394	ENSMUSG00000062585	mm10	+	0.22	0.66	chr16	33154670	33156670	ENSDARG00000039970	danRer10	+	1.9	2.1	NA	NA	NA	NA	NA	NA	NA	NA	NA	NA	NA	NA	NA	NA	NA	NA	NA	NA	NA	NA	NA	NA	NA	NA	1
391	chr1	24254559	24255559	MIR378F	hg19	+	1.1	1.1	NA	NA	NA	NA	NA	NA	NA	NA	NA	NA	NA	NA	NA	NA	NA	NA	NA	NA	NA	NA	NA	NA	NA	NA	NA	NA	NA	NA	NA	NA	NA	NA	NA	NA	NA	NA	NA	NA	NA	NA	-1
392	chr1	24285300	24286300	PNRC2	hg19	+	14.7	44.4	chr4	135873850	135874850	ENSMUSG00000028675	mm10	-	5.3	10.41	chr16	33150647	33152647	ENSDARG00000053291	danRer10	-	43.3	43.3	NA	NA	NA	NA	NA	NA	NA	NA	NA	NA	NA	NA	NA	NA	NA	NA	NA	NA	NA	NA	NA	NA	NA	NA	15
393	chr1	24306953	24307953	SRSF10	hg19	-	2.5	7.4	chr4	135854747	135855747	ENSMUSG00000028676	mm10	+	0.33	43.49	chr16	52653423	52655423	ENSDARG00000022415	danRer10	-	0.4	0.4	chr2L	12433038	12435038	FBgn0265298	dm6	-	0.66	15.73	CHROMOSOME_II	5387813	5389813	WBGene00004701	ce10	-	0.3	2.5	NA	NA	NA	NA	NA	NA	NA	NA	5
394	chr1	24438665	24439665	MYOM3	hg19	-	1.9	5.8	chr4	135758715	135759715	ENSMUSG00000037139	mm10	+	0	47.95	NA	NA	NA	NA	NA	NA	NA	NA	chr3L	3177580	3179580	FBgn0035410	dm6	-	0	0.47	NA	NA	NA	NA	NA	NA	NA	NA	NA	NA	NA	NA	NA	NA	NA	NA	5
395	chr1	24469775	24470775	IL22RA1	hg19	-	0.2	0.2	chr4	135727172	135728172	ENSMUSG00000037157	mm10	+	0	0.33	chr16	52458099	52460099	ENSDARG00000087131	danRer10	+	0.3	4.1	NA	NA	NA	NA	NA	NA	NA	NA	NA	NA	NA	NA	NA	NA	NA	NA	NA	NA	NA	NA	NA	NA	NA	NA	1
396	chr1	24513765	24514765	IFNLR1	hg19	-	42.9	42.9	chr4	135685287	135686287	ENSMUSG00000062157	mm10	+	1.32	4.19	NA	NA	NA	NA	NA	NA	NA	NA	NA	NA	NA	NA	NA	NA	NA	NA	NA	NA	NA	NA	NA	NA	NA	NA	NA	NA	NA	NA	NA	NA	NA	NA	8
397	chr1	24525729	24526729	RP11-10N16.2	hg19	+	0.7	24.3	NA	NA	NA	NA	NA	NA	NA	NA	NA	NA	NA	NA	NA	NA	NA	NA	NA	NA	NA	NA	NA	NA	NA	NA	NA	NA	NA	NA	NA	NA	NA	NA	NA	NA	NA	NA	NA	NA	NA	NA	-1
398	chr1	24644811	24645811	GRHL3	hg19	+	11.9	49.1	chr4	135573630	135574630	ENSMUSG00000037188	mm10	-	0	33.44	NA	NA	NA	NA	NA	NA	NA	NA	chr2R	17800132	17802132	FBgn0259211	dm6	+	0.19	5.15	CHROMOSOME_I	1267157	1269157	WBGene00001707	ce10	-	0.8	0.8	NA	NA	NA	NA	NA	NA	NA	NA	3
399	chr1	24741587	24742587	STPG1	hg19	-	0.5	1.1	chr4	135494987	135495987	ENSMUSG00000028801	mm10	+	0	0.66	NA	NA	NA	NA	NA	NA	NA	NA	NA	NA	NA	NA	NA	NA	NA	NA	NA	NA	NA	NA	NA	NA	NA	NA	NA	NA	NA	NA	NA	NA	NA	NA	1
400	chr1	24741244	24742244	NIPAL3	hg19	+	0.4	11.5	chr4	135494506	135495506	ENSMUSG00000028803	mm10	-	0	48.01	chr17	26915948	26917948	ENSDARG00000021147	danRer10	-	0.6	2.9	chr2L	12703725	12705725	FBgn0032451	dm6	+	0	6.18	CHROMOSOME_III	3126109	3128109	WBGene00021820	ce10	-	0.2	0.2	NA	NA	NA	NA	NA	NA	NA	NA	5
401	chr1	24827840	24828840	RCAN3	hg19	+	0.1	36.1	chr4	135433853	135434853	ENSMUSG00000059713	mm10	-	43.49	45.36	chr17	26907186	26909186	ENSDARG00000032623	danRer10	-	0.8	2.5	chr3R	16185999	16187999	FBgn0086370	dm6	+	0.33	0.5	CHROMOSOME_III	5683053	5685053	WBGene00004321	ce10	-	0.6	0.6	NA	NA	NA	NA	NA	NA	NA	NA	3
402	chr1	24828850	24829850	RCAN3AS	hg19	-	0.2	28.4	NA	NA	NA	NA	NA	NA	NA	NA	NA	NA	NA	NA	NA	NA	NA	NA	NA	NA	NA	NA	NA	NA	NA	NA	NA	NA	NA	NA	NA	NA	NA	NA	NA	NA	NA	NA	NA	NA	NA	NA	-1
403	chr1	24882515	24883515	LOC100506985	hg19	-	5.7	8.9	NA	NA	NA	NA	NA	NA	NA	NA	NA	NA	NA	NA	NA	NA	NA	NA	NA	NA	NA	NA	NA	NA	NA	NA	NA	NA	NA	NA	NA	NA	NA	NA	NA	NA	NA	NA	NA	NA	NA	NA	-1
404	chr1	24881566	24882566	NCMAP	hg19	+	0.9	41.5	chr4	135398221	135399221	ENSMUSG00000043924	mm10	-	35.36	55.19	NA	NA	NA	NA	NA	NA	NA	NA	NA	NA	NA	NA	NA	NA	NA	NA	NA	NA	NA	NA	NA	NA	NA	NA	NA	NA	NA	NA	NA	NA	NA	NA	3
405	chr1	24968593	24969593	SRRM1	hg19	+	0.1	1.5	chr4	135353321	135354321	ENSMUSG00000028809	mm10	-	0.07	0.09	chr17	25400867	25402867	ENSDARG00000001244	danRer10	+	2.2	3	chr3L	13035821	13037821	FBgn0036340	dm6	+	0	7.28	CHROMOSOME_I	11181055	11183055	WBGene00004706	ce10	-	0.5	0.5	NA	NA	NA	NA	NA	NA	NA	NA	1
406	chr1	25070759	25071759	CLIC4	hg19	+	5.8	6	chr4	135272814	135273814	ENSMUSG00000037242	mm10	-	6.62	6.62	chr17	25424932	25426932	ENSDARG00000022995	danRer10	+	3.5	7.1	chrX	13821307	13823307	FBgn0030529	dm6	-	0	0.66	CHROMOSOME_I	14517707	14519707	WBGene00001365	ce10	-	7	7	NA	NA	NA	NA	NA	NA	NA	NA	1
407	chr1	25245907	25246907	MIR6731	hg19	-	1.5	32.4	NA	NA	NA	NA	NA	NA	NA	NA	NA	NA	NA	NA	NA	NA	NA	NA	NA	NA	NA	NA	NA	NA	NA	NA	NA	NA	NA	NA	NA	NA	NA	NA	NA	NA	NA	NA	NA	NA	NA	NA	-1
408	chr1	25291501	25292501	RUNX3	hg19	-	0.1	2.4	chr4	135119652	135120652	ENSMUSG00000070691	mm10	+	0.4	7.4	chr13	45062509	45064509	ENSDARG00000052826	danRer10	-	2.6	8.8	chrX	20622773	20624773	FBgn0083981	dm6	-	0.99	26.16	CHROMOSOME_I	5775157	5777157	WBGene00004393	ce10	+	0.1	0.1	NA	NA	NA	NA	NA	NA	NA	NA	13
409	chr1	25559013	25560013	SYF2	hg19	-	1.2	26.5	NA	NA	NA	NA	NA	NA	NA	NA	NA	NA	NA	NA	NA	NA	NA	NA	chr2R	10822372	10824372	FBgn0033556	dm6	-	4.97	4.97	CHROMOSOME_III	7161053	7163053	WBGene00019402	ce10	-	0.7	1.1	NA	NA	NA	NA	NA	NA	NA	NA	1
410	chr1	25573985	25574985	C1orf63	hg19	-	7.1	41	NA	NA	NA	NA	NA	NA	NA	NA	NA	NA	NA	NA	NA	NA	NA	NA	NA	NA	NA	NA	NA	NA	NA	NA	NA	NA	NA	NA	NA	NA	NA	NA	NA	NA	NA	NA	NA	NA	NA	NA	-1
411	NA	NA	NA	NA	NA	NA	NA	NA	chr4	134863536	134864536	ENSMUSG00000028825	mm10	+	1.32	10.6	chr13	45386357	45388357	ENSDARG00000002194	danRer10	-	0.6	1.6	chr3L	4909368	4911368	FBgn0028699	dm6	+	0.4	0.4	CHROMOSOME_V	5427144	5429144	WBGene00004358	ce10	+	0.3	0.3	NA	NA	NA	NA	NA	NA	NA	NA	1
412	chr1	25663788	25664788	TMEM50A	hg19	+	0.9	17.8	chr4	134915024	134916024	ENSMUSG00000028822	mm10	-	0	53.64	NA	NA	NA	NA	NA	NA	NA	NA	chr3L	4291246	4293246	FBgn0035528	dm6	-	0.09	0.33	CHROMOSOME_I	2470974	2472974	WBGene00022280	ce10	-	0.3	0.3	NA	NA	NA	NA	NA	NA	NA	NA	5
413	chr1	25747363	25748363	RHCE	hg19	-	0.3	1.4	chr4	134863536	134864536	ENSMUSG00000028825	mm10	+	1.32	10.6	chr13	45386357	45388357	ENSDARG00000002194	danRer10	-	0.6	1.6	chr3L	4909368	4911368	FBgn0028699	dm6	+	0.4	0.4	CHROMOSOME_V	5427144	5429144	WBGene00004358	ce10	+	0.3	0.3	NA	NA	NA	NA	NA	NA	NA	NA	1
414	chr1	25756348	25757348	TMEM57	hg19	+	0.3	32.2	chr4	134853345	134854345	ENSMUSG00000028826	mm10	-	19.39	19.39	chr13	45386466	45388466	ENSDARG00000012741	danRer10	+	1.1	1.7	chr2R	21159401	21161401	FBgn0050389	dm6	-	0.33	1.77	CHROMOSOME_I	6606518	6608518	WBGene00017066	ce10	-	0.6	2.5	NA	NA	NA	NA	NA	NA	NA	NA	6
415	chr1	25869075	25870075	LDLRAP1	hg19	+	8.3	44.3	chr4	134768024	134769024	ENSMUSG00000037295	mm10	-	44.81	50.66	chr13	45490957	45492957	ENSDARG00000039750	danRer10	-	1.6	2	NA	NA	NA	NA	NA	NA	NA	NA	NA	NA	NA	NA	NA	NA	NA	NA	NA	NA	NA	NA	NA	NA	NA	NA	3
416	chr1	25942958	25943958	MAN1C1	hg19	+	1.1	35.2	chr4	134704290	134705290	ENSMUSG00000037306	mm10	-	14.57	21.85	chr16	52211434	52213434	ENSDARG00000067912	danRer10	+	0.7	3.7	chrX	10324958	10326958	FBgn0259170	dm6	-	0.55	0.99	CHROMOSOME_V	11985096	11987096	WBGene00008258	ce10	-	0.3	0.3	chrX	666644	668644	YJR131W	sacCer3	+	0.2	0.8	2
417	chr1	26125666	26126666	SEPN1	hg19	+	1.2	12.1	NA	NA	NA	NA	NA	NA	NA	NA	NA	NA	NA	NA	NA	NA	NA	NA	NA	NA	NA	NA	NA	NA	NA	NA	NA	NA	NA	NA	NA	NA	NA	NA	NA	NA	NA	NA	NA	NA	NA	NA	-1
418	chr1	26145396	26146396	MTFR1L	hg19	+	0.4	5.7	chr4	134535387	134536387	ENSMUSG00000046671	mm10	-	1.55	1.55	chr17	24698800	24700800	ENSDARG00000003940	danRer10	+	0.4	3.6	NA	NA	NA	NA	NA	NA	NA	NA	NA	NA	NA	NA	NA	NA	NA	NA	NA	NA	NA	NA	NA	NA	NA	NA	1
419	chr1	26150097	26151097	LOC646471	hg19	-	0.5	8.3	NA	NA	NA	NA	NA	NA	NA	NA	NA	NA	NA	NA	NA	NA	NA	NA	NA	NA	NA	NA	NA	NA	NA	NA	NA	NA	NA	NA	NA	NA	NA	NA	NA	NA	NA	NA	NA	NA	NA	NA	-1
420	chr1	26185949	26186949	AUNIP	hg19	-	30.2	30.2	chr4	134509999	134510999	ENSMUSG00000078521	mm10	+	1.43	2.65	NA	NA	NA	NA	NA	NA	NA	NA	NA	NA	NA	NA	NA	NA	NA	NA	NA	NA	NA	NA	NA	NA	NA	NA	NA	NA	NA	NA	NA	NA	NA	NA	15
421	chr1	26197744	26198744	PAQR7	hg19	-	20.7	47	chr4	134496004	134497004	ENSMUSG00000037348	mm10	+	0	0.66	NA	NA	NA	NA	NA	NA	NA	NA	NA	NA	NA	NA	NA	NA	NA	NA	NA	NA	NA	NA	NA	NA	NA	NA	NA	NA	NA	NA	NA	NA	NA	NA	2
422	chr1	26232945	26233945	MIR3917	hg19	-	4.9	10.4	NA	NA	NA	NA	NA	NA	NA	NA	NA	NA	NA	NA	NA	NA	NA	NA	NA	NA	NA	NA	NA	NA	NA	NA	NA	NA	NA	NA	NA	NA	NA	NA	NA	NA	NA	NA	NA	NA	NA	NA	-1
423	chr1	26232993	26233993	STMN1	hg19	-	6	10.4	chr4	134467320	134468320	ENSMUSG00000028832	mm10	+	0	1.21	chr16	34568485	34570485	ENSDARG00000033655	danRer10	+	5.3	5.3	chr2L	6099377	6101377	FBgn0266521	dm6	+	0	0.28	NA	NA	NA	NA	NA	NA	NA	NA	NA	NA	NA	NA	NA	NA	NA	NA	1
424	chr1	26324648	26325648	PAFAH2	hg19	-	0.2	0.8	chr4	134395320	134396320	ENSMUSG00000037366	mm10	+	0	0.33	NA	NA	NA	NA	NA	NA	NA	NA	NA	NA	NA	NA	NA	NA	NA	NA	CHROMOSOME_X	4293758	4295758	WBGene00003907	ce10	-	2.2	3	NA	NA	NA	NA	NA	NA	NA	NA	13
425	chr1	26347270	26348270	EXTL1	hg19	+	0.6	17.1	chr4	134383850	134384850	ENSMUSG00000028838	mm10	-	0.33	1.1	chr19	47939788	47941788	ENSDARG00000101951	danRer10	-	0.5	4.3	chr2R	14525267	14527267	FBgn0265974	dm6	+	2.15	21.25	NA	NA	NA	NA	NA	NA	NA	NA	NA	NA	NA	NA	NA	NA	NA	NA	1
426	chr1	26372604	26373604	SLC30A2	hg19	-	0.6	11.3	chr4	134342206	134343206	ENSMUSG00000028836	mm10	+	0	15.89	NA	NA	NA	NA	NA	NA	NA	NA	chr2L	15246714	15248714	FBgn0028516	dm6	-	0	0.17	CHROMOSOME_X	12465810	12467810	WBGene00011821	ce10	-	0.4	0.5	chrXIII	755166	757166	YMR243C	sacCer3	-	0.9	0.9	1
427	chr1	26394125	26395125	TRIM63	hg19	-	0.4	47.5	chr4	134314120	134315120	ENSMUSG00000028834	mm10	+	1.06	29.36	NA	NA	NA	NA	NA	NA	NA	NA	chr2L	10543883	10545883	FBgn0051721	dm6	+	0	1.99	CHROMOSOME_V	1234446	1236446	WBGene00016539	ce10	-	0.2	0.6	NA	NA	NA	NA	NA	NA	NA	NA	6
428	chr1	26436655	26437655	PDIK1L	hg19	+	6.2	6.2	chr4	134287895	134288895	ENSMUSG00000050890	mm10	-	0.66	0.66	chr19	15580194	15582194	ENSDARG00000056509	danRer10	+	0.4	2.2	NA	NA	NA	NA	NA	NA	NA	NA	NA	NA	NA	NA	NA	NA	NA	NA	chrVI	78161	80161	YFL029C	sacCer3	-	0.6	0.7	1
429	chr1	26484510	26485510	FAM110D	hg19	+	0.1	35.2	chr4	134254106	134255106	ENSMUSG00000050105	mm10	-	0	52.1	NA	NA	NA	NA	NA	NA	NA	NA	NA	NA	NA	NA	NA	NA	NA	NA	NA	NA	NA	NA	NA	NA	NA	NA	NA	NA	NA	NA	NA	NA	NA	NA	3
430	chr1	26495387	26496387	ZNF593	hg19	+	0	1.1	chr4	134245592	134246592	ENSMUSG00000028840	mm10	-	20.53	20.53	chr17	24665377	24667377	ENSDARG00000044102	danRer10	+	2.9	2.9	chrX	6660462	6662462	FBgn0029885	dm6	-	0.44	2.81	CHROMOSOME_III	11917621	11919621	WBGene00013236	ce10	-	0.2	0.2	chrXII	281456	283456	YLR074C	sacCer3	-	0.3	1	1
431	chr1	26502980	26503980	CNKSR1	hg19	+	0	1	chr4	134238399	134239399	ENSMUSG00000028841	mm10	-	0.22	55.63	chr17	27029146	27031146	ENSDARG00000032932	danRer10	-	0.7	2.8	chr2R	17419007	17421007	FBgn0021818	dm6	-	0.66	2.87	CHROMOSOME_III	10270166	10272166	WBGene00000564	ce10	+	0.1	0.5	NA	NA	NA	NA	NA	NA	NA	NA	5
432	chr1	26516118	26517118	CATSPER4	hg19	+	2	13.6	chr4	134227383	134228383	ENSMUSG00000048003	mm10	-	0	2.22507e-308	NA	NA	NA	NA	NA	NA	NA	NA	NA	NA	NA	NA	NA	NA	NA	NA	NA	NA	NA	NA	NA	NA	NA	NA	NA	NA	NA	NA	NA	NA	NA	NA	1
433	chr1	26559643	26560643	CEP85	hg19	+	0.2	45.1	chr4	134187112	134188112	ENSMUSG00000037443	mm10	-	3.75	4.3	NA	NA	NA	NA	NA	NA	NA	NA	NA	NA	NA	NA	NA	NA	NA	NA	NA	NA	NA	NA	NA	NA	NA	NA	NA	NA	NA	NA	NA	NA	NA	NA	2
434	chr1	26605212	26606212	SH3BGRL3	hg19	+	0.1	3.4	chr4	134128789	134129789	ENSMUSG00000028843	mm10	-	11.59	29.14	chr19	14087036	14089036	ENSDARG00000098075	danRer10	-	0.1	1.7	chr3L	7368260	7370260	FBgn0035772	dm6	-	0.22	0.44	CHROMOSOME_I	14342793	14344793	WBGene00013666	ce10	-	15.3	15.3	NA	NA	NA	NA	NA	NA	NA	NA	5
435	chr1	26643410	26644410	CD52	hg19	+	0	1.7	NA	NA	NA	NA	NA	NA	NA	NA	NA	NA	NA	NA	NA	NA	NA	NA	NA	NA	NA	NA	NA	NA	NA	NA	NA	NA	NA	NA	NA	NA	NA	NA	NA	NA	NA	NA	NA	NA	NA	NA	-1
436	chr1	26644756	26645756	UBXN11	hg19	-	1.1	7.9	NA	NA	NA	NA	NA	NA	NA	NA	chr16	41717532	41719532	ENSDARG00000053828	danRer10	+	4.2	4.2	NA	NA	NA	NA	NA	NA	NA	NA	NA	NA	NA	NA	NA	NA	NA	NA	NA	NA	NA	NA	NA	NA	NA	NA	1
437	chr1	26680621	26681621	AIM1L	hg19	-	4	8.6	chr4	134067452	134068452	ENSMUSG00000012123	mm10	+	9.49	20.09	chr19	48569665	48571665	ENSDARG00000098777	danRer10	+	0.8	3.2	NA	NA	NA	NA	NA	NA	NA	NA	NA	NA	NA	NA	NA	NA	NA	NA	NA	NA	NA	NA	NA	NA	NA	NA	1
438	chr1	26699266	26700266	ZNF683	hg19	-	0.4	0.8	chr4	134052838	134053838	ENSMUSG00000049410	mm10	+	0.66	24.77	NA	NA	NA	NA	NA	NA	NA	NA	NA	NA	NA	NA	NA	NA	NA	NA	NA	NA	NA	NA	NA	NA	NA	NA	NA	NA	NA	NA	NA	NA	NA	NA	5
439	chr1	26736268	26737268	LIN28A	hg19	+	0.7	49.2	chr4	134018841	134019841	ENSMUSG00000050966	mm10	-	43.93	50.99	NA	NA	NA	NA	NA	NA	NA	NA	chr3L	5653681	5655681	FBgn0035626	dm6	+	0	1.16	CHROMOSOME_I	8409798	8411798	WBGene00003014	ce10	-	0.2	0.2	NA	NA	NA	NA	NA	NA	NA	NA	3
440	chr1	26757772	26758772	DHDDS	hg19	+	2.6	3.6	chr4	134000890	134001890	ENSMUSG00000012117	mm10	-	1.77	6.84	chr16	51289775	51291775	ENSDARG00000039851	danRer10	+	2.6	4.5	chrX	7932351	7934351	FBgn0029980	dm6	-	0	11.04	CHROMOSOME_IV	11360487	11362487	WBGene00044025	ce10	-	0.1	0.9	chrII	241568	243568	YBR002C	sacCer3	-	0.3	1.5	1
441	chr1	26797901	26798901	HMGN2	hg19	+	0.2	37.7	chr4	133968001	133969001	ENSMUSG00000003038	mm10	-	0.22	9.93	NA	NA	NA	NA	NA	NA	NA	NA	NA	NA	NA	NA	NA	NA	NA	NA	NA	NA	NA	NA	NA	NA	NA	NA	NA	NA	NA	NA	NA	NA	NA	NA	2
442	chr1	26855248	26856248	RPS6KA1	hg19	+	0.5	47.6	chr4	133887797	133888797	ENSMUSG00000003644	mm10	-	22.52	35.1	chr17	27044901	27046901	ENSDARG00000033437	danRer10	+	1.1	4.8	chrX	22528964	22530964	FBgn0262866	dm6	+	0	2.98	CHROMOSOME_I	8579151	8581151	WBGene00011352	ce10	-	0.1	0.1	chrXI	134705	136705	YKL166C	sacCer3	-	0.4	0.5	3
443	chr1	26880032	26881032	MIR1976	hg19	+	0.4	39.6	NA	NA	NA	NA	NA	NA	NA	NA	NA	NA	NA	NA	NA	NA	NA	NA	NA	NA	NA	NA	NA	NA	NA	NA	NA	NA	NA	NA	NA	NA	NA	NA	NA	NA	NA	NA	NA	NA	NA	NA	-1
444	chr1	27021521	27022521	ARID1A	hg19	+	0.5	3.5	chr4	133756769	133757769	ENSMUSG00000007880	mm10	-	0.13	0.13	chr19	14489137	14491137	ENSDARG00000101891	danRer10	+	2.8	6.2	NA	NA	NA	NA	NA	NA	NA	NA	CHROMOSOME_I	5316395	5318395	WBGene00002717	ce10	-	0.9	1	NA	NA	NA	NA	NA	NA	NA	NA	1
445	chr1	27113453	27114453	PIGV	hg19	+	0.4	13	chr4	133672647	133673647	ENSMUSG00000043257	mm10	-	0.66	6.62	chr16	34032830	34034830	ENSDARG00000101952	danRer10	+	2.3	3.6	chr2R	16954458	16956458	FBgn0265174	dm6	+	0.08	0.33	CHROMOSOME_I	6184464	6186464	WBGene00020375	ce10	+	0.1	1	NA	NA	NA	NA	NA	NA	NA	NA	1
446	chr1	27152200	27153200	ZDHHC18	hg19	+	1	28.4	chr4	133633469	133634469	ENSMUSG00000037553	mm10	-	1.32	1.32	chr19	14591639	14593639	ENSDARG00000105034	danRer10	+	0.8	17.7	chr3L	12265841	12267841	FBgn0260941	dm6	-	0.85	0.88	CHROMOSOME_I	11835451	11837451	WBGene00012948	ce10	+	0.8	1.2	chrXII	626118	628118	YLR246W	sacCer3	+	0.5	0.9	1
447	chr1	27188632	27189632	SFN	hg19	+	0.2	8.3	chr4	133602168	133603168	ENSMUSG00000047281	mm10	-	12.88	38.19	chr17	32546876	32548876	ENSDARG00000023323	danRer10	+	4	7.2	chr2R	10098677	10100677	FBgn0004907	dm6	+	0.13	0.13	CHROMOSOME_X	11604345	11606345	WBGene00001502	ce10	-	2.2	48	NA	NA	NA	NA	NA	NA	NA	NA	5
448	chr1	27216869	27217869	GPN2	hg19	-	13.3	13.3	chr4	133583362	133584362	ENSMUSG00000028848	mm10	+	0.13	0.66	chr16	33983197	33985197	ENSDARG00000103127	danRer10	+	0.2	0.4	chr3L	13411453	13413453	FBgn0036356	dm6	-	0	1.42	CHROMOSOME_I	5935946	5937946	WBGene00015029	ce10	-	0.1	0.5	chrXV	816292	818292	YOR262W	sacCer3	+	0.4	1.4	1
449	chr1	27226962	27227962	GPATCH3	hg19	-	0.2	12.8	chr4	133573745	133574745	ENSMUSG00000028850	mm10	+	0.22	0.22	chr16	53702577	53704577	ENSDARG00000052747	danRer10	+	0.3	1.6	NA	NA	NA	NA	NA	NA	NA	NA	CHROMOSOME_V	9345938	9347938	WBGene00019467	ce10	-	0.4	0.4	NA	NA	NA	NA	NA	NA	NA	NA	6
450	chr1	27240567	27241567	NR0B2	hg19	-	0.2	0.7	chr4	133552376	133553376	ENSMUSG00000037583	mm10	+	22.85	28.15	chr16	55166505	55168505	ENSDARG00000044685	danRer10	+	0.4	6.5	NA	NA	NA	NA	NA	NA	NA	NA	NA	NA	NA	NA	NA	NA	NA	NA	NA	NA	NA	NA	NA	NA	NA	NA	5
451	chr1	27247212	27248212	NUDC	hg19	+	2.5	6	chr4	133545996	133546996	ENSMUSG00000028851	mm10	-	2.32	2.32	chr19	14294880	14296880	ENSDARG00000104837	danRer10	+	0.5	1.2	chr3L	16803994	16805994	FBgn0021768	dm6	+	18.54	18.54	CHROMOSOME_III	13340426	13342426	WBGene00003829	ce10	+	0.2	0.3	NA	NA	NA	NA	NA	NA	NA	NA	1
452	chr1	27286901	27287901	C1orf172	hg19	-	1.3	3.2	NA	NA	NA	NA	NA	NA	NA	NA	NA	NA	NA	NA	NA	NA	NA	NA	NA	NA	NA	NA	NA	NA	NA	NA	NA	NA	NA	NA	NA	NA	NA	NA	NA	NA	NA	NA	NA	NA	NA	NA	-1
453	chr1	27319194	27320194	TRNP1	hg19	+	9.1	36.2	chr4	133498550	133499550	ENSMUSG00000056596	mm10	-	0	1.32	chr17	27156852	27158852	ENSDARG00000100722	danRer10	+	1	7.4	NA	NA	NA	NA	NA	NA	NA	NA	NA	NA	NA	NA	NA	NA	NA	NA	NA	NA	NA	NA	NA	NA	NA	NA	2
454	chr1	27339333	27340333	FAM46B	hg19	-	2.4	45	chr4	133479132	133480132	ENSMUSG00000046694	mm10	+	0.13	15.56	chr19	14668636	14670636	ENSDARG00000011797	danRer10	+	0.3	1.6	chr2R	7781637	7783637	FBgn0050497	dm6	-	4.11	6.51	CHROMOSOME_I	5383511	5385511	WBGene00004131	ce10	-	0.2	0.7	NA	NA	NA	NA	NA	NA	NA	NA	2
455	chr1	27481621	27482621	SLC9A1	hg19	-	9.9	10.5	chr4	133368706	133369706	ENSMUSG00000028854	mm10	+	0.26	0.33	chr16	51597478	51599478	ENSDARG00000067784	danRer10	+	4.2	4.2	chr2L	21103568	21105568	FBgn0040297	dm6	+	0.41	2.65	NA	NA	NA	NA	NA	NA	NA	NA	chrIV	1366485	1368485	YDR456W	sacCer3	+	0.2	0.3	1
456	chr1	27560006	27561006	WDTC1	hg19	+	0	40.3	chr4	133339324	133340324	ENSMUSG00000037622	mm10	-	1.99	11.66	NA	NA	NA	NA	NA	NA	NA	NA	chr2R	18150704	18152704	FBgn0000057	dm6	+	0.66	1.66	CHROMOSOME_I	1609392	1611392	WBGene00044440	ce10	+	0.3	0.5	NA	NA	NA	NA	NA	NA	NA	NA	2
457	chr1	27647635	27648635	TMEM222	hg19	+	0.6	32.4	chr4	133277792	133278792	ENSMUSG00000028857	mm10	-	0.22	0.28	chr19	14131368	14133368	ENSDARG00000104097	danRer10	+	1.7	37.1	chr2L	8211902	8213902	FBgn0032000	dm6	-	0	0.66	CHROMOSOME_II	4322263	4324263	WBGene00019221	ce10	+	0.4	1.2	NA	NA	NA	NA	NA	NA	NA	NA	2
458	chr1	27649364	27650364	LOC644961	hg19	+	0.5	0.5	NA	NA	NA	NA	NA	NA	NA	NA	NA	NA	NA	NA	NA	NA	NA	NA	NA	NA	NA	NA	NA	NA	NA	NA	NA	NA	NA	NA	NA	NA	NA	NA	NA	NA	NA	NA	NA	NA	NA	NA	-1
459	chr1	27667482	27668482	SYTL1	hg19	+	4.6	24.9	chr4	133263113	133264113	ENSMUSG00000028860	mm10	-	0	16.03	NA	NA	NA	NA	NA	NA	NA	NA	chr3R	14874488	14876488	FBgn0266756	dm6	-	1.89	1.89	NA	NA	NA	NA	NA	NA	NA	NA	NA	NA	NA	NA	NA	NA	NA	NA	6
460	chr1	27693337	27694337	MAP3K6	hg19	-	6.6	15	chr4	133239818	133240818	ENSMUSG00000028862	mm10	+	0	0.66	chr16	35640749	35642749	ENSDARG00000104760	danRer10	+	15.6	15.6	chr3R	19878719	19880719	FBgn0014006	dm6	+	0.25	2.84	NA	NA	NA	NA	NA	NA	NA	NA	chrX	246255	248255	YJL095W	sacCer3	+	0.3	0.3	12
461	chr1	27701315	27702315	FCN3	hg19	-	3.3	4.7	NA	NA	NA	NA	NA	NA	NA	NA	NA	NA	NA	NA	NA	NA	NA	NA	chr2R	8613155	8615155	FBgn0033312	dm6	-	0	3.53	NA	NA	NA	NA	NA	NA	NA	NA	NA	NA	NA	NA	NA	NA	NA	NA	1
462	chr1	27709805	27710805	CD164L2	hg19	-	8.9	31.2	chr4	133211375	133212375	ENSMUSG00000028865	mm10	+	0.66	0.66	chr19	43966582	43968582	ENSDARG00000096327	danRer10	+	0.4	7.7	NA	NA	NA	NA	NA	NA	NA	NA	NA	NA	NA	NA	NA	NA	NA	NA	NA	NA	NA	NA	NA	NA	NA	NA	2
463	chr1	27718147	27719147	GPR3	hg19	+	1.9	13.1	chr4	133211857	133212857	ENSMUSG00000049649	mm10	-	34.44	39.07	chr19	43955655	43957655	ENSDARG00000094860	danRer10	-	0.8	8	NA	NA	NA	NA	NA	NA	NA	NA	NA	NA	NA	NA	NA	NA	NA	NA	NA	NA	NA	NA	NA	NA	NA	NA	5
464	chr1	27816678	27817678	WASF2	hg19	-	22.2	27.3	chr4	133129505	133130505	ENSMUSG00000028868	mm10	+	0.13	41.72	chr19	43927093	43929093	ENSDARG00000024209	danRer10	+	0.2	0.3	chr2L	10975772	10977772	FBgn0041781	dm6	+	0.33	1.99	CHROMOSOME_I	11928498	11930498	WBGene00006958	ce10	-	0.3	1.2	NA	NA	NA	NA	NA	NA	NA	NA	3
465	chr1	27930143	27931143	AHDC1	hg19	-	36.2	48.2	chr4	133010506	133011506	ENSMUSG00000037692	mm10	+	30.46	30.46	chr19	43842860	43844860	ENSDARG00000093453	danRer10	+	5.9	5.9	NA	NA	NA	NA	NA	NA	NA	NA	NA	NA	NA	NA	NA	NA	NA	NA	NA	NA	NA	NA	NA	NA	NA	NA	3
466	chr1	27961727	27962727	FGR	hg19	-	34.2	46	chr4	132973102	132974102	ENSMUSG00000028874	mm10	+	0.83	53.64	NA	NA	NA	NA	NA	NA	NA	NA	chr3L	4625132	4627132	FBgn0262733	dm6	-	0.22	0.22	CHROMOSOME_I	1565933	1567933	WBGene00005077	ce10	+	0.3	0.3	NA	NA	NA	NA	NA	NA	NA	NA	3
467	chr1	27998724	27999724	IFI6	hg19	-	0.8	11.8	NA	NA	NA	NA	NA	NA	NA	NA	NA	NA	NA	NA	NA	NA	NA	NA	NA	NA	NA	NA	NA	NA	NA	NA	NA	NA	NA	NA	NA	NA	NA	NA	NA	NA	NA	NA	NA	NA	NA	NA	-1
468	chr1	28051489	28052489	FAM76A	hg19	+	0.2	3.3	chr4	132922558	132923558	ENSMUSG00000028878	mm10	-	0.26	0.74	NA	NA	NA	NA	NA	NA	NA	NA	chr3L	9366377	9368377	FBgn0035981	dm6	+	0	0.13	CHROMOSOME_I	6365363	6367363	WBGene00019399	ce10	+	0.1	0.1	NA	NA	NA	NA	NA	NA	NA	NA	1
469	chr1	28098693	28099693	STX12	hg19	+	45.2	45.2	chr4	132884509	132885509	ENSMUSG00000028879	mm10	-	1.32	1.32	NA	NA	NA	NA	NA	NA	NA	NA	chr3L	21444834	21446834	FBgn0086377	dm6	+	2.74	6.62	NA	NA	NA	NA	NA	NA	NA	NA	chrXV	399348	401348	YOR036W	sacCer3	+	0.6	0.6	2
470	chr1	28156251	28157251	PPP1R8	hg19	+	2.1	7.9	chr4	132843169	132844169	ENSMUSG00000028882	mm10	-	0	0.13	chr16	4701368	4703368	ENSDARG00000022430	danRer10	-	0.1	1.3	chr2R	17004149	17006149	FBgn0026402	dm6	-	0	4.04	CHROMOSOME_I	10632141	10634141	WBGene00015233	ce10	-	0.6	0.8	NA	NA	NA	NA	NA	NA	NA	NA	1
471	NA	NA	NA	NA	NA	NA	NA	NA	chr4	132838547	132839547	ENSMUSG00000088990	mm10	-	0.13	0.13	chr16	4697358	4699358	ENSDARG00000085786	danRer10	-	0.2	2.3	NA	NA	NA	NA	NA	NA	NA	NA	NA	NA	NA	NA	NA	NA	NA	NA	NA	NA	NA	NA	NA	NA	NA	NA	1
472	chr1	28198053	28199053	THEMIS2	hg19	+	0.8	46.7	chr4	132796387	132797387	ENSMUSG00000037731	mm10	-	0	8.11	chr16	4895347	4897347	ENSDARG00000058964	danRer10	+	1	2.7	NA	NA	NA	NA	NA	NA	NA	NA	NA	NA	NA	NA	NA	NA	NA	NA	NA	NA	NA	NA	NA	NA	NA	NA	2
473	chr1	28241308	28242308	RPA2	hg19	-	3.6	10.1	chr4	132767335	132768335	ENSMUSG00000028884	mm10	+	0	1.99	chr16	4939678	4941678	ENSDARG00000037188	danRer10	-	0.6	0.6	chr2L	20925147	20927147	FBgn0032906	dm6	-	0	10.82	NA	NA	NA	NA	NA	NA	NA	NA	chrXIV	47287	49287	YNL312W	sacCer3	+	0.2	0.3	1
474	chr1	28260503	28261503	SMPDL3B	hg19	+	0.1	2.3	chr4	132757252	132758252	ENSMUSG00000028885	mm10	-	0.13	1.32	NA	NA	NA	NA	NA	NA	NA	NA	chr3L	9798062	9800062	FBgn0044328	dm6	+	0	2.5	NA	NA	NA	NA	NA	NA	NA	NA	chrIV	1361878	1363878	YDR452W	sacCer3	+	0.2	0.7	1
475	chr1	28285503	28286503	XKR8	hg19	+	1.4	8.6	chr4	132732546	132733546	ENSMUSG00000037752	mm10	-	36.2	47.02	chr19	25373170	25375170	ENSDARG00000078841	danRer10	-	3.4	3.4	chrX	16322286	16324286	FBgn0052579	dm6	+	0	0.83	CHROMOSOME_X	8415866	8417866	WBGene00000422	ce10	-	0.2	0.2	NA	NA	NA	NA	NA	NA	NA	NA	5
476	chr1	28415148	28416148	EYA3	hg19	-	0.3	5.4	chr4	132638046	132639046	ENSMUSG00000028886	mm10	+	0.66	35.76	chr19	25306530	25308530	ENSDARG00000036100	danRer10	+	2.1	2.1	chr2L	6545976	6547976	FBgn0000320	dm6	-	0	8.61	CHROMOSOME_I	14230348	14232348	WBGene00001377	ce10	-	2.1	2.8	NA	NA	NA	NA	NA	NA	NA	NA	5
477	chr1	28520447	28521447	PTAFR	hg19	-	4.2	5.7	chr4	132563067	132564067	ENSMUSG00000056529	mm10	+	0	1.49	chr17	27958068	27960068	ENSDARG00000042370	danRer10	-	0	1.5	NA	NA	NA	NA	NA	NA	NA	NA	NA	NA	NA	NA	NA	NA	NA	NA	NA	NA	NA	NA	NA	NA	NA	NA	1
478	chr1	28559542	28560542	DNAJC8	hg19	-	0.9	3.2	chr4	132534550	132535550	ENSMUSG00000054405	mm10	+	7.28	8.94	chr19	71281	73281	ENSDARG00000059373	danRer10	-	0.3	7.7	chr3R	23766712	23768712	FBgn0039116	dm6	+	0	0.17	CHROMOSOME_I	2720479	2722479	WBGene00001048	ce10	-	0.3	0.7	NA	NA	NA	NA	NA	NA	NA	NA	1
479	chr1	28561601	28562601	ATPIF1	hg19	+	0	5.2	chr4	132533659	132534659	ENSMUSG00000054428	mm10	-	0	53.64	chr19	84503	86503	ENSDARG00000067975	danRer10	-	0.2	38.2	NA	NA	NA	NA	NA	NA	NA	NA	NA	NA	NA	NA	NA	NA	NA	NA	NA	NA	NA	NA	NA	NA	NA	NA	5
480	chr1	28584962	28585962	SESN2	hg19	+	5.9	43.2	chr4	132510501	132511501	ENSMUSG00000028893	mm10	-	0	0.66	chr19	43744579	43746579	ENSDARG00000070012	danRer10	+	0.5	0.7	chr2R	23712900	23714900	FBgn0034897	dm6	+	0	2.84	CHROMOSOME_I	31482	33482	WBGene00022279	ce10	-	0.4	0.7	NA	NA	NA	NA	NA	NA	NA	NA	2
481	chr1	28654512	28655512	MED18	hg19	+	0.3	0.3	NA	NA	NA	NA	NA	NA	NA	NA	NA	NA	NA	NA	NA	NA	NA	NA	chrX	1864909	1866909	FBgn0026873	dm6	+	1.1	3.31	CHROMOSOME_I	6493248	6495248	WBGene00007018	ce10	-	0	0.6	NA	NA	NA	NA	NA	NA	NA	NA	1
482	chr1	28695092	28696092	PHACTR4	hg19	+	0.1	3.1	chr4	132422489	132423489	ENSMUSG00000066043	mm10	-	0	50.99	chr16	34330140	34332140	ENSDARG00000032221	danRer10	-	0.6	0.6	chr3L	3805459	3807459	FBgn0052264	dm6	-	0	1.1	CHROMOSOME_I	9292999	9294999	WBGene00009174	ce10	-	0.1	0.1	NA	NA	NA	NA	NA	NA	NA	NA	5
483	chr1	28831454	28832454	RCC1	hg19	+	3.2	3.6	chr4	132351636	132352636	ENSMUSG00000028896	mm10	-	0	44.77	chr16	34239972	34241972	ENSDARG00000037158	danRer10	-	0.3	3.1	chr3L	5931773	5933773	FBgn0002638	dm6	-	0	1.32	CHROMOSOME_II	8324002	8326002	WBGene00004304	ce10	-	1.3	1.5	chrVII	320782	322782	YGL097W	sacCer3	+	1	2.2	5
484	chr1	28831454	28832454	SNHG3	hg19	+	3.2	3.6	NA	NA	NA	NA	NA	NA	NA	NA	NA	NA	NA	NA	NA	NA	NA	NA	NA	NA	NA	NA	NA	NA	NA	NA	NA	NA	NA	NA	NA	NA	NA	NA	NA	NA	NA	NA	NA	NA	NA	NA	-1
485	chr1	28878528	28879528	TRNAU1AP	hg19	+	0.3	1.9	chr4	132329538	132330538	ENSMUSG00000028898	mm10	-	6.62	6.62	chr19	14070017	14072017	ENSDARG00000101323	danRer10	-	1.4	1.4	chr2L	4453453	4455453	FBgn0031607	dm6	-	0	16.06	CHROMOSOME_V	12869019	12871019	WBGene00011589	ce10	-	0.3	0.3	chrII	646886	648886	YBR212W	sacCer3	+	0.4	1.5	1
486	chr1	28905334	28906334	SNORD99	hg19	-	0.5	2.4	chr4	132309691	132310691	ENSMUSG00000080615	mm10	+	0	0.4	chr19	16122128	16124128	ENSDARG00000081580	danRer10	-	4.4	4.4	NA	NA	NA	NA	NA	NA	NA	NA	NA	NA	NA	NA	NA	NA	NA	NA	NA	NA	NA	NA	NA	NA	NA	NA	1
487	chr1	28906405	28907405	SNORA61	hg19	-	0.7	3.2	NA	NA	NA	NA	NA	NA	NA	NA	NA	NA	NA	NA	NA	NA	NA	NA	NA	NA	NA	NA	NA	NA	NA	NA	NA	NA	NA	NA	NA	NA	NA	NA	NA	NA	NA	NA	NA	NA	NA	NA	-1
488	chr1	28907024	28908024	SNORA44	hg19	-	0.6	42.3	chr6	93889615	93890615	ENSMUSG00000089069	mm10	+	39.96	55.96	NA	NA	NA	NA	NA	NA	NA	NA	NA	NA	NA	NA	NA	NA	NA	NA	NA	NA	NA	NA	NA	NA	NA	NA	NA	NA	NA	NA	NA	NA	NA	NA	3
489	chr1	28907565	28908565	SNORA16A	hg19	-	0.3	42.3	chr4	132308464	132309464	ENSMUSG00000105911	mm10	+	0	4.42	chr19	16123240	16125240	ENSDARG00000099668	danRer10	-	30.7	30.7	NA	NA	NA	NA	NA	NA	NA	NA	NA	NA	NA	NA	NA	NA	NA	NA	NA	NA	NA	NA	NA	NA	NA	NA	15
490	chr1	28908366	28909366	SNHG12	hg19	-	2.1	2.1	NA	NA	NA	NA	NA	NA	NA	NA	NA	NA	NA	NA	NA	NA	NA	NA	NA	NA	NA	NA	NA	NA	NA	NA	NA	NA	NA	NA	NA	NA	NA	NA	NA	NA	NA	NA	NA	NA	NA	NA	-1
491	chr1	28917711	28918711	RAB42	hg19	+	0.3	52.3	chr4	132303385	132304385	ENSMUSG00000089687	mm10	-	54.97	54.97	chr17	5465535	5467535	ENSDARG00000102580	danRer10	+	11.9	35.1	chrX	7733923	7735923	FBgn0029959	dm6	+	2.1	2.1	CHROMOSOME_II	9321850	9323850	WBGene00004286	ce10	-	0.5	1.8	chrV	213747	215747	YER031C	sacCer3	-	0.6	1	9
492	chr1	28969604	28970604	TAF12	hg19	-	4.5	4.5	chr4	132273375	132274375	ENSMUSG00000028899	mm10	+	0	3.69	chr16	35461202	35463202	ENSDARG00000104030	danRer10	-	4.2	4.2	chr3R	11678690	11680690	FBgn0011290	dm6	-	0.88	0.99	CHROMOSOME_III	11868183	11870183	WBGene00006396	ce10	-	2.6	2.6	chrIV	745738	747738	YDR145W	sacCer3	+	0.3	0.3	1
493	chr1	28974111	28975111	RNU11	hg19	+	0.3	2.7	NA	NA	NA	NA	NA	NA	NA	NA	NA	NA	NA	NA	NA	NA	NA	NA	NA	NA	NA	NA	NA	NA	NA	NA	NA	NA	NA	NA	NA	NA	NA	NA	NA	NA	NA	NA	NA	NA	NA	NA	-1
494	chr1	28994239	28995239	GMEB1	hg19	+	0.4	4.9	chr4	132261521	132262521	ENSMUSG00000028901	mm10	-	0.66	1.66	chr19	16159077	16161077	ENSDARG00000062060	danRer10	+	0.5	0.5	NA	NA	NA	NA	NA	NA	NA	NA	CHROMOSOME_X	15881031	15883031	WBGene00010010	ce10	+	24.7	31.6	NA	NA	NA	NA	NA	NA	NA	NA	12
495	chr1	29062132	29063132	YTHDF2	hg19	+	0.2	34.9	chr4	132212303	132213303	ENSMUSG00000040025	mm10	-	0	0.4	chr17	27401356	27403356	ENSDARG00000014498	danRer10	-	1	5	chr3R	25038083	25040083	FBgn0039261	dm6	-	0.53	0.83	NA	NA	NA	NA	NA	NA	NA	NA	chrIV	1223394	1225394	YDR374C	sacCer3	-	0.1	0.3	2
496	chr1	29137653	29138653	OPRD1	hg19	+	0.3	47.4	chr4	132144486	132145486	ENSMUSG00000050511	mm10	-	13.25	57.84	chr19	15015636	15017636	ENSDARG00000041660	danRer10	+	1.2	4.5	chr3L	18501557	18503557	FBgn0036789	dm6	-	0.29	0.83	CHROMOSOME_X	17485756	17487756	WBGene00020086	ce10	-	0.1	0.4	NA	NA	NA	NA	NA	NA	NA	NA	3
497	chr1	29212602	29213602	EPB41	hg19	+	0.1	36.5	chr4	132075321	132076321	ENSMUSG00000028906	mm10	-	0.17	1.99	chr19	13911303	13913303	ENSDARG00000099283	danRer10	-	0.1	2.6	chr2R	19228063	19230063	FBgn0010434	dm6	+	0.5	4.8	CHROMOSOME_I	14899319	14901319	WBGene00001488	ce10	-	0.2	0.8	NA	NA	NA	NA	NA	NA	NA	NA	2
498	chr1	29450421	29451421	TMEM200B	hg19	-	34.9	45.5	chr4	131920771	131921771	ENSMUSG00000070720	mm10	+	0.33	56.95	chr19	13501418	13503418	ENSDARG00000104274	danRer10	+	1.9	1.9	NA	NA	NA	NA	NA	NA	NA	NA	NA	NA	NA	NA	NA	NA	NA	NA	NA	NA	NA	NA	NA	NA	NA	NA	3
499	chr1	29508637	29509637	SRSF4	hg19	-	0.2	2.7	chr4	131872617	131873617	ENSMUSG00000028911	mm10	+	0.53	12.25	chr19	13491437	13493437	ENSDARG00000105293	danRer10	+	2.6	5.8	chr3R	13660311	13662311	FBgn0004587	dm6	+	0.83	0.83	CHROMOSOME_II	11452916	11454916	WBGene00004698	ce10	+	0.2	2.6	chrIV	1327783	1329783	YDR432W	sacCer3	+	0.3	1	1
500	chr1	29557470	29558470	MECR	hg19	-	3.8	6.6	chr4	131842470	131843470	ENSMUSG00000028910	mm10	+	0.17	5.3	chr16	4864786	4866786	ENSDARG00000032326	danRer10	+	0.4	6.7	chr2R	13861002	13863002	FBgn0033883	dm6	-	0.26	1.32	CHROMOSOME_III	11032073	11034073	WBGene00012970	ce10	+	1.1	1.3	chrII	293019	295019	YBR026C	sacCer3	-	0.9	1.7	1
501	chr1	29562027	29563027	PTPRU	hg19	+	0.2	35.6	chr4	131838288	131839288	ENSMUSG00000028909	mm10	-	13.41	13.41	chr19	16317256	16319256	ENSDARG00000092638	danRer10	+	1	1.1	NA	NA	NA	NA	NA	NA	NA	NA	NA	NA	NA	NA	NA	NA	NA	NA	NA	NA	NA	NA	NA	NA	NA	NA	2
502	chr1	31190618	31191618	MATN1-AS1	hg19	+	0.7	0.7	NA	NA	NA	NA	NA	NA	NA	NA	NA	NA	NA	NA	NA	NA	NA	NA	NA	NA	NA	NA	NA	NA	NA	NA	NA	NA	NA	NA	NA	NA	NA	NA	NA	NA	NA	NA	NA	NA	NA	NA	-1
503	chr1	31196432	31197432	MATN1	hg19	-	9	37.2	chr4	130943385	130944385	ENSMUSG00000040533	mm10	+	16.89	35.54	chr19	43718103	43720103	ENSDARG00000030215	danRer10	+	1.7	39.1	NA	NA	NA	NA	NA	NA	NA	NA	NA	NA	NA	NA	NA	NA	NA	NA	NA	NA	NA	NA	NA	NA	NA	NA	9
504	chr1	31212079	31213079	MIR4420	hg19	-	2.8	47.6	NA	NA	NA	NA	NA	NA	NA	NA	NA	NA	NA	NA	NA	NA	NA	NA	NA	NA	NA	NA	NA	NA	NA	NA	NA	NA	NA	NA	NA	NA	NA	NA	NA	NA	NA	NA	NA	NA	NA	NA	-1
505	chr1	31230683	31231683	LAPTM5	hg19	-	2.1	2.7	chr4	130912125	130913125	ENSMUSG00000028581	mm10	+	0	0.99	chr19	43700895	43702895	ENSDARG00000101785	danRer10	+	0.9	2.6	NA	NA	NA	NA	NA	NA	NA	NA	NA	NA	NA	NA	NA	NA	NA	NA	NA	NA	NA	NA	NA	NA	NA	NA	1
506	chr1	31381480	31382480	SDC3	hg19	-	0.8	39.4	chr4	130791537	130792537	ENSMUSG00000025743	mm10	+	0	9.6	NA	NA	NA	NA	NA	NA	NA	NA	chr2R	21480176	21482176	FBgn0010415	dm6	-	7.62	7.62	CHROMOSOME_X	10592272	10594272	WBGene00004749	ce10	-	0.3	1.2	NA	NA	NA	NA	NA	NA	NA	NA	2
507	chr1	31408623	31409623	SNORD103B	hg19	-	0.2	1	NA	NA	NA	NA	NA	NA	NA	NA	NA	NA	NA	NA	NA	NA	NA	NA	NA	NA	NA	NA	NA	NA	NA	NA	NA	NA	NA	NA	NA	NA	NA	NA	NA	NA	NA	NA	NA	NA	NA	NA	-1
508	chr1	31422052	31423052	SNORD103A	hg19	-	1.1	1.1	NA	NA	NA	NA	NA	NA	NA	NA	NA	NA	NA	NA	NA	NA	NA	NA	NA	NA	NA	NA	NA	NA	NA	NA	NA	NA	NA	NA	NA	NA	NA	NA	NA	NA	NA	NA	NA	NA	NA	NA	-1
509	chr1	31441084	31442084	SNORD85	hg19	-	0.1	0.5	NA	NA	NA	NA	NA	NA	NA	NA	NA	NA	NA	NA	NA	NA	NA	NA	NA	NA	NA	NA	NA	NA	NA	NA	NA	NA	NA	NA	NA	NA	NA	NA	NA	NA	NA	NA	NA	NA	NA	NA	-1
510	chr1	31538564	31539564	PUM1	hg19	-	3.3	3.3	chr4	130662321	130663321	ENSMUSG00000028580	mm10	+	0.66	7.51	chr19	43467021	43469021	ENSDARG00000099256	danRer10	+	3.3	3.3	chr3R	9236025	9238025	FBgn0003165	dm6	-	2.81	2.81	CHROMOSOME_II	13042406	13044406	WBGene00004242	ce10	-	0.4	0.7	chrXII	123714	125714	YLL013C	sacCer3	-	0.2	0.8	1
511	chr1	31712734	31713734	NKAIN1	hg19	-	1.6	3.9	chr4	130574173	130575173	ENSMUSG00000078532	mm10	-	0.66	6.13	chr19	43447335	43449335	ENSDARG00000006859	danRer10	+	0.6	9.9	chr2R	24880570	24882570	FBgn0085442	dm6	+	0.13	2.12	NA	NA	NA	NA	NA	NA	NA	NA	NA	NA	NA	NA	NA	NA	NA	NA	1
512	chr1	31769644	31770644	SNRNP40	hg19	-	5.2	5.2	chr4	130359132	130360132	ENSMUSG00000074088	mm10	+	0	0.53	chr19	43433971	43435971	ENSDARG00000023160	danRer10	+	1.3	7.2	chr2L	155029	157029	FBgn0031229	dm6	+	0	0.53	CHROMOSOME_I	4192243	4194243	WBGene00015974	ce10	+	1.6	1.6	chrIII	241352	243352	YCR072C	sacCer3	-	0.2	0.4	1
513	chr1	31768828	31769828	ZCCHC17	hg19	+	0	1	chr4	130359943	130360943	ENSMUSG00000028772	mm10	-	0	2.87	chr19	43433920	43435920	ENSDARG00000018936	danRer10	-	0.3	0.4	NA	NA	NA	NA	NA	NA	NA	NA	NA	NA	NA	NA	NA	NA	NA	NA	NA	NA	NA	NA	NA	NA	NA	NA	1
514	chr1	31845923	31846923	FABP3	hg19	-	3.7	57.1	chr4	130307595	130308595	ENSMUSG00000028773	mm10	+	0	55.85	NA	NA	NA	NA	NA	NA	NA	NA	chr3R	11566054	11568054	FBgn0037913	dm6	-	0.26	0.83	CHROMOSOME_I	6728377	6730377	WBGene00002258	ce10	-	0.6	0.6	NA	NA	NA	NA	NA	NA	NA	NA	3
515	chr1	31881411	31882411	SERINC2	hg19	+	0.9	4.1	NA	NA	NA	NA	NA	NA	NA	NA	NA	NA	NA	NA	NA	NA	NA	NA	chr3L	16411722	16413722	FBgn0028399	dm6	+	0.57	11.26	CHROMOSOME_V	14596924	14598924	WBGene00011250	ce10	+	0.4	0.4	chrIV	665770	667770	YDR105C	sacCer3	-	0.3	0.8	1
516	chr1	31970838	31971838	RP11-439L8.3	hg19	+	4.4	5.3	NA	NA	NA	NA	NA	NA	NA	NA	NA	NA	NA	NA	NA	NA	NA	NA	NA	NA	NA	NA	NA	NA	NA	NA	NA	NA	NA	NA	NA	NA	NA	NA	NA	NA	NA	NA	NA	NA	NA	NA	-1
517	chr1	31983035	31984035	RP11-439L8.4	hg19	+	0.2	4.9	NA	NA	NA	NA	NA	NA	NA	NA	NA	NA	NA	NA	NA	NA	NA	NA	NA	NA	NA	NA	NA	NA	NA	NA	NA	NA	NA	NA	NA	NA	NA	NA	NA	NA	NA	NA	NA	NA	NA	NA	-1
518	chr1	32041085	32042085	TINAGL1	hg19	+	0.3	8.1	chr4	130174802	130175802	ENSMUSG00000028776	mm10	-	4.19	56.62	chr19	42182996	42184996	ENSDARG00000061231	danRer10	+	11.2	21.3	chr2R	22201671	22203671	FBgn0034709	dm6	-	5.96	7.45	CHROMOSOME_I	9766860	9768860	WBGene00009158	ce10	-	1.1	1.3	NA	NA	NA	NA	NA	NA	NA	NA	5
519	chr1	32082300	32083300	HCRTR1	hg19	+	1.4	3.2	chr4	130139359	130140359	ENSMUSG00000028778	mm10	-	0.13	7.28	NA	NA	NA	NA	NA	NA	NA	NA	NA	NA	NA	NA	NA	NA	NA	NA	NA	NA	NA	NA	NA	NA	NA	NA	NA	NA	NA	NA	NA	NA	NA	NA	1
520	chr1	32110838	32111838	PEF1	hg19	-	0.5	4	chr4	130101558	130102558	ENSMUSG00000028779	mm10	+	8.28	8.28	NA	NA	NA	NA	NA	NA	NA	NA	NA	NA	NA	NA	NA	NA	NA	NA	NA	NA	NA	NA	NA	NA	NA	NA	chrVII	605136	607136	YGR058W	sacCer3	+	0.1	0.2	1
521	chr1	32169768	32170768	COL16A1	hg19	-	0.9	5.5	chr4	130046840	130047840	ENSMUSG00000040690	mm10	+	0.53	37.09	chr19	39047413	39049413	ENSDARG00000009194	danRer10	-	10.1	10.1	chr3R	16501770	16503770	FBgn0259244	dm6	+	39.24	39.24	CHROMOSOME_IV	146919	148919	WBGene00000674	ce10	-	0.3	0.6	NA	NA	NA	NA	NA	NA	NA	NA	5
522	chr1	32224336	32225336	MIR4254	hg19	-	44.9	48	NA	NA	NA	NA	NA	NA	NA	NA	NA	NA	NA	NA	NA	NA	NA	NA	NA	NA	NA	NA	NA	NA	NA	NA	NA	NA	NA	NA	NA	NA	NA	NA	NA	NA	NA	NA	NA	NA	NA	NA	-1
523	chr1	32229648	32230648	BAI2	hg19	-	7.8	39.9	NA	NA	NA	NA	NA	NA	NA	NA	NA	NA	NA	NA	NA	NA	NA	NA	NA	NA	NA	NA	NA	NA	NA	NA	NA	NA	NA	NA	NA	NA	NA	NA	NA	NA	NA	NA	NA	NA	NA	NA	-1
524	chr1	32281652	32282652	SPOCD1	hg19	-	2.1	3.5	chr4	129928249	129929249	ENSMUSG00000028784	mm10	+	0.55	33.44	NA	NA	NA	NA	NA	NA	NA	NA	chr3R	12412828	12414828	FBgn0082831	dm6	+	0.33	7.02	NA	NA	NA	NA	NA	NA	NA	NA	NA	NA	NA	NA	NA	NA	NA	NA	5
525	chr1	32403988	32404988	PTP4A2	hg19	-	3.1	36.1	chr4	129819221	129820221	ENSMUSG00000028788	mm10	+	0.11	19.21	chr19	35904616	35906616	ENSDARG00000035676	danRer10	-	0.3	5.2	chr2L	16256606	16258606	FBgn0024734	dm6	-	0	1.85	CHROMOSOME_X	3942293	3944293	WBGene00004184	ce10	-	0.3	0.4	NA	NA	NA	NA	NA	NA	NA	NA	6
526	chr1	32478294	32479294	KHDRBS1	hg19	+	0.5	0.7	chr4	129742297	129743297	ENSMUSG00000028790	mm10	-	0.13	44.37	chr13	44884438	44886438	ENSDARG00000052856	danRer10	-	0.7	4.6	chr2R	22453741	22455741	FBgn0034731	dm6	+	0.55	56.29	CHROMOSOME_III	7135065	7137065	WBGene00044674	ce10	-	0.2	0.4	chrXII	379822	381822	YLR116W	sacCer3	+	0.3	0.3	16
527	chr1	32537502	32538502	TMEM39B	hg19	+	0.4	12.1	chr4	129696838	129697838	ENSMUSG00000053730	mm10	-	1.32	5.52	NA	NA	NA	NA	NA	NA	NA	NA	chr2R	14156762	14158762	FBgn0033899	dm6	+	0.74	2.32	CHROMOSOME_I	4582811	4584811	WBGene00017003	ce10	-	0.1	0.8	NA	NA	NA	NA	NA	NA	NA	NA	1
528	chr1	32572643	32573643	KPNA6	hg19	+	4.1	15.9	chr4	129672767	129673767	ENSMUSG00000003731	mm10	-	0.66	0.66	chr19	30299316	30301316	ENSDARG00000044980	danRer10	-	5.4	6	chr3L	19806232	19808232	FBgn0024889	dm6	+	1.32	2.87	NA	NA	NA	NA	NA	NA	NA	NA	chrXIV	283260	285260	YNL189W	sacCer3	+	0.3	0.3	12
529	chr1	32644344	32645344	TXLNA	hg19	+	0	4.7	chr4	129641065	129642065	ENSMUSG00000053841	mm10	-	3.58	5.3	chr19	30265089	30267089	ENSDARG00000077037	danRer10	-	1.9	2.5	chr3R	25850632	25852632	FBgn0039379	dm6	+	0.28	0.95	NA	NA	NA	NA	NA	NA	NA	NA	NA	NA	NA	NA	NA	NA	NA	NA	1
530	chr1	32665201	32666201	CCDC28B	hg19	+	1.4	3.7	chr4	129623947	129624947	ENSMUSG00000028795	mm10	-	0	4.3	chr13	33150645	33152645	ENSDARG00000011222	danRer10	+	3.1	3.5	chr2L	2191386	2193386	FBgn0031395	dm6	-	0.11	2.32	NA	NA	NA	NA	NA	NA	NA	NA	NA	NA	NA	NA	NA	NA	NA	NA	1
531	chr1	32670235	32671235	IQCC	hg19	+	4	16	chr4	129619099	129620099	ENSMUSG00000040795	mm10	-	30.84	35.98	chr13	33166888	33168888	ENSDARG00000092483	danRer10	+	0.9	5.5	NA	NA	NA	NA	NA	NA	NA	NA	NA	NA	NA	NA	NA	NA	NA	NA	NA	NA	NA	NA	NA	NA	NA	NA	5
532	chr1	32673694	32674694	DCDC2B	hg19	+	2.7	2.7	chr4	129614257	129615257	ENSMUSG00000078552	mm10	-	0	2.22507e-308	chr13	33172737	33174737	ENSDARG00000053744	danRer10	+	0.2	0.5	NA	NA	NA	NA	NA	NA	NA	NA	NA	NA	NA	NA	NA	NA	NA	NA	NA	NA	NA	NA	NA	NA	NA	NA	1
533	chr1	32687926	32688926	TMEM234	hg19	-	3.9	3.9	chr4	129599691	129600691	ENSMUSG00000028797	mm10	+	4.3	4.3	NA	NA	NA	NA	NA	NA	NA	NA	chr2R	9585714	9587714	FBgn0033429	dm6	-	0	0.17	NA	NA	NA	NA	NA	NA	NA	NA	NA	NA	NA	NA	NA	NA	NA	NA	1
534	chr1	32686970	32687970	EIF3I	hg19	+	0.9	34.5	chr4	129600648	129601648	ENSMUSG00000028798	mm10	-	0.57	2.52	chr19	30244563	30246563	ENSDARG00000017445	danRer10	-	2.2	7.9	chr2L	4966775	4968775	FBgn0015834	dm6	-	0.28	0.57	CHROMOSOME_I	2484870	2486870	WBGene00001232	ce10	+	1.8	2.2	chrXIII	557524	559524	YMR146C	sacCer3	-	0.3	1.2	2
535	chr1	32707311	32708311	MTMR9LP	hg19	-	0.3	1.1	NA	NA	NA	NA	NA	NA	NA	NA	NA	NA	NA	NA	NA	NA	NA	NA	NA	NA	NA	NA	NA	NA	NA	NA	NA	NA	NA	NA	NA	NA	NA	NA	NA	NA	NA	NA	NA	NA	NA	NA	-1
536	chr1	32711817	32712817	FAM167B	hg19	+	0.5	3.6	chr4	129578549	129579549	ENSMUSG00000050493	mm10	-	0	2.87	chr17	25376004	25378004	ENSDARG00000100426	danRer10	-	0.6	1	NA	NA	NA	NA	NA	NA	NA	NA	NA	NA	NA	NA	NA	NA	NA	NA	NA	NA	NA	NA	NA	NA	NA	NA	1
537	chr1	32715839	32716839	LCK	hg19	+	1.4	24.5	chr4	129573641	129574641	ENSMUSG00000000409	mm10	-	0.22	0.5	chr17	25362985	25364985	ENSDARG00000102525	danRer10	-	5.6	5.6	chr3L	4625132	4627132	FBgn0262733	dm6	-	0.22	0.22	CHROMOSOME_I	1565933	1567933	WBGene00005077	ce10	+	0.3	0.3	NA	NA	NA	NA	NA	NA	NA	NA	1
538	chr1	32756707	32757707	HDAC1	hg19	+	3.2	41.1	chr4	129542713	129543713	ENSMUSG00000028800	mm10	-	0.66	2.32	chr19	30220386	30222386	ENSDARG00000015427	danRer10	+	1.1	1.2	chr3L	4625734	4627734	FBgn0015805	dm6	+	0.33	0.33	CHROMOSOME_I	11916710	11918710	WBGene00001836	ce10	-	1.3	1.3	chrXIV	18302	20302	YNL330C	sacCer3	-	1	12	2
539	chr1	32801840	32802840	MARCKSL1	hg19	-	2.4	32.7	chr4	129512581	129513581	ENSMUSG00000047945	mm10	+	0	3.97	chr13	46039854	46041854	ENSDARG00000039034	danRer10	+	0.1	7.9	NA	NA	NA	NA	NA	NA	NA	NA	NA	NA	NA	NA	NA	NA	NA	NA	NA	NA	NA	NA	NA	NA	NA	NA	2
540	chr1	32827844	32828844	FAM229A	hg19	-	1.5	8.6	chr4	129490190	129491190	ENSMUSG00000078554	mm10	+	1.66	1.66	NA	NA	NA	NA	NA	NA	NA	NA	NA	NA	NA	NA	NA	NA	NA	NA	NA	NA	NA	NA	NA	NA	NA	NA	NA	NA	NA	NA	NA	NA	NA	NA	1
541	chr1	32826861	32827861	TSSK3	hg19	+	0.8	43.2	chr4	129491022	129492022	ENSMUSG00000000411	mm10	-	0	50	NA	NA	NA	NA	NA	NA	NA	NA	NA	NA	NA	NA	NA	NA	NA	NA	NA	NA	NA	NA	NA	NA	NA	NA	chrXVI	267188	269188	YPL150W	sacCer3	+	0.6	0.6	3
542	chr1	32860062	32861062	BSDC1	hg19	-	29.2	32.9	chr4	129460581	129461581	ENSMUSG00000040859	mm10	+	0	29.47	chr13	45842439	45844439	ENSDARG00000052623	danRer10	+	0.2	3.3	NA	NA	NA	NA	NA	NA	NA	NA	CHROMOSOME_V	8013162	8015162	WBGene00022401	ce10	-	0.2	5.9	NA	NA	NA	NA	NA	NA	NA	NA	3
543	chr1	32929657	32930657	ZBTB8B	hg19	+	0.4	1.7	chr4	129440853	129441853	ENSMUSG00000048485	mm10	-	0	0.44	NA	NA	NA	NA	NA	NA	NA	NA	NA	NA	NA	NA	NA	NA	NA	NA	NA	NA	NA	NA	NA	NA	NA	NA	NA	NA	NA	NA	NA	NA	NA	NA	1
544	chr1	33003771	33004771	ZBTB8A	hg19	+	0.2	0.2	chr4	129378116	129379116	ENSMUSG00000028807	mm10	-	0.22	1.99	chr17	24859602	24861602	ENSDARG00000059226	danRer10	-	5.3	38.9	NA	NA	NA	NA	NA	NA	NA	NA	NA	NA	NA	NA	NA	NA	NA	NA	NA	NA	NA	NA	NA	NA	NA	NA	13
545	chr1	33116185	33117185	ZBTB8OS	hg19	-	0.4	28.8	chr4	129334695	129335695	ENSMUSG00000057572	mm10	+	0	27.81	NA	NA	NA	NA	NA	NA	NA	NA	chr3R	21661972	21663972	FBgn0038893	dm6	-	0	1.32	CHROMOSOME_I	10623453	10625453	WBGene00016621	ce10	+	1.6	1.6	NA	NA	NA	NA	NA	NA	NA	NA	6
546	chr1	33115748	33116748	RBBP4	hg19	+	0.6	5.4	chr4	129335370	129336370	ENSMUSG00000057236	mm10	-	3.97	34.44	chr19	31419104	31421104	ENSDARG00000029058	danRer10	-	0.8	0.9	chr3R	15224576	15226576	FBgn0263979	dm6	+	0.13	4.77	NA	NA	NA	NA	NA	NA	NA	NA	chrV	46168	48168	YEL056W	sacCer3	+	0.5	0.5	5
547	chr1	33168361	33169361	SYNC	hg19	-	2.4	18.1	chr4	129286617	129287617	ENSMUSG00000001333	mm10	+	0	29.25	chr19	31402311	31404311	ENSDARG00000035944	danRer10	+	0.3	0.3	NA	NA	NA	NA	NA	NA	NA	NA	NA	NA	NA	NA	NA	NA	NA	NA	NA	NA	NA	NA	NA	NA	NA	NA	5
548	chr1	33206511	33207511	KIAA1522	hg19	+	0.1	6.2	chr4	129261404	129262404	ENSMUSG00000050390	mm10	-	0	55.3	chr13	35907807	35909807	ENSDARG00000060340	danRer10	-	0.7	36.3	NA	NA	NA	NA	NA	NA	NA	NA	NA	NA	NA	NA	NA	NA	NA	NA	NA	NA	NA	NA	NA	NA	NA	NA	5
549	chr1	33282042	33283042	S100PBP	hg19	+	1.2	5.2	chr4	129189727	129190727	ENSMUSG00000040928	mm10	-	16.89	16.89	NA	NA	NA	NA	NA	NA	NA	NA	NA	NA	NA	NA	NA	NA	NA	NA	NA	NA	NA	NA	NA	NA	NA	NA	NA	NA	NA	NA	NA	NA	NA	NA	1
550	chr1	33283633	33284633	YARS	hg19	-	1.2	1.5	chr4	129188760	129189760	ENSMUSG00000028811	mm10	+	29.8	29.8	NA	NA	NA	NA	NA	NA	NA	NA	chr3L	16418302	16420302	FBgn0027080	dm6	-	0	4.86	CHROMOSOME_I	14485750	14487750	WBGene00013677	ce10	-	0.7	0.7	chrVII	866520	868520	YGR185C	sacCer3	-	1	1	5
551	chr1	33338093	33339093	FNDC5	hg19	-	33.3	54.3	chr4	129135999	129136999	ENSMUSG00000001334	mm10	+	0	1.82	chr19	29848827	29850827	ENSDARG00000035895	danRer10	-	1.2	3.3	NA	NA	NA	NA	NA	NA	NA	NA	NA	NA	NA	NA	NA	NA	NA	NA	NA	NA	NA	NA	NA	NA	NA	NA	2
552	chr1	33351097	33352097	HPCA	hg19	+	2.4	47.1	chr4	129122036	129123036	ENSMUSG00000028785	mm10	-	33.77	33.77	chr19	33122980	33124980	ENSDARG00000018397	danRer10	-	0.6	3.5	chr3L	19990887	19992887	FBgn0013303	dm6	+	0.66	1.66	NA	NA	NA	NA	NA	NA	NA	NA	chrIV	1221759	1223759	YDR373W	sacCer3	+	1.1	1.1	3
553	chr1	33366953	33367953	TMEM54	hg19	-	30	40.9	chr4	129104548	129105548	ENSMUSG00000028786	mm10	+	0	1.66	NA	NA	NA	NA	NA	NA	NA	NA	NA	NA	NA	NA	NA	NA	NA	NA	NA	NA	NA	NA	NA	NA	NA	NA	NA	NA	NA	NA	NA	NA	NA	NA	2
554	chr1	33430286	33431286	RNF19B	hg19	-	2.1	2.2	chr4	129057271	129058271	ENSMUSG00000028793	mm10	+	0	17.22	chr19	35812699	35814699	ENSDARG00000060926	danRer10	-	1	5.1	NA	NA	NA	NA	NA	NA	NA	NA	NA	NA	NA	NA	NA	NA	NA	NA	chrXIII	136550	138550	YML068W	sacCer3	+	0.6	0.6	1
555	chr1	33502512	33503512	AK2	hg19	-	0.6	24.5	chr4	128992224	128993224	ENSMUSG00000028792	mm10	+	0	0.17	chr19	35840818	35842818	ENSDARG00000005926	danRer10	-	7	7	chr2R	24023207	24025207	FBgn0022708	dm6	+	0.17	4.54	CHROMOSOME_III	7950850	7952850	WBGene00002879	ce10	-	0.2	0.6	chrIV	915486	917486	YDR226W	sacCer3	+	0.5	1	1
556	chr1	33545713	33546713	ADC	hg19	+	1.2	30	NA	NA	NA	NA	NA	NA	NA	NA	NA	NA	NA	NA	NA	NA	NA	NA	NA	NA	NA	NA	NA	NA	NA	NA	NA	NA	NA	NA	NA	NA	NA	NA	NA	NA	NA	NA	NA	NA	NA	NA	-1
557	chr1	33647671	33648671	TRIM62	hg19	-	8.5	22.3	chr4	128882588	128883588	ENSMUSG00000041000	mm10	+	0	4.64	chr11	40153830	40155830	ENSDARG00000060901	danRer10	-	0.6	4.7	NA	NA	NA	NA	NA	NA	NA	NA	NA	NA	NA	NA	NA	NA	NA	NA	NA	NA	NA	NA	NA	NA	NA	NA	1
558	chr1	33721173	33722173	ZNF362	hg19	+	20.2	28.5	chr4	128806045	128807045	ENSMUSG00000028799	mm10	-	8.17	36.82	NA	NA	NA	NA	NA	NA	NA	NA	chr3R	7308629	7310629	FBgn0267337	dm6	-	0	0.66	CHROMOSOME_II	11934280	11936280	WBGene00003015	ce10	-	2.8	6.4	NA	NA	NA	NA	NA	NA	NA	NA	3
559	chr1	33786699	33787699	A3GALT2	hg19	-	0.6	0.8	chr4	128754364	128755364	ENSMUSG00000028794	mm10	+	0	0.11	NA	NA	NA	NA	NA	NA	NA	NA	NA	NA	NA	NA	NA	NA	NA	NA	NA	NA	NA	NA	NA	NA	NA	NA	NA	NA	NA	NA	NA	NA	NA	NA	1
560	chr1	33798093	33799093	MIR3605	hg19	-	0.3	1.3	NA	NA	NA	NA	NA	NA	NA	NA	NA	NA	NA	NA	NA	NA	NA	NA	NA	NA	NA	NA	NA	NA	NA	NA	NA	NA	NA	NA	NA	NA	NA	NA	NA	NA	NA	NA	NA	NA	NA	NA	-1
561	chr1	33841194	33842194	PHC2	hg19	-	0.1	3.2	chr4	128653702	128654702	ENSMUSG00000028796	mm10	+	0	1.99	chr23	22203265	22205265	ENSDARG00000056695	danRer10	-	0.8	3.3	chrX	2137371	2139371	FBgn0004861	dm6	-	0	2.32	NA	NA	NA	NA	NA	NA	NA	NA	NA	NA	NA	NA	NA	NA	NA	NA	1
562	chr1	33937231	33938231	ZSCAN20	hg19	+	0.7	0.7	chr4	128610098	128611098	ENSMUSG00000061894	mm10	-	0	0.44	NA	NA	NA	NA	NA	NA	NA	NA	NA	NA	NA	NA	NA	NA	NA	NA	NA	NA	NA	NA	NA	NA	NA	NA	NA	NA	NA	NA	NA	NA	NA	NA	1
563	chr1	34325075	34326075	HMGB4	hg19	+	0.2	1.9	chr4	128260957	128261957	ENSMUSG00000048686	mm10	-	0	1.49	NA	NA	NA	NA	NA	NA	NA	NA	NA	NA	NA	NA	NA	NA	NA	NA	NA	NA	NA	NA	NA	NA	NA	NA	chrII	425489	427489	YBR089C-A	sacCer3	-	0.3	1.8	1
564	chr1	34333556	34334556	RP5-1007G16.1	hg19	+	1.3	3.6	NA	NA	NA	NA	NA	NA	NA	NA	NA	NA	NA	NA	NA	NA	NA	NA	NA	NA	NA	NA	NA	NA	NA	NA	NA	NA	NA	NA	NA	NA	NA	NA	NA	NA	NA	NA	NA	NA	NA	NA	-1
565	chr1	34631443	34632443	CSMD2	hg19	-	1.8	43.6	chr4	127987044	127988044	ENSMUSG00000028804	mm10	+	4.14	4.14	chr19	37086903	37088903	ENSDARG00000001559	danRer10	-	7.3	7.3	chrX	12002914	12004914	FBgn0001083	dm6	-	2.43	3.64	NA	NA	NA	NA	NA	NA	NA	NA	NA	NA	NA	NA	NA	NA	NA	NA	2
566	chr1	34631483	34632483	C1orf94	hg19	+	3.6	45	chr4	127970951	127971951	ENSMUSG00000028813	mm10	-	17.22	18.21	NA	NA	NA	NA	NA	NA	NA	NA	NA	NA	NA	NA	NA	NA	NA	NA	NA	NA	NA	NA	NA	NA	NA	NA	NA	NA	NA	NA	NA	NA	NA	NA	2
567	chr1	35219647	35220647	GJB5	hg19	+	0	5.9	chr4	127358181	127359181	ENSMUSG00000042357	mm10	-	0.22	4.77	chr17	24824000	24826000	ENSDARG00000075854	danRer10	+	1.8	4.9	NA	NA	NA	NA	NA	NA	NA	NA	NA	NA	NA	NA	NA	NA	NA	NA	NA	NA	NA	NA	NA	NA	NA	NA	1
568	chr1	35224341	35225341	GJB4	hg19	+	0.1	0.5	chr4	127354081	127355081	ENSMUSG00000046623	mm10	-	0	0.99	chr17	24824000	24826000	ENSDARG00000075854	danRer10	+	1.8	4.9	NA	NA	NA	NA	NA	NA	NA	NA	NA	NA	NA	NA	NA	NA	NA	NA	NA	NA	NA	NA	NA	NA	NA	NA	13
569	chr1	35245789	35246789	GJB3	hg19	+	0.1	0.3	chr4	127330844	127331844	ENSMUSG00000042367	mm10	-	4.3	14.13	chr17	24829575	24831575	ENSDARG00000042866	danRer10	+	1.2	2.9	NA	NA	NA	NA	NA	NA	NA	NA	NA	NA	NA	NA	NA	NA	NA	NA	NA	NA	NA	NA	NA	NA	NA	NA	7
570	chr1	35257598	35258598	GJA4	hg19	+	0.2	2.7	chr4	127314039	127315039	ENSMUSG00000050234	mm10	-	13.58	18.45	chr19	37566316	37568316	ENSDARG00000070357	danRer10	-	0.8	3.1	NA	NA	NA	NA	NA	NA	NA	NA	NA	NA	NA	NA	NA	NA	NA	NA	NA	NA	NA	NA	NA	NA	NA	NA	1
571	chr1	35325417	35326417	SMIM12	hg19	-	0	50.8	chr4	127242784	127243784	ENSMUSG00000042380	mm10	+	0	1.49	chr19	37547580	37549580	ENSDARG00000070358	danRer10	+	0.1	2.3	NA	NA	NA	NA	NA	NA	NA	NA	NA	NA	NA	NA	NA	NA	NA	NA	NA	NA	NA	NA	NA	NA	NA	NA	2
572	chr1	35370984	35371984	DLGAP3	hg19	-	1.6	2.2	chr4	127168204	127169204	ENSMUSG00000042388	mm10	+	6.62	14.9	chr19	37870490	37872490	ENSDARG00000055459	danRer10	+	1	43.6	chr2R	5701112	5703112	FBgn0259978	dm6	+	0.17	32.45	NA	NA	NA	NA	NA	NA	NA	NA	NA	NA	NA	NA	NA	NA	NA	NA	13
573	chr1	35444307	35445307	LOC653160	hg19	-	48.2	48.2	NA	NA	NA	NA	NA	NA	NA	NA	NA	NA	NA	NA	NA	NA	NA	NA	NA	NA	NA	NA	NA	NA	NA	NA	NA	NA	NA	NA	NA	NA	NA	NA	NA	NA	NA	NA	NA	NA	NA	NA	-1
574	chr1	35450948	35451948	ZMYM6NB	hg19	-	24.4	24.4	NA	NA	NA	NA	NA	NA	NA	NA	NA	NA	NA	NA	NA	NA	NA	NA	NA	NA	NA	NA	NA	NA	NA	NA	NA	NA	NA	NA	NA	NA	NA	NA	NA	NA	NA	NA	NA	NA	NA	NA	-1
575	chr1	35497569	35498569	ZMYM6	hg19	-	0.5	3.4	chr4	127076383	127077383	ENSMUSG00000042408	mm10	+	0	20.97	chr19	40481404	40483404	ENSDARG00000035823	danRer10	+	0.3	0.3	chr3R	27263055	27265055	FBgn0010328	dm6	-	0	2.18	NA	NA	NA	NA	NA	NA	NA	NA	NA	NA	NA	NA	NA	NA	NA	NA	1
576	NA	NA	NA	NA	NA	NA	NA	NA	chr4	127061152	127062152	ENSMUSG00000043872	mm10	-	1.99	4.47	chr19	40481404	40483404	ENSDARG00000035823	danRer10	+	0.3	0.3	chr3R	27263055	27265055	FBgn0010328	dm6	-	0	2.18	NA	NA	NA	NA	NA	NA	NA	NA	NA	NA	NA	NA	NA	NA	NA	NA	1
577	chr1	35658743	35659743	SFPQ	hg19	-	0.1	6.3	chr4	127022527	127023527	ENSMUSG00000028820	mm10	+	0	0.22	chr19	40437808	40439808	ENSDARG00000011564	danRer10	+	0.5	27.7	chrX	16360569	16362569	FBgn0004227	dm6	+	0.26	7.12	CHROMOSOME_III	5957197	5959197	WBGene00017778	ce10	-	6.6	6.6	NA	NA	NA	NA	NA	NA	NA	NA	1
578	chr1	35733567	35734567	ZMYM4	hg19	+	0.2	5.4	chr4	126968135	126969135	ENSMUSG00000042446	mm10	-	18.15	19.43	chr19	40481404	40483404	ENSDARG00000035823	danRer10	+	0.3	0.3	chr3R	27263055	27265055	FBgn0010328	dm6	-	0	2.18	NA	NA	NA	NA	NA	NA	NA	NA	NA	NA	NA	NA	NA	NA	NA	NA	1
579	chr1	36023037	36024037	KIAA0319L	hg19	-	23.7	25.6	chr4	126752555	126753555	ENSMUSG00000028830	mm10	+	3.31	29.8	chr19	44072625	44074625	ENSDARG00000035660	danRer10	+	2.1	2.1	chr3L	8090786	8092786	FBgn0035833	dm6	-	0.17	2.87	NA	NA	NA	NA	NA	NA	NA	NA	NA	NA	NA	NA	NA	NA	NA	NA	5
580	chr1	36022392	36023392	NCDN	hg19	+	0.5	6.7	chr4	126753409	126754409	ENSMUSG00000028833	mm10	-	2.65	2.65	chr19	47915468	47917468	ENSDARG00000098544	danRer10	-	0.1	0.1	chr3R	6467437	6469437	FBgn0037447	dm6	+	5.72	5.72	NA	NA	NA	NA	NA	NA	NA	NA	NA	NA	NA	NA	NA	NA	NA	NA	1
581	chr1	36037970	36038970	TFAP2E	hg19	+	17.9	34.2	chr4	126736240	126737240	ENSMUSG00000042477	mm10	-	15.23	15.23	chr19	47895188	47897188	ENSDARG00000008861	danRer10	-	0.8	0.9	chr3L	21585828	21587828	FBgn0261953	dm6	+	1.26	53.25	CHROMOSOME_II	6453942	6455942	WBGene00019424	ce10	+	0.1	1.5	NA	NA	NA	NA	NA	NA	NA	NA	17
582	chr1	36107445	36108445	PSMB2	hg19	-	0.5	2.8	chr4	126676630	126677630	ENSMUSG00000028837	mm10	+	0	8.36	chr19	47834136	47836136	ENSDARG00000031511	danRer10	+	1.7	4.1	chr2L	2654394	2656394	FBgn0031443	dm6	+	0.28	3.09	CHROMOSOME_I	3907750	3909750	WBGene00003950	ce10	+	0.3	0.9	NA	NA	NA	NA	NA	NA	NA	NA	1
583	chr1	36184790	36185790	C1orf216	hg19	-	25.7	34.3	chr4	126608818	126609818	ENSMUSG00000073755	mm10	+	15.89	47.52	NA	NA	NA	NA	NA	NA	NA	NA	NA	NA	NA	NA	NA	NA	NA	NA	NA	NA	NA	NA	NA	NA	NA	NA	NA	NA	NA	NA	NA	NA	NA	NA	3
584	chr1	36235551	36236551	CLSPN	hg19	-	31.4	43.1	chr4	126555935	126556935	ENSMUSG00000042489	mm10	+	1.19	53.25	NA	NA	NA	NA	NA	NA	NA	NA	chr3L	4312483	4314483	FBgn0052251	dm6	+	0.07	0.83	NA	NA	NA	NA	NA	NA	NA	NA	NA	NA	NA	NA	NA	NA	NA	NA	3
585	chr1	36272827	36273827	AGO4	hg19	+	2.1	35.5	chr4	126533472	126534472	ENSMUSG00000042500	mm10	-	4.64	46.58	chr19	48103211	48105211	ENSDARG00000100854	danRer10	+	2.5	5.1	NA	NA	NA	NA	NA	NA	NA	NA	NA	NA	NA	NA	NA	NA	NA	NA	NA	NA	NA	NA	NA	NA	NA	NA	3
586	chr1	36347809	36348809	AGO1	hg19	+	0	9.5	chr4	126468583	126469583	ENSMUSG00000041530	mm10	-	1.1	52.32	NA	NA	NA	NA	NA	NA	NA	NA	NA	NA	NA	NA	NA	NA	NA	NA	NA	NA	NA	NA	NA	NA	NA	NA	NA	NA	NA	NA	NA	NA	NA	NA	5
587	chr1	36395682	36396682	AGO3	hg19	+	0.2	39.7	chr4	126429556	126430556	ENSMUSG00000028842	mm10	-	0	9.71	chr16	51207263	51209263	ENSDARG00000059888	danRer10	-	0.1	6.2	NA	NA	NA	NA	NA	NA	NA	NA	NA	NA	NA	NA	NA	NA	NA	NA	NA	NA	NA	NA	NA	NA	NA	NA	2
588	chr1	36548675	36549675	TEKT2	hg19	+	0.2	1.5	chr4	126325688	126326688	ENSMUSG00000028845	mm10	-	0.22	0.33	chr19	10728640	10730640	ENSDARG00000028973	danRer10	-	2.7	2.7	chr2R	23073823	23075823	FBgn0034816	dm6	+	0.55	2.65	NA	NA	NA	NA	NA	NA	NA	NA	NA	NA	NA	NA	NA	NA	NA	NA	1
589	chr1	36553452	36554452	ADPRHL2	hg19	+	0.2	54.5	chr4	126321703	126322703	ENSMUSG00000042558	mm10	-	1.66	13.25	chr17	31593891	31595891	ENSDARG00000019338	danRer10	+	2.3	3.2	NA	NA	NA	NA	NA	NA	NA	NA	NA	NA	NA	NA	NA	NA	NA	NA	NA	NA	NA	NA	NA	NA	NA	NA	8
590	chr1	36565850	36566850	COL8A2	hg19	-	0.6	12.2	chr4	126285793	126286793	ENSMUSG00000056174	mm10	+	0.93	8.83	chr19	36008087	36010087	ENSDARG00000060893	danRer10	-	2.3	2.3	NA	NA	NA	NA	NA	NA	NA	NA	NA	NA	NA	NA	NA	NA	NA	NA	NA	NA	NA	NA	NA	NA	NA	NA	1
591	chr1	36620565	36621565	MAP7D1	hg19	+	0.1	47.5	chr4	126256343	126257343	ENSMUSG00000028849	mm10	-	0.66	49.67	chr16	35707896	35709896	ENSDARG00000098802	danRer10	+	0.5	0.5	NA	NA	NA	NA	NA	NA	NA	NA	NA	NA	NA	NA	NA	NA	NA	NA	NA	NA	NA	NA	NA	NA	NA	NA	3
592	chr1	36621654	36622654	TRAPPC3	hg19	-	5.4	46.9	chr4	126261325	126262325	ENSMUSG00000028847	mm10	+	0.28	4.97	chr19	36145281	36147281	ENSDARG00000045364	danRer10	-	1.3	3.8	chr3L	9441267	9443267	FBgn0260859	dm6	-	0	0.66	CHROMOSOME_III	9524468	9526468	WBGene00014222	ce10	+	0.1	0.5	chrXI	569909	571909	YKR068C	sacCer3	-	0.4	0.7	2
593	chr1	36689016	36690016	THRAP3	hg19	+	0	3.4	chr4	126202760	126203760	ENSMUSG00000043962	mm10	-	3.53	34.11	chr16	35929630	35931630	ENSDARG00000101989	danRer10	+	0.4	2	NA	NA	NA	NA	NA	NA	NA	NA	NA	NA	NA	NA	NA	NA	NA	NA	NA	NA	NA	NA	NA	NA	NA	NA	5
594	chr1	36770993	36771993	SH3D21	hg19	+	1.4	24.1	chr4	126163491	126164491	ENSMUSG00000073758	mm10	-	0.26	16.89	NA	NA	NA	NA	NA	NA	NA	NA	chr3R	30807617	30809617	FBgn0027598	dm6	+	0	3.18	CHROMOSOME_I	3329675	3331675	WBGene00021549	ce10	-	0.4	42.6	NA	NA	NA	NA	NA	NA	NA	NA	6
595	chr1	36789755	36790755	EVA1B	hg19	-	5.3	50.4	chr4	126146744	126147744	ENSMUSG00000050212	mm10	+	1.32	1.32	chr16	36021379	36023379	ENSDARG00000102701	danRer10	-	0.3	4	NA	NA	NA	NA	NA	NA	NA	NA	NA	NA	NA	NA	NA	NA	NA	NA	NA	NA	NA	NA	NA	NA	NA	NA	4
596	chr1	36851528	36852528	STK40	hg19	-	41.9	48.1	chr4	126102957	126103957	ENSMUSG00000042608	mm10	+	0.66	16.56	chr16	36464290	36466290	ENSDARG00000098135	danRer10	+	0.4	0.4	chr3L	20400609	20402609	FBgn0028978	dm6	-	3.97	3.97	CHROMOSOME_X	15606901	15608901	WBGene00010700	ce10	+	0.3	1.7	NA	NA	NA	NA	NA	NA	NA	NA	2
597	chr1	36863493	36864493	LSM10	hg19	-	0	1.2	chr4	126095623	126096623	ENSMUSG00000050188	mm10	+	0	2.22507e-308	chr19	3899057	3901057	ENSDARG00000101222	danRer10	+	12.8	14.3	NA	NA	NA	NA	NA	NA	NA	NA	NA	NA	NA	NA	NA	NA	NA	NA	NA	NA	NA	NA	NA	NA	NA	NA	1
598	chr1	36916086	36917086	OSCP1	hg19	-	0	6.2	chr4	126057565	126058565	ENSMUSG00000042616	mm10	+	0.17	1.99	chr16	36084266	36086266	ENSDARG00000101888	danRer10	-	0.1	0.4	chr2R	12143552	12145552	FBgn0033685	dm6	-	0.25	1.43	CHROMOSOME_III	2923750	2925750	WBGene00019996	ce10	-	0.2	1	NA	NA	NA	NA	NA	NA	NA	NA	1
599	chr1	36930040	36931040	MRPS15	hg19	-	17.5	49.3	chr4	126045925	126046925	ENSMUSG00000028861	mm10	+	0	0.93	chr16	36108657	36110657	ENSDARG00000099429	danRer10	-	3.2	4	chr2R	22636770	22638770	FBgn0026261	dm6	+	0.99	1.24	NA	NA	NA	NA	NA	NA	NA	NA	NA	NA	NA	NA	NA	NA	NA	NA	2
600	chr1	36948915	36949915	CSF3R	hg19	-	0.3	6.1	chr4	126023550	126024550	ENSMUSG00000028859	mm10	+	0.25	51.13	chr16	3229290	3231290	ENSDARG00000045959	danRer10	-	0.2	2.5	NA	NA	NA	NA	NA	NA	NA	NA	NA	NA	NA	NA	NA	NA	NA	NA	NA	NA	NA	NA	NA	NA	NA	NA	5
601	chr1	37499844	37500844	GRIK3	hg19	-	1.3	34.4	chr4	125489700	125490700	ENSMUSG00000001985	mm10	+	0.11	32.32	chr16	3683735	3685735	ENSDARG00000077715	danRer10	-	3.5	3.9	chr4	1125602	1127602	FBgn0039927	dm6	+	0	0.44	NA	NA	NA	NA	NA	NA	NA	NA	NA	NA	NA	NA	NA	NA	NA	NA	6
602	chr1	37626163	37627163	MIR4255	hg19	+	0.4	1	NA	NA	NA	NA	NA	NA	NA	NA	NA	NA	NA	NA	NA	NA	NA	NA	NA	NA	NA	NA	NA	NA	NA	NA	NA	NA	NA	NA	NA	NA	NA	NA	NA	NA	NA	NA	NA	NA	NA	NA	-1
603	chr1	37940044	37941044	LINC01137	hg19	-	5.3	5.3	NA	NA	NA	NA	NA	NA	NA	NA	NA	NA	NA	NA	NA	NA	NA	NA	NA	NA	NA	NA	NA	NA	NA	NA	NA	NA	NA	NA	NA	NA	NA	NA	NA	NA	NA	NA	NA	NA	NA	NA	-1
604	chr1	37939118	37940118	ZC3H12A	hg19	+	0.2	7.9	chr4	125127840	125128840	ENSMUSG00000042677	mm10	-	38.19	47.46	chr16	4182537	4184537	ENSDARG00000005271	danRer10	+	0.5	0.7	chr3R	20035056	20037056	FBgn0038769	dm6	-	0	0.66	CHROMOSOME_I	6960138	6962138	WBGene00016260	ce10	-	2.7	2.9	NA	NA	NA	NA	NA	NA	NA	NA	5
605	chr1	37944830	37945830	MIR6732	hg19	+	0	8	NA	NA	NA	NA	NA	NA	NA	NA	NA	NA	NA	NA	NA	NA	NA	NA	NA	NA	NA	NA	NA	NA	NA	NA	NA	NA	NA	NA	NA	NA	NA	NA	NA	NA	NA	NA	NA	NA	NA	NA	-1
606	chr1	37966595	37967595	MIR5581	hg19	-	0.1	4.6	NA	NA	NA	NA	NA	NA	NA	NA	NA	NA	NA	NA	NA	NA	NA	NA	NA	NA	NA	NA	NA	NA	NA	NA	NA	NA	NA	NA	NA	NA	NA	NA	NA	NA	NA	NA	NA	NA	NA	NA	-1
607	chr1	37980420	37981420	MEAF6	hg19	-	0.1	1.6	chr4	125084134	125085134	ENSMUSG00000028863	mm10	+	0	0.66	NA	NA	NA	NA	NA	NA	NA	NA	chr3L	5607300	5609300	FBgn0035624	dm6	-	0.22	0.22	CHROMOSOME_I	6026196	6028196	WBGene00015001	ce10	+	0.2	1.2	NA	NA	NA	NA	NA	NA	NA	NA	1
608	chr1	38019945	38020945	SNIP1	hg19	-	2.2	2.2	chr4	125065672	125066672	ENSMUSG00000050213	mm10	+	0.44	54.3	chr16	33975834	33977834	ENSDARG00000087528	danRer10	+	0.3	0.9	chrX	23081738	23083738	FBgn0039943	dm6	+	0	1.72	CHROMOSOME_I	3781121	3783121	WBGene00016323	ce10	+	0.5	0.5	NA	NA	NA	NA	NA	NA	NA	NA	5
609	chr1	38021519	38022519	DNALI1	hg19	+	0.1	6.2	chr4	125065703	125066703	ENSMUSG00000042707	mm10	-	0	2.22507e-308	NA	NA	NA	NA	NA	NA	NA	NA	chr3R	11892297	11894297	FBgn0037962	dm6	-	0.09	2.4	CHROMOSOME_X	16840032	16842032	WBGene00018307	ce10	+	0.6	0.6	NA	NA	NA	NA	NA	NA	NA	NA	1
610	chr1	38061586	38062586	GNL2	hg19	-	1	1.3	chr4	125028992	125029992	ENSMUSG00000028869	mm10	+	0.22	0.28	chr16	33946976	33948976	ENSDARG00000098080	danRer10	+	0.1	2.4	chr2R	17567456	17569456	FBgn0034243	dm6	-	0	0.4	CHROMOSOME_I	8393722	8395722	WBGene00003596	ce10	+	0.2	0.2	chrXIV	722112	724112	YNR053C	sacCer3	-	0.7	1	1
611	chr1	38100595	38101595	RSPO1	hg19	-	37.2	37.2	chr4	124985430	124986430	ENSMUSG00000028871	mm10	+	0.99	24.83	chr16	33851360	33853360	ENSDARG00000104340	danRer10	-	2.4	5.2	NA	NA	NA	NA	NA	NA	NA	NA	NA	NA	NA	NA	NA	NA	NA	NA	NA	NA	NA	NA	NA	NA	NA	NA	2
612	chr1	38156192	38157192	C1orf109	hg19	-	0.7	3	NA	NA	NA	NA	NA	NA	NA	NA	chr19	48143828	48145828	ENSDARG00000012113	danRer10	-	1.8	3.2	NA	NA	NA	NA	NA	NA	NA	NA	NA	NA	NA	NA	NA	NA	NA	NA	NA	NA	NA	NA	NA	NA	NA	NA	1
613	chr1	38157072	38158072	CDCA8	hg19	+	0.1	34.6	chr4	124936917	124937917	ENSMUSG00000028873	mm10	-	0	2.22507e-308	chr19	48143551	48145551	ENSDARG00000043137	danRer10	+	0.3	5.2	NA	NA	NA	NA	NA	NA	NA	NA	NA	NA	NA	NA	NA	NA	NA	NA	NA	NA	NA	NA	NA	NA	NA	NA	2
614	chr1	38230824	38231824	EPHA10	hg19	-	0.8	37.5	NA	NA	NA	NA	NA	NA	NA	NA	NA	NA	NA	NA	NA	NA	NA	NA	NA	NA	NA	NA	NA	NA	NA	NA	NA	NA	NA	NA	NA	NA	NA	NA	NA	NA	NA	NA	NA	NA	NA	NA	-1
615	chr1	38258773	38259773	MANEAL	hg19	+	2.3	25.7	chr4	124862171	124863171	ENSMUSG00000042763	mm10	-	4.64	6.62	chr19	17354550	17356550	ENSDARG00000056450	danRer10	+	2.7	2.9	chr2L	5538196	5540196	FBgn0031716	dm6	-	0	29.14	NA	NA	NA	NA	NA	NA	NA	NA	NA	NA	NA	NA	NA	NA	NA	NA	8
616	chr1	38272472	38273472	C1orf122	hg19	+	0.3	0.7	chr4	124851196	124852196	ENSMUSG00000078570	mm10	-	0	1.99	NA	NA	NA	NA	NA	NA	NA	NA	NA	NA	NA	NA	NA	NA	NA	NA	NA	NA	NA	NA	NA	NA	NA	NA	NA	NA	NA	NA	NA	NA	NA	NA	1
617	chr1	38273865	38274865	YRDC	hg19	-	2.7	4.2	chr4	124849679	124850679	ENSMUSG00000028889	mm10	+	0.19	44.24	NA	NA	NA	NA	NA	NA	NA	NA	chr2R	20642785	20644785	FBgn0061361	dm6	-	0.22	1.21	CHROMOSOME_II	13411563	13413563	WBGene00012997	ce10	+	1	2	NA	NA	NA	NA	NA	NA	NA	NA	5
618	chr1	38325292	38326292	MTF1	hg19	-	1.1	8.9	chr4	124801104	124802104	ENSMUSG00000028890	mm10	+	0	0.66	chr16	4329179	4331179	ENSDARG00000102898	danRer10	+	0.5	1.2	chr3L	9429312	9431312	FBgn0040305	dm6	+	0	1.32	NA	NA	NA	NA	NA	NA	NA	NA	NA	NA	NA	NA	NA	NA	NA	NA	1
619	chr1	38412729	38413729	INPP5B	hg19	-	10.3	15.5	chr4	124740850	124741850	ENSMUSG00000028894	mm10	+	2.65	6.46	chr16	4278356	4280356	ENSDARG00000103683	danRer10	+	2.8	3.6	chrX	1921981	1923981	FBgn0023508	dm6	+	0	17.66	NA	NA	NA	NA	NA	NA	NA	NA	chrXIV	423495	425495	YNL106C	sacCer3	-	0.2	1.4	1
620	chr1	38455761	38456761	SF3A3	hg19	-	0.6	0.6	chr4	124713776	124714776	ENSMUSG00000028902	mm10	+	0	0.83	NA	NA	NA	NA	NA	NA	NA	NA	chr3R	5590459	5592459	FBgn0014366	dm6	-	0	8.94	CHROMOSOME_II	8524345	8526345	WBGene00011758	ce10	-	0.2	0.3	chrIV	396537	398537	YDL030W	sacCer3	+	0.3	1	1
621	chr1	38471187	38472187	FHL3	hg19	-	35.9	51.9	chr4	124699720	124700720	ENSMUSG00000032643	mm10	+	0.17	48.34	chr16	33700860	33702860	ENSDARG00000034643	danRer10	+	6.6	6.6	NA	NA	NA	NA	NA	NA	NA	NA	NA	NA	NA	NA	NA	NA	NA	NA	NA	NA	NA	NA	NA	NA	NA	NA	3
622	chr1	38477383	38478383	UTP11L	hg19	+	0	2.4	NA	NA	NA	NA	NA	NA	NA	NA	NA	NA	NA	NA	NA	NA	NA	NA	NA	NA	NA	NA	NA	NA	NA	NA	NA	NA	NA	NA	NA	NA	NA	NA	NA	NA	NA	NA	NA	NA	NA	NA	-1
623	chr1	38512450	38513450	POU3F1	hg19	-	24	37.3	chr4	124655807	124656807	ENSMUSG00000090125	mm10	+	0	2.22507e-308	chr16	33638086	33640086	ENSDARG00000009823	danRer10	+	1.6	4.5	chr3L	6789158	6791158	FBgn0086680	dm6	+	0	2.43	CHROMOSOME_I	8501406	8503406	WBGene00000431	ce10	-	30.8	30.8	NA	NA	NA	NA	NA	NA	NA	NA	6
624	chr1	38553902	38554902	MIR3659	hg19	+	3.6	6.6	NA	NA	NA	NA	NA	NA	NA	NA	NA	NA	NA	NA	NA	NA	NA	NA	NA	NA	NA	NA	NA	NA	NA	NA	NA	NA	NA	NA	NA	NA	NA	NA	NA	NA	NA	NA	NA	NA	NA	NA	-1
625	chr1	38680439	38681439	RP11-214L19.1	hg19	-	0.3	35.2	NA	NA	NA	NA	NA	NA	NA	NA	NA	NA	NA	NA	NA	NA	NA	NA	NA	NA	NA	NA	NA	NA	NA	NA	NA	NA	NA	NA	NA	NA	NA	NA	NA	NA	NA	NA	NA	NA	NA	NA	-1
626	chr1	39325495	39326495	RRAGC	hg19	-	1.8	23	chr4	123916446	123917446	ENSMUSG00000028646	mm10	+	0	12.58	chr16	33208828	33210828	ENSDARG00000069829	danRer10	+	3.6	47.8	chr2R	8162500	8164500	FBgn0033272	dm6	-	0	1.19	NA	NA	NA	NA	NA	NA	NA	NA	chrVII	826552	828552	YGR163W	sacCer3	+	0.3	0.4	15
627	chr1	39339050	39340050	MYCBP	hg19	-	0.7	1.7	chr4	123903832	123904832	ENSMUSG00000028647	mm10	+	1.81	1.81	chr17	53324348	53326348	ENSDARG00000091001	danRer10	-	1.4	1.4	NA	NA	NA	NA	NA	NA	NA	NA	NA	NA	NA	NA	NA	NA	NA	NA	NA	NA	NA	NA	NA	NA	NA	NA	1
628	NA	NA	NA	NA	NA	NA	NA	NA	NA	NA	NA	NA	NA	NA	NA	NA	chr17	15738363	15740363	ENSDARG00000057792	danRer10	-	0.8	6.4	NA	NA	NA	NA	NA	NA	NA	NA	NA	NA	NA	NA	NA	NA	NA	NA	NA	NA	NA	NA	NA	NA	NA	NA	-1
630	chr1	39407456	39408456	RHBDL2	hg19	-	1.4	1.4	chr4	123786875	123787875	ENSMUSG00000043333	mm10	+	2.08	34.77	chr16	33187704	33189704	ENSDARG00000069833	danRer10	+	0.5	5	chr3L	1369628	1371628	FBgn0003295	dm6	+	19.67	57.25	CHROMOSOME_III	9594490	9596490	WBGene00004401	ce10	-	1.2	1.2	NA	NA	NA	NA	NA	NA	NA	NA	16
631	chr1	39455915	39456915	AKIRIN1	hg19	+	0.2	38.6	chr4	123750345	123751345	ENSMUSG00000023075	mm10	-	0.83	2.87	chr16	33166187	33168187	ENSDARG00000039969	danRer10	+	1.9	3.1	chr3L	7368843	7370843	FBgn0082598	dm6	+	0	0.09	CHROMOSOME_I	4138025	4140025	WBGene00017088	ce10	-	0.5	0.6	NA	NA	NA	NA	NA	NA	NA	NA	2
632	chr1	39490966	39491966	NDUFS5	hg19	+	0.3	1.1	chr4	123718202	123719202	ENSMUSG00000028648	mm10	-	0	2.22507e-308	chr19	35773436	35775436	ENSDARG00000006290	danRer10	-	2.5	2.9	NA	NA	NA	NA	NA	NA	NA	NA	NA	NA	NA	NA	NA	NA	NA	NA	NA	NA	NA	NA	NA	NA	NA	NA	1
633	chr1	39548838	39549838	MACF1	hg19	+	0.5	0.5	chr4	123684360	123685360	ENSMUSG00000028649	mm10	-	0	0.53	NA	NA	NA	NA	NA	NA	NA	NA	chr2R	13941110	13943110	FBgn0013733	dm6	-	0.11	1.51	CHROMOSOME_I	11791109	11793109	WBGene00006876	ce10	-	9	35.6	NA	NA	NA	NA	NA	NA	NA	NA	12
634	chr1	39874175	39875175	KIAA0754	hg19	+	2.5	51.8	NA	NA	NA	NA	NA	NA	NA	NA	NA	NA	NA	NA	NA	NA	NA	NA	NA	NA	NA	NA	NA	NA	NA	NA	NA	NA	NA	NA	NA	NA	NA	NA	NA	NA	NA	NA	NA	NA	NA	NA	-1
635	chr1	39956317	39957317	BMP8A	hg19	+	0.2	8.3	chr4	123343252	123344252	ENSMUSG00000032726	mm10	-	1.32	1.32	chr19	35447737	35449737	ENSDARG00000035677	danRer10	-	0.5	7.1	chr2R	23850562	23852562	FBgn0024234	dm6	+	0.75	3.86	NA	NA	NA	NA	NA	NA	NA	NA	NA	NA	NA	NA	NA	NA	NA	NA	1
636	chr1	40025370	40026370	PPIEL	hg19	-	5	8.3	NA	NA	NA	NA	NA	NA	NA	NA	NA	NA	NA	NA	NA	NA	NA	NA	NA	NA	NA	NA	NA	NA	NA	NA	NA	NA	NA	NA	NA	NA	NA	NA	NA	NA	NA	NA	NA	NA	NA	NA	-1
637	chr1	40033182	40034182	SNORA55	hg19	-	0.3	2.4	chr4	123290344	123291344	ENSMUSG00000064655	mm10	+	0.5	8.72	chr12	19265269	19267269	ENSDARG00000084670	danRer10	+	0.7	0.7	NA	NA	NA	NA	NA	NA	NA	NA	NA	NA	NA	NA	NA	NA	NA	NA	NA	NA	NA	NA	NA	NA	NA	NA	7
638	chr1	40042521	40043521	PABPC4	hg19	-	6.1	48.4	chr4	123261351	123262351	ENSMUSG00000011257	mm10	+	0.44	0.47	NA	NA	NA	NA	NA	NA	NA	NA	NA	NA	NA	NA	NA	NA	NA	NA	NA	NA	NA	NA	NA	NA	NA	NA	chrV	509373	511373	YER165W	sacCer3	+	0.4	0.4	2
639	chr1	40105348	40106348	HEYL	hg19	-	28.9	28.9	chr4	123232556	123233556	ENSMUSG00000032744	mm10	+	0	0.66	chr19	32965754	32967754	ENSDARG00000055798	danRer10	+	9.8	51.2	chr2R	7997278	7999278	FBgn0027788	dm6	-	9.27	9.27	NA	NA	NA	NA	NA	NA	NA	NA	NA	NA	NA	NA	NA	NA	NA	NA	15
640	chr1	40137710	40138710	NT5C1A	hg19	-	1.7	1.7	chr4	123200504	123201504	ENSMUSG00000054958	mm10	+	0	2.65	chr19	33216522	33218522	ENSDARG00000035883	danRer10	-	0.2	5.9	NA	NA	NA	NA	NA	NA	NA	NA	NA	NA	NA	NA	NA	NA	NA	NA	NA	NA	NA	NA	NA	NA	NA	NA	1
641	chr1	40157382	40158382	HPCAL4	hg19	-	35.5	46.2	chr4	123182227	123183227	ENSMUSG00000046093	mm10	+	0	42.1	chr19	30974296	30976296	ENSDARG00000070491	danRer10	-	4.7	4.7	NA	NA	NA	NA	NA	NA	NA	NA	NA	NA	NA	NA	NA	NA	NA	NA	chrIV	1221759	1223759	YDR373W	sacCer3	+	1.1	1.1	3
642	chr1	40203516	40204516	PPIE	hg19	+	1.8	53.2	chr4	123139951	123140951	ENSMUSG00000028651	mm10	-	9.01	15.89	chr17	25283973	25285973	ENSDARG00000103234	danRer10	-	0.3	0.3	chr2R	17544222	17546222	FBgn0028382	dm6	+	1.99	3.15	NA	NA	NA	NA	NA	NA	NA	NA	chrXIII	110002	112002	YML078W	sacCer3	+	0.3	0.9	2
643	chr1	40237020	40238020	OXCT2	hg19	-	1.6	40.8	chr4	123323634	123324634	ENSMUSG00000076436	mm10	-	0	24.24	chr8	31706943	31708943	ENSDARG00000013063	danRer10	+	1.4	1.9	chr3L	1962143	1964143	FBgn0035298	dm6	+	0.83	1.99	NA	NA	NA	NA	NA	NA	NA	NA	NA	NA	NA	NA	NA	NA	NA	NA	2
644	chr1	40254533	40255533	BMP8B	hg19	-	7.2	17.3	chr4	123343252	123344252	ENSMUSG00000032726	mm10	-	1.32	1.32	chr19	35447737	35449737	ENSDARG00000035677	danRer10	-	0.5	7.1	chr2R	23850562	23852562	FBgn0024234	dm6	+	0.75	3.86	NA	NA	NA	NA	NA	NA	NA	NA	NA	NA	NA	NA	NA	NA	NA	NA	12
645	chr1	40349177	40350177	TRIT1	hg19	-	0.3	1.2	chr4	123015597	123016597	ENSMUSG00000028653	mm10	+	3.31	3.31	chr19	31211691	31213691	ENSDARG00000032876	danRer10	-	0.5	1.3	chr3R	24876045	24878045	FBgn0043799	dm6	+	0.29	8.61	CHROMOSOME_III	5264074	5266074	WBGene00001740	ce10	+	0.7	1.8	chrXV	836674	838674	YOR274W	sacCer3	+	0.2	1.1	1
646	chr1	40367687	40368687	MYCL	hg19	-	18.2	27.9	chr4	122994944	122995944	ENSMUSG00000028654	mm10	+	0	46.36	NA	NA	NA	NA	NA	NA	NA	NA	chrX	3372159	3374159	FBgn0262656	dm6	+	0	0.88	NA	NA	NA	NA	NA	NA	NA	NA	NA	NA	NA	NA	NA	NA	NA	NA	5
647	chr1	40419783	40420783	MFSD2A	hg19	+	0.2	44.5	chr4	122961188	122962188	ENSMUSG00000028655	mm10	-	0	1.99	chr13	35765544	35767544	ENSDARG00000030630	danRer10	+	8.5	8.5	NA	NA	NA	NA	NA	NA	NA	NA	NA	NA	NA	NA	NA	NA	NA	NA	NA	NA	NA	NA	NA	NA	NA	NA	8
648	chr1	40505254	40506254	CAP1	hg19	+	1.4	2.2	chr4	122886056	122887056	ENSMUSG00000028656	mm10	-	1.49	1.49	chr19	44119314	44121314	ENSDARG00000016350	danRer10	+	0.4	8	chr2L	1157262	1159262	FBgn0261458	dm6	-	19.39	20.13	CHROMOSOME_X	16812600	16814600	WBGene00000294	ce10	-	0.6	0.6	chrXIV	365741	367741	YNL138W	sacCer3	+	0.3	0.5	1
649	chr1	40563142	40564142	PPT1	hg19	-	1.8	1.8	chr4	122835250	122836250	ENSMUSG00000028657	mm10	+	0	0.83	NA	NA	NA	NA	NA	NA	NA	NA	chrX	8689227	8691227	FBgn0030057	dm6	-	0.33	0.33	CHROMOSOME_V	6625324	6627324	WBGene00004092	ce10	-	0.2	1.1	NA	NA	NA	NA	NA	NA	NA	NA	1
650	chr1	40626040	40627040	RLF	hg19	+	0.1	3.5	chr4	121215084	121216084	ENSMUSG00000049878	mm10	-	14.79	14.79	chr17	24570776	24572776	ENSDARG00000063553	danRer10	+	2.6	4.3	chr3R	25677682	25679682	FBgn0039355	dm6	-	0	0.61	NA	NA	NA	NA	NA	NA	NA	NA	NA	NA	NA	NA	NA	NA	NA	NA	1
651	chr1	40712572	40713572	TMCO2	hg19	+	4.1	4.1	chr4	121109226	121110226	ENSMUSG00000078577	mm10	-	3.31	7.78	NA	NA	NA	NA	NA	NA	NA	NA	NA	NA	NA	NA	NA	NA	NA	NA	NA	NA	NA	NA	NA	NA	NA	NA	NA	NA	NA	NA	NA	NA	NA	NA	1
652	chr1	40722721	40723721	ZMPSTE24	hg19	+	0.2	4.7	chr4	121098241	121099241	ENSMUSG00000043207	mm10	-	0.08	6.84	chr17	24584972	24586972	ENSDARG00000044090	danRer10	+	2.6	3.7	chr2R	16997594	16999594	FBgn0050462	dm6	-	0.73	1.62	CHROMOSOME_I	9711757	9713757	WBGene00001405	ce10	-	1.5	1.5	chrX	641007	643007	YJR117W	sacCer3	+	3.2	3.2	1
653	chr1	40782939	40783939	COL9A2	hg19	-	2.7	36.9	chr4	121038385	121039385	ENSMUSG00000028626	mm10	+	0.09	3.03	chr19	38833939	38835939	ENSDARG00000024492	danRer10	+	0.7	6.3	chr3R	16501770	16503770	FBgn0259244	dm6	+	39.24	39.24	CHROMOSOME_IV	146919	148919	WBGene00000674	ce10	-	0.3	0.6	NA	NA	NA	NA	NA	NA	NA	NA	4
654	chr1	40838377	40839377	SMAP2	hg19	+	0.6	17.6	chr4	121017247	121018247	ENSMUSG00000032870	mm10	-	0	4.14	chr19	38831455	38833455	ENSDARG00000061446	danRer10	-	0.7	6.4	NA	NA	NA	NA	NA	NA	NA	NA	NA	NA	NA	NA	NA	NA	NA	NA	chrIX	272846	274846	YIL044C	sacCer3	-	1	1.2	1
655	chr1	40915336	40916336	ZFP69B	hg19	+	0.5	12.9	NA	NA	NA	NA	NA	NA	NA	NA	NA	NA	NA	NA	NA	NA	NA	NA	NA	NA	NA	NA	NA	NA	NA	NA	NA	NA	NA	NA	NA	NA	NA	NA	NA	NA	NA	NA	NA	NA	NA	NA	-1
656	chr1	40942301	40943301	ZFP69	hg19	+	0.9	29.1	chr4	120951699	120952699	ENSMUSG00000064141	mm10	-	39.47	54.64	NA	NA	NA	NA	NA	NA	NA	NA	NA	NA	NA	NA	NA	NA	NA	NA	NA	NA	NA	NA	NA	NA	NA	NA	NA	NA	NA	NA	NA	NA	NA	NA	5
657	chr1	40973432	40974432	EXO5	hg19	+	1.6	1.9	chr4	120925005	120926005	ENSMUSG00000028629	mm10	-	37.58	41.23	chr15	25157761	25159761	ENSDARG00000042727	danRer10	-	1.8	3.2	NA	NA	NA	NA	NA	NA	NA	NA	NA	NA	NA	NA	NA	NA	NA	NA	NA	NA	NA	NA	NA	NA	NA	NA	5
658	chr1	40996232	40997232	ZNF684	hg19	+	0	2.22507e-308	NA	NA	NA	NA	NA	NA	NA	NA	NA	NA	NA	NA	NA	NA	NA	NA	NA	NA	NA	NA	NA	NA	NA	NA	NA	NA	NA	NA	NA	NA	NA	NA	NA	NA	NA	NA	NA	NA	NA	NA	-1
659	chr1	41131324	41132324	RIMS3	hg19	-	0.7	32.1	chr4	120853819	120854819	ENSMUSG00000032890	mm10	+	0.26	5.13	chr19	25685932	25687932	ENSDARG00000062305	danRer10	-	0.9	4.4	chr3L	2710690	2712690	FBgn0264606	dm6	-	0.33	43.52	CHROMOSOME_X	7279275	7281275	WBGene00006750	ce10	-	0.5	0.6	NA	NA	NA	NA	NA	NA	NA	NA	8
660	chr1	41156241	41157241	NFYC	hg19	+	3.4	3.4	chr4	120831572	120832572	ENSMUSG00000032897	mm10	-	0	2.22507e-308	chr19	42485675	42487675	ENSDARG00000070151	danRer10	+	2.2	4.3	chrX	6819919	6821919	FBgn0029905	dm6	-	0	3.64	NA	NA	NA	NA	NA	NA	NA	NA	chrXV	1009161	1011161	YOR358W	sacCer3	+	1	1.3	1
661	chr1	41157933	41158933	NFYC-AS1	hg19	-	0.7	0.9	NA	NA	NA	NA	NA	NA	NA	NA	NA	NA	NA	NA	NA	NA	NA	NA	NA	NA	NA	NA	NA	NA	NA	NA	NA	NA	NA	NA	NA	NA	NA	NA	NA	NA	NA	NA	NA	NA	NA	NA	-1
662	chr1	41219026	41220026	MIR30E	hg19	+	0.5	0.5	NA	NA	NA	NA	NA	NA	NA	NA	NA	NA	NA	NA	NA	NA	NA	NA	NA	NA	NA	NA	NA	NA	NA	NA	NA	NA	NA	NA	NA	NA	NA	NA	NA	NA	NA	NA	NA	NA	NA	NA	-1
663	chr1	41221955	41222955	MIR30C1	hg19	+	0.9	1.5	NA	NA	NA	NA	NA	NA	NA	NA	NA	NA	NA	NA	NA	NA	NA	NA	NA	NA	NA	NA	NA	NA	NA	NA	NA	NA	NA	NA	NA	NA	NA	NA	NA	NA	NA	NA	NA	NA	NA	NA	-1
664	chr1	41248683	41249683	KCNQ4	hg19	+	0.1	12.2	chr4	120747248	120748248	ENSMUSG00000028631	mm10	-	5.96	46.03	chr19	42571944	42573944	ENSDARG00000089490	danRer10	+	0.3	0.5	chr2R	10191394	10193394	FBgn0033494	dm6	-	0	3.53	CHROMOSOME_X	6617985	6619985	WBGene00002233	ce10	+	0.2	0.9	NA	NA	NA	NA	NA	NA	NA	NA	5
665	chr1	41328018	41329018	CITED4	hg19	-	4.2	32.7	chr4	120665572	120666572	ENSMUSG00000070803	mm10	+	0	0.33	chr19	15950065	15952065	ENSDARG00000035990	danRer10	-	0.2	0.4	NA	NA	NA	NA	NA	NA	NA	NA	NA	NA	NA	NA	NA	NA	NA	NA	NA	NA	NA	NA	NA	NA	NA	NA	2
666	chr1	41444006	41445006	CTPS1	hg19	+	0	1.2	chr4	120570276	120571276	ENSMUSG00000028633	mm10	-	0.52	0.52	chr16	35473185	35475185	ENSDARG00000098386	danRer10	-	0.4	0.4	chr3L	15096914	15098914	FBgn0266452	dm6	+	0.6	9.93	NA	NA	NA	NA	NA	NA	NA	NA	chrX	619754	621754	YJR103W	sacCer3	+	0.6	0.9	1
667	chr1	41479261	41480261	SLFNL1-AS1	hg19	+	0.7	16.8	NA	NA	NA	NA	NA	NA	NA	NA	NA	NA	NA	NA	NA	NA	NA	NA	NA	NA	NA	NA	NA	NA	NA	NA	NA	NA	NA	NA	NA	NA	NA	NA	NA	NA	NA	NA	NA	NA	NA	NA	-1
668	chr1	41487427	41488427	SLFNL1	hg19	-	13.7	13.7	chr4	120531231	120532231	ENSMUSG00000047518	mm10	+	0.17	0.17	NA	NA	NA	NA	NA	NA	NA	NA	NA	NA	NA	NA	NA	NA	NA	NA	NA	NA	NA	NA	NA	NA	NA	NA	NA	NA	NA	NA	NA	NA	NA	NA	1
669	chr1	41707815	41708815	SCMH1	hg19	-	4	4	chr4	120404307	120405307	ENSMUSG00000000085	mm10	+	0.15	13.47	chr16	35633437	35635437	ENSDARG00000104311	danRer10	-	1.5	2.3	chr3R	9636611	9638611	FBgn0003334	dm6	-	0	0.09	NA	NA	NA	NA	NA	NA	NA	NA	NA	NA	NA	NA	NA	NA	NA	NA	1
670	chr1	41950344	41951344	EDN2	hg19	-	4.1	24.9	chr4	120160206	120161206	ENSMUSG00000028635	mm10	+	0.44	31.26	chr19	15376634	15378634	ENSDARG00000070578	danRer10	-	0.6	4.3	NA	NA	NA	NA	NA	NA	NA	NA	NA	NA	NA	NA	NA	NA	NA	NA	NA	NA	NA	NA	NA	NA	NA	NA	5
671	chr1	42384378	42385378	HIVEP3	hg19	-	0.1	0.5	chr4	119813495	119814495	ENSMUSG00000028634	mm10	+	0	67.55	chr19	15492584	15494584	ENSDARG00000075928	danRer10	-	0.5	6.3	NA	NA	NA	NA	NA	NA	NA	NA	CHROMOSOME_X	10768223	10770223	WBGene00004862	ce10	+	0.7	1.7	NA	NA	NA	NA	NA	NA	NA	NA	5
672	chr1	42618091	42619091	GUCA2B	hg19	+	0.3	17.9	chr4	119658954	119659954	ENSMUSG00000032978	mm10	-	0.44	0.55	NA	NA	NA	NA	NA	NA	NA	NA	NA	NA	NA	NA	NA	NA	NA	NA	NA	NA	NA	NA	NA	NA	NA	NA	NA	NA	NA	NA	NA	NA	NA	NA	1
673	chr1	42630395	42631395	GUCA2A	hg19	-	1.1	41.4	chr4	119636704	119637704	ENSMUSG00000023247	mm10	+	0	11.7	NA	NA	NA	NA	NA	NA	NA	NA	NA	NA	NA	NA	NA	NA	NA	NA	NA	NA	NA	NA	NA	NA	NA	NA	NA	NA	NA	NA	NA	NA	NA	NA	2
674	chr1	42801548	42802548	FOXJ3	hg19	-	0.5	0.5	chr4	119538661	119539661	ENSMUSG00000032998	mm10	+	0	46.36	chr11	26123718	26125718	ENSDARG00000075774	danRer10	-	0.1	29	NA	NA	NA	NA	NA	NA	NA	NA	NA	NA	NA	NA	NA	NA	NA	NA	chrXVI	735433	737433	YPR104C	sacCer3	-	0.2	1	5
675	chr1	42845467	42846467	RIMKLA	hg19	+	1	3.6	chr4	119492628	119493628	ENSMUSG00000048899	mm10	-	0.33	14.35	chr8	26847966	26849966	ENSDARG00000016830	danRer10	+	0.4	3.1	NA	NA	NA	NA	NA	NA	NA	NA	NA	NA	NA	NA	NA	NA	NA	NA	NA	NA	NA	NA	NA	NA	NA	NA	1
676	chr1	42921938	42922938	ZMYND12	hg19	-	0.8	24.3	chr4	119421814	119422814	ENSMUSG00000070806	mm10	+	0	19.47	chr8	26898377	26900377	ENSDARG00000017055	danRer10	-	0.9	4	NA	NA	NA	NA	NA	NA	NA	NA	NA	NA	NA	NA	NA	NA	NA	NA	NA	NA	NA	NA	NA	NA	NA	NA	1
677	chr1	42921164	42922164	PPCS	hg19	+	3.2	3.2	chr4	119422420	119423420	ENSMUSG00000028636	mm10	-	0	51.32	chr11	26124819	26126819	ENSDARG00000061889	danRer10	+	0.8	3.2	chr3R	19146910	19148910	FBgn0261285	dm6	-	0.99	1.32	CHROMOSOME_III	2780037	2782037	WBGene00022171	ce10	+	0.2	0.6	chrIX	203653	205653	YIL083C	sacCer3	-	0.3	1.3	5
678	chr1	42999559	43000559	CCDC30	hg19	+	0.8	47.7	chr4	119415521	119416521	ENSMUSG00000028637	mm10	-	0	2.22507e-308	chr23	20778506	20780506	ENSDARG00000056961	danRer10	+	0.5	6.6	NA	NA	NA	NA	NA	NA	NA	NA	NA	NA	NA	NA	NA	NA	NA	NA	NA	NA	NA	NA	NA	NA	NA	NA	8
679	chr1	43123047	43124047	PPIH	hg19	+	0.7	0.7	chr5	43912144	43913144	ENSMUSG00000033036	mm10	+	0	2.22507e-308	chr8	47214696	47216696	ENSDARG00000041530	danRer10	-	0.1	0.1	chr2R	6675001	6677001	FBgn0033089	dm6	-	0.53	3.31	CHROMOSOME_II	8715231	8717231	WBGene00000887	ce10	-	1.2	8.2	chrIV	1071557	1073557	YDR304C	sacCer3	-	0.2	0.3	1
680	chr1	43147065	43148065	YBX1	hg19	+	0	13.8	chr4	119294604	119295604	ENSMUSG00000028639	mm10	-	0.33	0.66	chr8	47160620	47162620	ENSDARG00000004757	danRer10	-	1.3	4.1	chr3L	12124150	12126150	FBgn0022959	dm6	-	0.17	4.8	CHROMOSOME_III	10867628	10869628	WBGene00000475	ce10	-	0.4	2.1	NA	NA	NA	NA	NA	NA	NA	NA	1
681	chr1	43205925	43206925	CLDN19	hg19	-	4.2	43.9	chr4	119254509	119255509	ENSMUSG00000066058	mm10	+	11.75	11.75	chr11	38781921	38783921	ENSDARG00000044569	danRer10	-	1.8	6.8	NA	NA	NA	NA	NA	NA	NA	NA	NA	NA	NA	NA	NA	NA	NA	NA	NA	NA	NA	NA	NA	NA	NA	NA	2
682	chr1	43232755	43233755	LEPRE1	hg19	-	1.6	1.9	NA	NA	NA	NA	NA	NA	NA	NA	NA	NA	NA	NA	NA	NA	NA	NA	NA	NA	NA	NA	NA	NA	NA	NA	NA	NA	NA	NA	NA	NA	NA	NA	NA	NA	NA	NA	NA	NA	NA	NA	-1
683	chr1	43231915	43232915	C1orf50	hg19	+	0.3	11.4	chr4	119232708	119233708	ENSMUSG00000078584	mm10	-	0.11	0.4	chr11	38842065	38844065	ENSDARG00000071211	danRer10	+	19.4	31.8	chr2L	19033576	19035576	FBgn0051800	dm6	-	0.76	1.8	CHROMOSOME_II	8037115	8039115	WBGene00007436	ce10	-	0.4	0.4	NA	NA	NA	NA	NA	NA	NA	NA	1
684	chr1	43252660	43253660	LOC100129924	hg19	+	1.2	16.7	NA	NA	NA	NA	NA	NA	NA	NA	NA	NA	NA	NA	NA	NA	NA	NA	NA	NA	NA	NA	NA	NA	NA	NA	NA	NA	NA	NA	NA	NA	NA	NA	NA	NA	NA	NA	NA	NA	NA	NA	-1
685	chr1	43281775	43282775	ERMAP	hg19	+	0.2	9.5	chr4	119190011	119191011	ENSMUSG00000028644	mm10	-	0	44.37	NA	NA	NA	NA	NA	NA	NA	NA	NA	NA	NA	NA	NA	NA	NA	NA	NA	NA	NA	NA	NA	NA	NA	NA	NA	NA	NA	NA	NA	NA	NA	NA	5
686	chr1	43283059	43284059	CCDC23	hg19	-	3.8	3.8	NA	NA	NA	NA	NA	NA	NA	NA	NA	NA	NA	NA	NA	NA	NA	NA	NA	NA	NA	NA	NA	NA	NA	NA	NA	NA	NA	NA	NA	NA	NA	NA	NA	NA	NA	NA	NA	NA	NA	NA	-1
687	chr1	43311243	43312243	ZNF691	hg19	+	0.4	3.9	chr4	119174195	119175195	ENSMUSG00000045268	mm10	-	0	2.32	NA	NA	NA	NA	NA	NA	NA	NA	NA	NA	NA	NA	NA	NA	NA	NA	NA	NA	NA	NA	NA	NA	NA	NA	NA	NA	NA	NA	NA	NA	NA	NA	1
688	chr1	43322292	43323292	LOC339539	hg19	+	2.1	2.1	NA	NA	NA	NA	NA	NA	NA	NA	NA	NA	NA	NA	NA	NA	NA	NA	NA	NA	NA	NA	NA	NA	NA	NA	NA	NA	NA	NA	NA	NA	NA	NA	NA	NA	NA	NA	NA	NA	NA	NA	-1
689	chr1	43423719	43424719	SLC2A1-AS1	hg19	+	0.2	36.5	NA	NA	NA	NA	NA	NA	NA	NA	NA	NA	NA	NA	NA	NA	NA	NA	NA	NA	NA	NA	NA	NA	NA	NA	NA	NA	NA	NA	NA	NA	NA	NA	NA	NA	NA	NA	NA	NA	NA	NA	-1
690	chr1	43424847	43425847	SLC2A1	hg19	-	1.7	10.1	chr4	119107711	119108711	ENSMUSG00000028645	mm10	+	37.09	37.09	chr6	48094583	48096583	ENSDARG00000007412	danRer10	-	3.6	3.6	chr3L	913074	915074	FBgn0264574	dm6	+	0	0.66	CHROMOSOME_V	4591824	4593824	WBGene00022014	ce10	+	0.7	0.7	chrII	703055	705055	YBR241C	sacCer3	-	0.7	1.4	5
691	chr1	43612593	43613593	FAM183A	hg19	+	0.2	12	chr11	58801960	58802960	ENSMUSG00000049154	mm10	-	0	0.28	chr6	34156654	34158654	ENSDARG00000087144	danRer10	-	0.4	6	NA	NA	NA	NA	NA	NA	NA	NA	NA	NA	NA	NA	NA	NA	NA	NA	NA	NA	NA	NA	NA	NA	NA	NA	1
692	chr1	43637383	43638383	MIR6733	hg19	-	7.3	7.3	NA	NA	NA	NA	NA	NA	NA	NA	NA	NA	NA	NA	NA	NA	NA	NA	NA	NA	NA	NA	NA	NA	NA	NA	NA	NA	NA	NA	NA	NA	NA	NA	NA	NA	NA	NA	NA	NA	NA	NA	-1
693	chr1	43637000	43638000	WDR65	hg19	+	0.3	1.3	NA	NA	NA	NA	NA	NA	NA	NA	NA	NA	NA	NA	NA	NA	NA	NA	NA	NA	NA	NA	NA	NA	NA	NA	NA	NA	NA	NA	NA	NA	NA	NA	NA	NA	NA	NA	NA	NA	NA	NA	-1
694	chr1	43638241	43639241	EBNA1BP2	hg19	-	0.5	0.7	chr4	118619799	118620799	ENSMUSG00000028729	mm10	+	3.58	3.58	NA	NA	NA	NA	NA	NA	NA	NA	chr3R	31212458	31214458	FBgn0039828	dm6	+	0.5	0.66	CHROMOSOME_II	5715288	5717288	WBGene00015941	ce10	+	0.1	0.2	chrXI	124759	126759	YKL172W	sacCer3	+	0.3	0.8	1
695	chr1	43734664	43735664	TMEM125	hg19	+	0.7	1	chr4	118543728	118544728	ENSMUSG00000050854	mm10	-	1.04	58.61	chr2	6029233	6031233	ENSDARG00000075980	danRer10	-	2.9	2.9	NA	NA	NA	NA	NA	NA	NA	NA	NA	NA	NA	NA	NA	NA	NA	NA	NA	NA	NA	NA	NA	NA	NA	NA	5
696	chr1	43751288	43752288	C1orf210	hg19	-	1.8	3.5	chr4	118526243	118527243	ENSMUSG00000028536	mm10	+	0	1.99	NA	NA	NA	NA	NA	NA	NA	NA	NA	NA	NA	NA	NA	NA	NA	NA	NA	NA	NA	NA	NA	NA	NA	NA	NA	NA	NA	NA	NA	NA	NA	NA	1
697	chr1	43765565	43766565	TIE1	hg19	+	0.5	3.1	chr4	118490061	118491061	ENSMUSG00000033191	mm10	-	1.23	2.15	chr6	34023189	34025189	ENSDARG00000004105	danRer10	-	0.2	0.3	NA	NA	NA	NA	NA	NA	NA	NA	CHROMOSOME_IV	4681945	4683945	WBGene00020677	ce10	+	0.5	1.3	NA	NA	NA	NA	NA	NA	NA	NA	1
698	chr1	43802474	43803474	MPL	hg19	+	0.2	16.9	chr4	118457513	118458513	ENSMUSG00000006389	mm10	-	0.4	2.65	chr6	33995191	33997191	ENSDARG00000039222	danRer10	-	0	2.22507e-308	NA	NA	NA	NA	NA	NA	NA	NA	NA	NA	NA	NA	NA	NA	NA	NA	NA	NA	NA	NA	NA	NA	NA	NA	1
699	chr1	43823625	43824625	CDC20	hg19	+	15.9	28.9	chr4	118437352	118438352	ENSMUSG00000006398	mm10	-	0.5	3.97	NA	NA	NA	NA	NA	NA	NA	NA	chr2L	16309956	16311956	FBgn0001086	dm6	+	0.26	0.77	NA	NA	NA	NA	NA	NA	NA	NA	chrVII	493174	495174	YGL003C	sacCer3	-	0.6	0.6	2
700	chr1	43830386	43831386	MIR6734	hg19	-	0.1	2.2	NA	NA	NA	NA	NA	NA	NA	NA	NA	NA	NA	NA	NA	NA	NA	NA	NA	NA	NA	NA	NA	NA	NA	NA	NA	NA	NA	NA	NA	NA	NA	NA	NA	NA	NA	NA	NA	NA	NA	NA	-1
701	chr1	43833745	43834745	ELOVL1	hg19	-	9.3	9.6	chr4	118427093	118428093	ENSMUSG00000006390	mm10	+	27.92	41.06	chr11	13093652	13095652	ENSDARG00000103735	danRer10	-	1.3	1.7	chr3R	4461883	4463883	FBgn0051522	dm6	-	0.33	1.88	NA	NA	NA	NA	NA	NA	NA	NA	chrIII	189592	191592	YCR034W	sacCer3	+	0.8	0.8	5
702	chr1	43855483	43856483	MED8	hg19	-	2.4	2.4	chr4	118408337	118409337	ENSMUSG00000006392	mm10	+	0	0.88	NA	NA	NA	NA	NA	NA	NA	NA	chr2R	20325806	20327806	FBgn0034503	dm6	-	0	1.23	CHROMOSOME_II	11532750	11534750	WBGene00007013	ce10	-	2.2	2.5	NA	NA	NA	NA	NA	NA	NA	NA	1
703	chr1	43854555	43855555	SZT2	hg19	+	0	1	chr4	118409273	118410273	ENSMUSG00000033253	mm10	-	0.33	0.33	chr6	2333932	2335932	ENSDARG00000077753	danRer10	+	0.3	0.3	NA	NA	NA	NA	NA	NA	NA	NA	CHROMOSOME_II	10250206	10252206	WBGene00010013	ce10	+	0.2	0.4	NA	NA	NA	NA	NA	NA	NA	NA	1
704	chr1	43913209	43914209	MIR6735	hg19	+	0.1	9.8	NA	NA	NA	NA	NA	NA	NA	NA	NA	NA	NA	NA	NA	NA	NA	NA	NA	NA	NA	NA	NA	NA	NA	NA	NA	NA	NA	NA	NA	NA	NA	NA	NA	NA	NA	NA	NA	NA	NA	NA	-1
705	chr1	43919660	43920660	HYI	hg19	-	0.2	0.9	chr4	118358990	118359990	ENSMUSG00000006395	mm10	+	0	2.32	chr6	2501075	2503075	ENSDARG00000030166	danRer10	-	2	11.3	chrX	10328872	10330872	FBgn0011770	dm6	-	0.33	28.15	CHROMOSOME_III	6410506	6412506	WBGene00015483	ce10	-	0	0.4	NA	NA	NA	NA	NA	NA	NA	NA	13
706	chr1	43995546	43996546	PTPRF	hg19	+	1	28.9	chr4	118291405	118292405	ENSMUSG00000033295	mm10	-	49.01	49.01	chr2	18156110	18158110	ENSDARG00000005754	danRer10	-	0.6	6.6	chr2L	19585623	19587623	FBgn0000464	dm6	+	0.11	0.33	NA	NA	NA	NA	NA	NA	NA	NA	NA	NA	NA	NA	NA	NA	NA	NA	7
707	chr1	44114796	44115796	KDM4A	hg19	+	7.2	7.2	chr4	118180043	118181043	ENSMUSG00000033326	mm10	-	0.17	0.17	chr2	17819911	17821911	ENSDARG00000019103	danRer10	-	1.4	3.5	chr2R	13189086	13191086	FBgn0053182	dm6	-	0.77	0.77	NA	NA	NA	NA	NA	NA	NA	NA	chrIV	636139	638139	YDR096W	sacCer3	+	4	6.8	1
708	chr1	44173012	44174012	KDM4A-AS1	hg19	-	0.4	18.3	NA	NA	NA	NA	NA	NA	NA	NA	NA	NA	NA	NA	NA	NA	NA	NA	NA	NA	NA	NA	NA	NA	NA	NA	NA	NA	NA	NA	NA	NA	NA	NA	NA	NA	NA	NA	NA	NA	NA	NA	-1
709	chr1	44172203	44173203	ST3GAL3	hg19	+	1.6	2.7	chr4	118134914	118135914	ENSMUSG00000028538	mm10	-	0	3.36	chr2	17720726	17722726	ENSDARG00000015252	danRer10	-	1.4	7.5	NA	NA	NA	NA	NA	NA	NA	NA	NA	NA	NA	NA	NA	NA	NA	NA	NA	NA	NA	NA	NA	NA	NA	NA	13
710	chr1	44303293	44304293	MIR6079	hg19	+	2.8	2.8	NA	NA	NA	NA	NA	NA	NA	NA	NA	NA	NA	NA	NA	NA	NA	NA	NA	NA	NA	NA	NA	NA	NA	NA	NA	NA	NA	NA	NA	NA	NA	NA	NA	NA	NA	NA	NA	NA	NA	NA	-1
711	chr1	44397991	44398991	ARTN	hg19	+	0.7	0.9	chr4	117929763	117930763	ENSMUSG00000028539	mm10	-	1.19	1.82	chr6	3297910	3299910	ENSDARG00000096252	danRer10	+	6.2	6.2	NA	NA	NA	NA	NA	NA	NA	NA	NA	NA	NA	NA	NA	NA	NA	NA	NA	NA	NA	NA	NA	NA	NA	NA	1
712	chr1	44411477	44412477	IPO13	hg19	+	0.4	9.9	chr4	117914999	117915999	ENSMUSG00000033365	mm10	-	0.17	0.88	chr20	47931100	47933100	ENSDARG00000060618	danRer10	-	0.3	1.5	chr3R	18182479	18184479	FBgn0261532	dm6	-	0	0.66	NA	NA	NA	NA	NA	NA	NA	NA	chrXV	632839	634839	YOR160W	sacCer3	+	0.9	0.9	1
713	chr1	44434652	44435652	DPH2	hg19	+	36.9	41.4	chr4	117892032	117893032	ENSMUSG00000028540	mm10	-	0	0.58	chr7	41041334	41043334	ENSDARG00000078077	danRer10	+	2.3	2.3	chr3R	14892954	14894954	FBgn0038272	dm6	-	0.75	0.99	CHROMOSOME_II	10713240	10715240	WBGene00007488	ce10	-	0.2	0.2	chrXI	80035	82035	YKL191W	sacCer3	+	0.3	0.7	2
714	chr1	44439601	44440601	ATP6V0B	hg19	+	0.2	22.8	chr4	117887329	117888329	ENSMUSG00000033379	mm10	-	0.66	60.26	chr2	33702996	33704996	ENSDARG00000031681	danRer10	-	4.4	4.7	chr3R	14903061	14905061	FBgn0028662	dm6	-	1.06	2.32	CHROMOSOME_II	7878284	7880284	WBGene00006913	ce10	-	0.3	0.9	chrVIII	159844	161844	YHR026W	sacCer3	+	0.6	1	5
715	chr1	44443873	44444873	B4GALT2	hg19	+	0.1	5.3	chr4	117883155	117884155	ENSMUSG00000028541	mm10	-	0.66	8.61	chr2	33692276	33694276	ENSDARG00000077994	danRer10	-	0	4.1	chr2R	14258030	14260030	FBgn0027538	dm6	+	0	1.04	CHROMOSOME_I	1625607	1627607	WBGene00000269	ce10	-	0.2	1.1	NA	NA	NA	NA	NA	NA	NA	NA	1
716	chr1	44456279	44457279	CCDC24	hg19	+	0.3	44.8	chr4	117872229	117873229	ENSMUSG00000078588	mm10	-	43.38	47.68	chr2	33470981	33472981	ENSDARG00000038793	danRer10	-	0.5	0.5	NA	NA	NA	NA	NA	NA	NA	NA	NA	NA	NA	NA	NA	NA	NA	NA	NA	NA	NA	NA	NA	NA	NA	NA	3
717	chr1	44497164	44498164	SLC6A9	hg19	-	40.3	42.8	chr4	117834333	117835333	ENSMUSG00000028542	mm10	+	0	48.34	chr2	33351730	33353730	ENSDARG00000018534	danRer10	+	1.7	17.4	chr2R	23819354	23821354	FBgn0034911	dm6	+	0.47	2.38	NA	NA	NA	NA	NA	NA	NA	NA	NA	NA	NA	NA	NA	NA	NA	NA	3
718	chr1	44583521	44584521	KLF17	hg19	+	0.3	48.7	chr4	117765648	117766648	ENSMUSG00000048626	mm10	-	43.93	50.33	NA	NA	NA	NA	NA	NA	NA	NA	chr2R	23969305	23971305	FBgn0034946	dm6	+	0.83	1.1	NA	NA	NA	NA	NA	NA	NA	NA	chrXII	405822	407822	YLR131C	sacCer3	-	0.1	0.7	3
719	chr1	44678124	44679124	DMAP1	hg19	+	0.1	9.2	chr4	117682273	117683273	ENSMUSG00000009640	mm10	-	0	49.67	chr8	18331024	18333024	ENSDARG00000042087	danRer10	-	0.5	11.1	chr2R	20643036	20645036	FBgn0034537	dm6	+	0.13	0.99	CHROMOSOME_I	14468494	14470494	WBGene00013676	ce10	+	0.6	1.9	NA	NA	NA	NA	NA	NA	NA	NA	5
720	chr1	44709955	44710955	ERI3-IT1	hg19	-	2.7	41.8	NA	NA	NA	NA	NA	NA	NA	NA	NA	NA	NA	NA	NA	NA	NA	NA	NA	NA	NA	NA	NA	NA	NA	NA	NA	NA	NA	NA	NA	NA	NA	NA	NA	NA	NA	NA	NA	NA	NA	NA	-1
721	chr1	44820939	44821939	ERI3	hg19	-	1	1.2	chr4	117549365	117550365	ENSMUSG00000033423	mm10	+	0	0.66	NA	NA	NA	NA	NA	NA	NA	NA	NA	NA	NA	NA	NA	NA	NA	NA	CHROMOSOME_IV	3802584	3804584	WBGene00019724	ce10	+	0.4	2.1	NA	NA	NA	NA	NA	NA	NA	NA	1
722	chr1	44869959	44870959	RNF220	hg19	+	0.6	45.9	chr4	117497052	117498052	ENSMUSG00000028677	mm10	-	0.88	29.47	chr2	33068142	33070142	ENSDARG00000060929	danRer10	+	0.6	5.8	chr3R	22725414	22727414	FBgn0039013	dm6	-	0.58	1.43	NA	NA	NA	NA	NA	NA	NA	NA	NA	NA	NA	NA	NA	NA	NA	NA	3
723	chr1	45010164	45011164	MIR5584	hg19	+	0.9	0.9	NA	NA	NA	NA	NA	NA	NA	NA	NA	NA	NA	NA	NA	NA	NA	NA	NA	NA	NA	NA	NA	NA	NA	NA	NA	NA	NA	NA	NA	NA	NA	NA	NA	NA	NA	NA	NA	NA	NA	NA	-1
724	chr1	45140099	45141099	TMEM53	hg19	-	8.7	13.7	chr4	117250951	117251951	ENSMUSG00000048772	mm10	+	0	41.5	chr2	32862384	32864384	ENSDARG00000038789	danRer10	+	0.2	0.5	chr2R	5667383	5669383	FBgn0033031	dm6	+	0	8.44	CHROMOSOME_I	6944359	6946359	WBGene00020402	ce10	-	0.2	0.2	NA	NA	NA	NA	NA	NA	NA	NA	5
725	chr1	45139393	45140393	C1orf228	hg19	+	0.2	48.1	chr4	117251917	117252917	ENSMUSG00000060268	mm10	-	1.77	49.34	chr8	18192457	18194457	ENSDARG00000029859	danRer10	-	3.4	5.5	NA	NA	NA	NA	NA	NA	NA	NA	NA	NA	NA	NA	NA	NA	NA	NA	NA	NA	NA	NA	NA	NA	NA	NA	3
726	chr1	45204489	45205489	KIF2C	hg19	+	8.3	8.3	chr4	117182639	117183639	ENSMUSG00000028678	mm10	-	0.57	0.57	NA	NA	NA	NA	NA	NA	NA	NA	NA	NA	NA	NA	NA	NA	NA	NA	NA	NA	NA	NA	NA	NA	NA	NA	chrXI	285603	287603	YKL079W	sacCer3	+	0.7	2.2	1
727	chr1	45240245	45241245	RPS8	hg19	+	0.3	8.9	chr4	117156243	117157243	ENSMUSG00000047675	mm10	-	0	2.22507e-308	NA	NA	NA	NA	NA	NA	NA	NA	chr3R	29860897	29862897	FBgn0039713	dm6	+	0.44	1.66	CHROMOSOME_IV	7312849	7314849	WBGene00004477	ce10	-	0.1	0.1	chrII	88125	90125	YBL072C	sacCer3	-	0.5	0.5	1
728	chr1	45240536	45241536	SNORD55	hg19	+	8.9	8.9	chr4	117155848	117156848	ENSMUSG00000092680	mm10	-	1.99	3.53	NA	NA	NA	NA	NA	NA	NA	NA	NA	NA	NA	NA	NA	NA	NA	NA	NA	NA	NA	NA	NA	NA	NA	NA	NA	NA	NA	NA	NA	NA	NA	NA	1
729	chr1	45241163	45242163	SNORD46	hg19	+	0.7	6.7	NA	NA	NA	NA	NA	NA	NA	NA	chr2	26843015	26845015	ENSDARG00000085358	danRer10	+	0.1	0.8	NA	NA	NA	NA	NA	NA	NA	NA	NA	NA	NA	NA	NA	NA	NA	NA	NA	NA	NA	NA	NA	NA	NA	NA	1
730	chr1	45242513	45243513	SNORD38A	hg19	+	11.4	11.4	chr4	117154584	117155584	ENSMUSG00000065680	mm10	-	19.35	19.35	NA	NA	NA	NA	NA	NA	NA	NA	NA	NA	NA	NA	NA	NA	NA	NA	NA	NA	NA	NA	NA	NA	NA	NA	NA	NA	NA	NA	NA	NA	NA	NA	1
731	chr1	45243061	45244061	SNORD38B	hg19	+	0.7	14.6	chr4	117154162	117155162	ENSMUSG00000064542	mm10	-	39.26	48.48	NA	NA	NA	NA	NA	NA	NA	NA	NA	NA	NA	NA	NA	NA	NA	NA	NA	NA	NA	NA	NA	NA	NA	NA	NA	NA	NA	NA	NA	NA	NA	NA	5
732	chr1	45253426	45254426	BEST4	hg19	-	2.7	2.7	NA	NA	NA	NA	NA	NA	NA	NA	NA	NA	NA	NA	NA	NA	NA	NA	chr3L	6255665	6257665	FBgn0035696	dm6	-	0	2.22507e-308	NA	NA	NA	NA	NA	NA	NA	NA	NA	NA	NA	NA	NA	NA	NA	NA	1
733	chr1	45265035	45266035	PLK3	hg19	+	4	41.6	chr4	117133963	117134963	ENSMUSG00000028680	mm10	-	34.44	34.44	chr2	35620180	35622180	ENSDARG00000038754	danRer10	+	0.8	5	NA	NA	NA	NA	NA	NA	NA	NA	NA	NA	NA	NA	NA	NA	NA	NA	chrXIII	270136	272136	YMR001C	sacCer3	-	0.7	1.2	3
734	chr1	45272957	45273957	TCTEX1D4	hg19	-	1.3	24.6	chr4	117125813	117126813	ENSMUSG00000047671	mm10	+	14.57	14.57	NA	NA	NA	NA	NA	NA	NA	NA	chr3R	10000276	10002276	FBgn0037773	dm6	-	0.26	0.83	NA	NA	NA	NA	NA	NA	NA	NA	NA	NA	NA	NA	NA	NA	NA	NA	6
735	chr1	45273153	45274153	BTBD19	hg19	+	2	30.9	chr4	117125618	117126618	ENSMUSG00000073771	mm10	-	14.24	33.77	NA	NA	NA	NA	NA	NA	NA	NA	NA	NA	NA	NA	NA	NA	NA	NA	NA	NA	NA	NA	NA	NA	NA	NA	NA	NA	NA	NA	NA	NA	NA	NA	3
736	chr1	45308616	45309616	PTCH2	hg19	-	2.2	5.8	chr4	117095075	117096075	ENSMUSG00000028681	mm10	+	0	24.83	chr2	34009363	34011363	ENSDARG00000055026	danRer10	-	0.5	6.3	chr2R	8648649	8650649	FBgn0003892	dm6	+	0.13	0.17	CHROMOSOME_II	7892178	7894178	WBGene00004208	ce10	+	0.2	0.3	chrXVI	543631	545631	YPL006W	sacCer3	+	0.5	0.7	1
737	chr1	45452394	45453394	EIF2B3	hg19	-	0	2.7	chr4	117018402	117019402	ENSMUSG00000028683	mm10	+	0.13	2.21	chr2	34087800	34089800	ENSDARG00000018106	danRer10	-	0.2	2.5	chr2R	15541661	15543661	FBgn0034029	dm6	+	0.08	0.09	CHROMOSOME_II	6966606	6968606	WBGene00004090	ce10	-	1	1	NA	NA	NA	NA	NA	NA	NA	NA	1
738	chr1	45477027	45478027	HECTD3	hg19	-	0.7	6.4	chr4	116994317	116995317	ENSMUSG00000046861	mm10	+	1.85	56.29	chr2	26823042	26825042	ENSDARG00000038905	danRer10	+	4.7	4.7	NA	NA	NA	NA	NA	NA	NA	NA	CHROMOSOME_I	12496450	12498450	WBGene00010768	ce10	+	41.7	42.1	chrX	502391	504391	YJR036C	sacCer3	-	1	1	5
739	chr1	45476804	45477804	UROD	hg19	+	0	3.3	chr4	116994413	116995413	ENSMUSG00000028684	mm10	-	22.35	22.35	chr2	27919169	27921169	ENSDARG00000006818	danRer10	-	1.1	1.9	chr2R	9583643	9585643	FBgn0033428	dm6	+	0.08	1.59	NA	NA	NA	NA	NA	NA	NA	NA	chrIV	550860	552860	YDR047W	sacCer3	+	0.4	1.8	1
740	chr1	45672250	45673250	ZSWIM5	hg19	-	6.8	52.4	chr4	116876376	116877376	ENSMUSG00000033948	mm10	+	0	0.66	chr2	27834432	27836432	ENSDARG00000055900	danRer10	+	1.2	3.9	NA	NA	NA	NA	NA	NA	NA	NA	NA	NA	NA	NA	NA	NA	NA	NA	NA	NA	NA	NA	NA	NA	NA	NA	2
741	chr1	45768581	45769581	LINC01144	hg19	+	5.6	48.5	NA	NA	NA	NA	NA	NA	NA	NA	NA	NA	NA	NA	NA	NA	NA	NA	NA	NA	NA	NA	NA	NA	NA	NA	NA	NA	NA	NA	NA	NA	NA	NA	NA	NA	NA	NA	NA	NA	NA	NA	-1
742	chr1	45791544	45792544	HPDL	hg19	+	0.2	44.9	chr4	116821707	116822707	ENSMUSG00000043155	mm10	-	0.66	0.76	chr12	46852086	46854086	ENSDARG00000101010	danRer10	+	0.2	15.4	NA	NA	NA	NA	NA	NA	NA	NA	CHROMOSOME_X	5158630	5160630	WBGene00016294	ce10	-	1.3	1.5	NA	NA	NA	NA	NA	NA	NA	NA	2
743	chr1	45804341	45805341	TOE1	hg19	+	0.2	0.4	chr4	116807548	116808548	ENSMUSG00000028688	mm10	-	1.85	3.84	chr2	27729300	27731300	ENSDARG00000077544	danRer10	-	0.4	7.1	NA	NA	NA	NA	NA	NA	NA	NA	CHROMOSOME_II	12255563	12257563	WBGene00013265	ce10	-	0.1	0.2	NA	NA	NA	NA	NA	NA	NA	NA	1
744	chr1	45806142	45807142	MUTYH	hg19	-	8.3	8.3	chr4	116806723	116807723	ENSMUSG00000028687	mm10	+	0	2.87	chr8	18192102	18194102	ENSDARG00000074889	danRer10	-	3.4	5.5	NA	NA	NA	NA	NA	NA	NA	NA	NA	NA	NA	NA	NA	NA	NA	NA	NA	NA	NA	NA	NA	NA	NA	NA	1
745	chr1	45956840	45957840	TESK2	hg19	-	35.5	35.5	chr4	116719969	116720969	ENSMUSG00000033985	mm10	+	0	0.33	chr2	27673827	27675827	ENSDARG00000061450	danRer10	+	0.8	1	chr3R	19093270	19095270	FBgn0004876	dm6	-	0.47	0.47	CHROMOSOME_IV	13433044	13435044	WBGene00010712	ce10	-	0.2	2.7	NA	NA	NA	NA	NA	NA	NA	NA	2
746	chr1	45965751	45966751	CCDC163P	hg19	-	0.3	5.3	NA	NA	NA	NA	NA	NA	NA	NA	NA	NA	NA	NA	NA	NA	NA	NA	NA	NA	NA	NA	NA	NA	NA	NA	NA	NA	NA	NA	NA	NA	NA	NA	NA	NA	NA	NA	NA	NA	NA	NA	-1
747	chr1	45964855	45965855	MMACHC	hg19	+	2.6	6.6	chr4	116708406	116709406	ENSMUSG00000028690	mm10	-	0.13	38.68	chr20	1363848	1365848	ENSDARG00000043877	danRer10	+	2.9	3.3	NA	NA	NA	NA	NA	NA	NA	NA	CHROMOSOME_II	4940144	4942144	WBGene00022766	ce10	-	0.2	0.4	NA	NA	NA	NA	NA	NA	NA	NA	5
748	chr1	45988562	45989562	PRDX1	hg19	-	0.2	13.1	chr4	116684544	116685544	ENSMUSG00000028691	mm10	+	0	22.85	NA	NA	NA	NA	NA	NA	NA	NA	chrX	13328824	13330824	FBgn0040309	dm6	+	0.33	1.16	NA	NA	NA	NA	NA	NA	NA	NA	chrIV	1364662	1366662	YDR453C	sacCer3	-	0.2	1.6	1
749	chr1	46015454	46016454	AKR1A1	hg19	+	0.4	3.6	chr4	116651680	116652680	ENSMUSG00000028692	mm10	-	0	0.22	chr6	33939719	33941719	ENSDARG00000052030	danRer10	-	2.8	6	chr3L	11625125	11627125	FBgn0036183	dm6	-	0.33	1.32	NA	NA	NA	NA	NA	NA	NA	NA	chrVIII	322409	324409	YHR104W	sacCer3	+	0.3	1.2	1
750	chr1	46048659	46049659	NASP	hg19	+	2.3	31	chr4	116627497	116628497	ENSMUSG00000028693	mm10	-	13.91	25.83	chr6	33931098	33933098	ENSDARG00000039208	danRer10	-	2.5	7.8	chr3R	8746798	8748798	FBgn0037624	dm6	+	0.07	0.08	CHROMOSOME_V	13311247	13313247	WBGene00008218	ce10	-	0.6	0.6	NA	NA	NA	NA	NA	NA	NA	NA	3
751	chr1	46089731	46090731	CCDC17	hg19	-	0	0.5	chr4	116595654	116596654	ENSMUSG00000034035	mm10	+	0	0.17	NA	NA	NA	NA	NA	NA	NA	NA	NA	NA	NA	NA	NA	NA	NA	NA	NA	NA	NA	NA	NA	NA	NA	NA	NA	NA	NA	NA	NA	NA	NA	NA	1
752	chr1	46112357	46113357	RPS15AP10	hg19	-	0.2	2.4	NA	NA	NA	NA	NA	NA	NA	NA	NA	NA	NA	NA	NA	NA	NA	NA	NA	NA	NA	NA	NA	NA	NA	NA	NA	NA	NA	NA	NA	NA	NA	NA	NA	NA	NA	NA	NA	NA	NA	NA	-1
753	chr1	46152302	46153302	GPBP1L1	hg19	-	33.3	47.5	chr4	116556658	116557658	ENSMUSG00000034042	mm10	+	0	33.61	chr6	33895682	33897682	ENSDARG00000075569	danRer10	+	0.6	2.9	NA	NA	NA	NA	NA	NA	NA	NA	NA	NA	NA	NA	NA	NA	NA	NA	NA	NA	NA	NA	NA	NA	NA	NA	3
754	chr1	46152846	46153846	TMEM69	hg19	+	1.1	1.1	chr4	116555936	116556936	ENSMUSG00000055900	mm10	-	0	16.34	chr6	33892975	33894975	ENSDARG00000076017	danRer10	-	2.1	2.5	NA	NA	NA	NA	NA	NA	NA	NA	NA	NA	NA	NA	NA	NA	NA	NA	NA	NA	NA	NA	NA	NA	NA	NA	1
755	chr1	46216485	46217485	IPP	hg19	-	0.5	3.2	chr4	116506552	116507552	ENSMUSG00000028696	mm10	+	28.7	38.19	NA	NA	NA	NA	NA	NA	NA	NA	chr2L	13218923	13220923	FBgn0032485	dm6	-	0.33	0.5	NA	NA	NA	NA	NA	NA	NA	NA	NA	NA	NA	NA	NA	NA	NA	NA	1
756	chr1	46268284	46269284	MAST2	hg19	+	0	4.5	chr4	116464183	116465183	ENSMUSG00000003810	mm10	-	18.54	28.48	chr6	33885365	33887365	ENSDARG00000074311	danRer10	-	0.5	3.7	chr3L	15565013	15567013	FBgn0267390	dm6	+	1.77	2.65	NA	NA	NA	NA	NA	NA	NA	NA	chrVI	73427	75427	YFL033C	sacCer3	-	0.4	5.6	1
757	chr1	46598708	46599708	PIK3R3	hg19	-	3.3	26.2	chr4	116172384	116173384	ENSMUSG00000111410	mm10	+	0	31.66	chr6	33260163	33262163	ENSDARG00000034409	danRer10	+	0.3	0.3	chr2L	296880	298880	FBgn0020622	dm6	+	0	5.74	CHROMOSOME_I	5106846	5108846	WBGene00000001	ce10	+	2	3.3	NA	NA	NA	NA	NA	NA	NA	NA	5
758	chr1	46639748	46640748	TSPAN1	hg19	+	5.7	5.7	chr4	116167600	116168600	ENSMUSG00000028699	mm10	-	46.49	50.86	chr6	33143622	33145622	ENSDARG00000052027	danRer10	-	2	6.9	chrX	6073857	6075857	FBgn0029837	dm6	-	42.95	45.03	NA	NA	NA	NA	NA	NA	NA	NA	NA	NA	NA	NA	NA	NA	NA	NA	16
759	chr1	46668005	46669005	LURAP1	hg19	+	0.1	24.3	chr4	116151338	116152338	ENSMUSG00000028701	mm10	-	0.17	1.99	NA	NA	NA	NA	NA	NA	NA	NA	NA	NA	NA	NA	NA	NA	NA	NA	NA	NA	NA	NA	NA	NA	NA	NA	NA	NA	NA	NA	NA	NA	NA	NA	1
760	chr1	46685977	46686977	POMGNT1	hg19	-	0.3	10.5	chr4	116136237	116137237	ENSMUSG00000028700	mm10	+	0	0.33	chr6	33091149	33093149	ENSDARG00000052025	danRer10	+	0.9	2.3	NA	NA	NA	NA	NA	NA	NA	NA	CHROMOSOME_X	7484819	7486819	WBGene00001637	ce10	+	1	1	NA	NA	NA	NA	NA	NA	NA	NA	1
761	chr1	46712366	46713366	RAD54L	hg19	+	0.2	0.2	chr4	116123685	116124685	ENSMUSG00000028702	mm10	-	0	0.26	NA	NA	NA	NA	NA	NA	NA	NA	chr2L	2991759	2993759	FBgn0002989	dm6	-	2.43	2.65	CHROMOSOME_I	9064080	9066080	WBGene00004298	ce10	+	0.1	1.2	chrVII	195403	197403	YGL163C	sacCer3	-	0.2	6.7	1
762	chr1	46769038	46770038	LRRC41	hg19	-	0.3	2.9	chr4	116074269	116075269	ENSMUSG00000028703	mm10	+	0	2.22507e-308	chr6	3345792	3347792	ENSDARG00000096306	danRer10	-	1.5	2.6	NA	NA	NA	NA	NA	NA	NA	NA	NA	NA	NA	NA	NA	NA	NA	NA	NA	NA	NA	NA	NA	NA	NA	NA	1
763	chr1	46768379	46769379	UQCRH	hg19	+	3.8	3.8	chr4	116075071	116076071	ENSMUSG00000063882	mm10	-	0.99	1.99	chr6	3353637	3355637	ENSDARG00000059128	danRer10	-	0.4	6.4	chr3L	25119749	25121749	FBgn0260008	dm6	+	0.13	1.38	CHROMOSOME_III	13461654	13463654	WBGene00012094	ce10	-	0.2	0.3	NA	NA	NA	NA	NA	NA	NA	NA	1
764	chr1	46804848	46805848	NSUN4	hg19	+	0.1	24.3	chr4	116053876	116054876	ENSMUSG00000028706	mm10	-	12.58	15.89	NA	NA	NA	NA	NA	NA	NA	NA	chr2L	1146822	1148822	FBgn0031308	dm6	+	0.33	1.32	CHROMOSOME_I	2307978	2309978	WBGene00021476	ce10	+	0.4	1	chrXIV	509540	511540	YNL061W	sacCer3	+	0.4	0.5	6
765	chr1	46858938	46859938	FAAH	hg19	+	3.9	48	chr4	116017675	116018675	ENSMUSG00000034171	mm10	-	1.99	13.11	NA	NA	NA	NA	NA	NA	NA	NA	NA	NA	NA	NA	NA	NA	NA	NA	CHROMOSOME_IV	944651	946651	WBGene00019068	ce10	-	0.4	0.4	chrIV	945807	947807	YDR242W	sacCer3	+	0.1	0.8	2
766	chr1	46898498	46899498	LOC729041	hg19	+	2.2	8.6	NA	NA	NA	NA	NA	NA	NA	NA	NA	NA	NA	NA	NA	NA	NA	NA	NA	NA	NA	NA	NA	NA	NA	NA	NA	NA	NA	NA	NA	NA	NA	NA	NA	NA	NA	NA	NA	NA	NA	NA	-1
767	chr1	46971667	46972667	DMBX1	hg19	+	0.4	5.8	chr4	115939926	115940926	ENSMUSG00000028707	mm10	-	5.3	50.33	NA	NA	NA	NA	NA	NA	NA	NA	NA	NA	NA	NA	NA	NA	NA	NA	NA	NA	NA	NA	NA	NA	NA	NA	NA	NA	NA	NA	NA	NA	NA	NA	5
768	chr1	47003367	47004367	MKNK1-AS1	hg19	+	0.3	0.4	NA	NA	NA	NA	NA	NA	NA	NA	NA	NA	NA	NA	NA	NA	NA	NA	NA	NA	NA	NA	NA	NA	NA	NA	NA	NA	NA	NA	NA	NA	NA	NA	NA	NA	NA	NA	NA	NA	NA	NA	-1
769	chr1	47016887	47017887	KNCN	hg19	-	0.3	15.5	chr4	115884873	115885873	ENSMUSG00000073774	mm10	+	0.11	4.86	chr2	19478321	19480321	ENSDARG00000101899	danRer10	-	1.2	1.6	NA	NA	NA	NA	NA	NA	NA	NA	NA	NA	NA	NA	NA	NA	NA	NA	NA	NA	NA	NA	NA	NA	NA	NA	11
770	chr1	47069966	47070966	MKNK1	hg19	-	0.9	7.4	chr4	115838198	115839198	ENSMUSG00000028708	mm10	+	0	52.98	chr11	13117909	13119909	ENSDARG00000018411	danRer10	+	2.9	5.1	chr3R	11763457	11765457	FBgn0017581	dm6	-	0.17	0.66	CHROMOSOME_II	10553984	10555984	WBGene00011304	ce10	-	0.4	0.7	chrXII	633252	635252	YLR248W	sacCer3	+	0.3	0.3	5
771	chr1	47082563	47083563	MOB3C	hg19	-	0.3	10	chr4	115827092	115828092	ENSMUSG00000028709	mm10	+	0	11.26	chr11	13101329	13103329	ENSDARG00000043705	danRer10	+	0.1	15.1	chr2L	10264336	10266336	FBgn0259482	dm6	+	0	0.29	CHROMOSOME_IV	7387927	7389927	WBGene00020447	ce10	-	0.2	0.2	chrIX	165415	167415	YIL106W	sacCer3	+	0.2	0.8	1
772	chr1	47134099	47135099	ATPAF1	hg19	-	1.6	9.8	chr4	115784212	115785212	ENSMUSG00000028710	mm10	+	0	41.39	chr22	17165497	17167497	ENSDARG00000042799	danRer10	+	0.3	2.5	chr3R	16613391	16615391	FBgn0022344	dm6	-	0	2.22507e-308	NA	NA	NA	NA	NA	NA	NA	NA	chrXIV	43280	45280	YNL315C	sacCer3	-	0.2	1.2	5
773	chr1	47136496	47137496	TEX38	hg19	+	0.2	1.9	chr4	115781018	115782018	ENSMUSG00000044556	mm10	-	0.26	1.03	NA	NA	NA	NA	NA	NA	NA	NA	NA	NA	NA	NA	NA	NA	NA	NA	NA	NA	NA	NA	NA	NA	NA	NA	NA	NA	NA	NA	NA	NA	NA	NA	1
774	chr1	47138707	47139707	EFCAB14-AS1	hg19	+	0.7	1.8	NA	NA	NA	NA	NA	NA	NA	NA	NA	NA	NA	NA	NA	NA	NA	NA	NA	NA	NA	NA	NA	NA	NA	NA	NA	NA	NA	NA	NA	NA	NA	NA	NA	NA	NA	NA	NA	NA	NA	NA	-1
775	chr1	47184736	47185736	EFCAB14	hg19	-	1	1.2	chr4	115737073	115738073	ENSMUSG00000034210	mm10	+	5.96	33.55	NA	NA	NA	NA	NA	NA	NA	NA	NA	NA	NA	NA	NA	NA	NA	NA	NA	NA	NA	NA	NA	NA	NA	NA	NA	NA	NA	NA	NA	NA	NA	NA	1
776	chr1	47263669	47264669	CYP4B1	hg19	+	0	0.3	chr4	115647723	115648723	ENSMUSG00000028713	mm10	-	0	1.1	chr16	4810268	4812268	ENSDARG00000004964	danRer10	-	1.2	10.2	NA	NA	NA	NA	NA	NA	NA	NA	NA	NA	NA	NA	NA	NA	NA	NA	NA	NA	NA	NA	NA	NA	NA	NA	1
778	chr1	47407156	47408156	CYP4A11	hg19	-	22.1	22.1	chr4	115298046	115299046	ENSMUSG00000066071	mm10	+	0.5	48.84	chr16	4810268	4812268	ENSDARG00000004964	danRer10	-	1.2	10.2	NA	NA	NA	NA	NA	NA	NA	NA	NA	NA	NA	NA	NA	NA	NA	NA	NA	NA	NA	NA	NA	NA	NA	NA	3
779	chr1	47488239	47489239	CYP4X1	hg19	+	2.2	13.5	chr4	115134281	115135281	ENSMUSG00000047155	mm10	-	1.46	1.46	chr16	4810268	4812268	ENSDARG00000004964	danRer10	-	1.2	10.2	NA	NA	NA	NA	NA	NA	NA	NA	NA	NA	NA	NA	NA	NA	NA	NA	NA	NA	NA	NA	NA	NA	NA	NA	1
780	chr1	47532159	47533159	CYP4Z1	hg19	+	0.1	4.7	NA	NA	NA	NA	NA	NA	NA	NA	chr16	4810268	4812268	ENSDARG00000004964	danRer10	-	1.2	10.2	NA	NA	NA	NA	NA	NA	NA	NA	NA	NA	NA	NA	NA	NA	NA	NA	NA	NA	NA	NA	NA	NA	NA	NA	1
781	chr1	47602106	47603106	CYP4A22	hg19	+	0.2	0.4	chr4	115298046	115299046	ENSMUSG00000066071	mm10	+	0.5	48.84	chr16	4810268	4812268	ENSDARG00000004964	danRer10	-	1.2	10.2	NA	NA	NA	NA	NA	NA	NA	NA	NA	NA	NA	NA	NA	NA	NA	NA	NA	NA	NA	NA	NA	NA	NA	NA	5
782	chr1	47643921	47644921	LINC00853	hg19	+	0.2	2.9	NA	NA	NA	NA	NA	NA	NA	NA	NA	NA	NA	NA	NA	NA	NA	NA	NA	NA	NA	NA	NA	NA	NA	NA	NA	NA	NA	NA	NA	NA	NA	NA	NA	NA	NA	NA	NA	NA	NA	NA	-1
783	chr1	47655771	47656771	PDZK1IP1	hg19	-	10.9	31.8	chr4	115087708	115088708	ENSMUSG00000028716	mm10	+	9.16	9.16	NA	NA	NA	NA	NA	NA	NA	NA	NA	NA	NA	NA	NA	NA	NA	NA	NA	NA	NA	NA	NA	NA	NA	NA	NA	NA	NA	NA	NA	NA	NA	NA	2
784	chr1	47697387	47698387	TAL1	hg19	-	0.7	46.7	chr4	115055426	115056426	ENSMUSG00000028717	mm10	+	0.13	49.54	chr22	16508305	16510305	ENSDARG00000019930	danRer10	+	0.2	1.3	chrX	2680723	2682723	FBgn0011276	dm6	-	0.79	5.96	NA	NA	NA	NA	NA	NA	NA	NA	NA	NA	NA	NA	NA	NA	NA	NA	3
785	chr1	47779819	47780819	STIL	hg19	-	0	2.5	chr4	114999159	115000159	ENSMUSG00000028718	mm10	+	0.26	0.99	NA	NA	NA	NA	NA	NA	NA	NA	NA	NA	NA	NA	NA	NA	NA	NA	NA	NA	NA	NA	NA	NA	NA	NA	NA	NA	NA	NA	NA	NA	NA	NA	1
786	chr1	47798468	47799468	CMPK1	hg19	+	2.8	3.1	chr4	114987241	114988241	ENSMUSG00000028719	mm10	-	2.65	2.65	chr2	10264945	10266945	ENSDARG00000019924	danRer10	+	3.2	4.4	chr3R	26054438	26056438	FBgn0028833	dm6	-	0	1.55	CHROMOSOME_II	11126576	11128576	WBGene00009575	ce10	+	1.2	1.2	chrXI	392140	394140	YKL024C	sacCer3	-	1.1	1.1	1
787	chr1	47880743	47881743	FOXE3	hg19	+	1.4	49.7	chr4	114926013	114927013	ENSMUSG00000044518	mm10	-	25.83	51.39	chr1	26008278	26010278	ENSDARG00000079266	danRer10	-	0.6	11.2	NA	NA	NA	NA	NA	NA	NA	NA	NA	NA	NA	NA	NA	NA	NA	NA	NA	NA	NA	NA	NA	NA	NA	NA	3
788	chr1	47900313	47901313	FOXD2-AS1	hg19	-	1.2	1.3	NA	NA	NA	NA	NA	NA	NA	NA	NA	NA	NA	NA	NA	NA	NA	NA	NA	NA	NA	NA	NA	NA	NA	NA	NA	NA	NA	NA	NA	NA	NA	NA	NA	NA	NA	NA	NA	NA	NA	NA	-1
789	chr1	47900688	47901688	FOXD2	hg19	+	4.9	10.2	NA	NA	NA	NA	NA	NA	NA	NA	chr8	19641284	19643284	ENSDARG00000058133	danRer10	+	0.3	9.3	chr2R	22867159	22869159	FBgn0004896	dm6	+	0.06	1.32	CHROMOSOME_II	11280922	11282922	WBGene00006853	ce10	+	0.5	0.8	NA	NA	NA	NA	NA	NA	NA	NA	1
790	chr1	48462562	48463562	TRABD2B	hg19	-	1.4	36.2	chr4	114405724	114406724	ENSMUSG00000070867	mm10	+	0	33.44	NA	NA	NA	NA	NA	NA	NA	NA	NA	NA	NA	NA	NA	NA	NA	NA	CHROMOSOME_X	14759894	14761894	WBGene00007351	ce10	-	0.3	0.4	NA	NA	NA	NA	NA	NA	NA	NA	3
792	chr1	48687356	48688356	SLC5A9	hg19	+	0.2	0.8	chr4	111902918	111903918	ENSMUSG00000028544	mm10	-	0.32	4.86	chr8	15215859	15217859	ENSDARG00000005518	danRer10	+	3.9	6.5	chr3R	18794169	18796169	FBgn0038652	dm6	-	0.11	47.68	CHROMOSOME_X	2547021	2549021	WBGene00018716	ce10	-	0.2	1.4	NA	NA	NA	NA	NA	NA	NA	NA	13
793	chr1	48937880	48938880	SPATA6	hg19	-	0.4	0.6	chr4	111718984	111719984	ENSMUSG00000034401	mm10	+	0	1.99	chr8	15266823	15268823	ENSDARG00000021115	danRer10	-	0.5	0.7	NA	NA	NA	NA	NA	NA	NA	NA	NA	NA	NA	NA	NA	NA	NA	NA	NA	NA	NA	NA	NA	NA	NA	NA	1
794	chr1	49242547	49243547	BEND5	hg19	-	2.2	39.1	chr4	111414006	111415006	ENSMUSG00000028545	mm10	+	0.08	0.33	chr8	15482202	15484202	ENSDARG00000075624	danRer10	-	0.5	0.7	NA	NA	NA	NA	NA	NA	NA	NA	NA	NA	NA	NA	NA	NA	NA	NA	NA	NA	NA	NA	NA	NA	NA	NA	2
795	chr1	49937757	49938757	AGBL4-IT1	hg19	-	0.4	8	NA	NA	NA	NA	NA	NA	NA	NA	NA	NA	NA	NA	NA	NA	NA	NA	NA	NA	NA	NA	NA	NA	NA	NA	NA	NA	NA	NA	NA	NA	NA	NA	NA	NA	NA	NA	NA	NA	NA	NA	-1
796	chr1	50489626	50490626	AGBL4	hg19	-	6.7	42.7	chr4	110396698	110397698	ENSMUSG00000061298	mm10	+	0	2.22507e-308	NA	NA	NA	NA	NA	NA	NA	NA	chr3R	30596004	30598004	FBgn0051019	dm6	+	0.11	2.15	NA	NA	NA	NA	NA	NA	NA	NA	NA	NA	NA	NA	NA	NA	NA	NA	2
797	chr1	50512685	50513685	ELAVL4	hg19	+	0.6	0.7	chr4	110351909	110352909	ENSMUSG00000028546	mm10	-	1.19	1.19	chr8	15967442	15969442	ENSDARG00000045639	danRer10	+	0.2	45.6	chrX	12916477	12918477	FBgn0086675	dm6	+	0.83	3.31	CHROMOSOME_II	9574912	9576912	WBGene00001368	ce10	+	0.2	1.8	chrV	509373	511373	YER165W	sacCer3	+	0.4	0.4	14
798	chr1	50889119	50890119	DMRTA2	hg19	-	0.5	37.6	chr4	109977053	109978053	ENSMUSG00000047143	mm10	+	0.09	45.25	chr8	16222351	16224351	ENSDARG00000039412	danRer10	-	1.2	8	chr3R	29691591	29693591	FBgn0039683	dm6	+	1.21	5.7	NA	NA	NA	NA	NA	NA	NA	NA	NA	NA	NA	NA	NA	NA	NA	NA	3
799	chr1	51425936	51426936	FAF1	hg19	-	1.5	1.5	chr4	109675588	109676588	ENSMUSG00000010517	mm10	+	0	25.99	chr8	16369728	16371728	ENSDARG00000022418	danRer10	-	0.2	0.2	chr2R	16027161	16029161	FBgn0034068	dm6	-	0.09	1.99	CHROMOSOME_II	219642	221642	WBGene00018586	ce10	-	0.5	1	chrIV	293759	295759	YDL091C	sacCer3	-	0.9	1.4	5
800	chr1	51433366	51434366	CDKN2C	hg19	+	0.6	25.4	chr4	109667189	109668189	ENSMUSG00000028551	mm10	-	0	52.19	chr8	16371172	16373172	ENSDARG00000057610	danRer10	+	0.6	2.3	NA	NA	NA	NA	NA	NA	NA	NA	NA	NA	NA	NA	NA	NA	NA	NA	NA	NA	NA	NA	NA	NA	NA	NA	5
801	chr1	51566905	51567905	C1orf185	hg19	+	0.4	4.7	chr4	109531297	109532297	ENSMUSG00000060491	mm10	-	1.82	1.82	NA	NA	NA	NA	NA	NA	NA	NA	NA	NA	NA	NA	NA	NA	NA	NA	NA	NA	NA	NA	NA	NA	NA	NA	NA	NA	NA	NA	NA	NA	NA	NA	1
802	chr1	51700944	51701944	RNF11	hg19	+	0.2	15.8	chr4	109484728	109485728	ENSMUSG00000028557	mm10	-	0	0.22	chr8	16427741	16429741	ENSDARG00000040635	danRer10	-	2.6	3.3	NA	NA	NA	NA	NA	NA	NA	NA	NA	NA	NA	NA	NA	NA	NA	NA	NA	NA	NA	NA	NA	NA	NA	NA	1
803	chr1	51810785	51811785	TTC39A	hg19	-	30.8	42.2	chr4	109406087	109407087	ENSMUSG00000028555	mm10	+	0	5.63	chr8	16478415	16480415	ENSDARG00000074126	danRer10	-	1.3	1.4	NA	NA	NA	NA	NA	NA	NA	NA	CHROMOSOME_II	6332955	6334955	WBGene00016314	ce10	-	0	0.1	NA	NA	NA	NA	NA	NA	NA	NA	2
804	chr1	51984995	51985995	EPS15	hg19	-	35.9	42.1	chr4	109279268	109280268	ENSMUSG00000028552	mm10	+	0	1.32	NA	NA	NA	NA	NA	NA	NA	NA	NA	NA	NA	NA	NA	NA	NA	NA	CHROMOSOME_II	5819691	5821691	WBGene00001224	ce10	+	1	1	chrII	131040	133040	YBL047C	sacCer3	-	0.3	1.2	2
805	chr1	52081545	52082545	OSBPL9	hg19	+	0.3	0.3	chr4	109202234	109203234	ENSMUSG00000028559	mm10	-	0.33	0.33	chr8	16637872	16639872	ENSDARG00000069298	danRer10	-	0.8	15.4	chr2R	9890689	9892689	FBgn0033463	dm6	-	0	0.66	CHROMOSOME_I	5828075	5830075	WBGene00016331	ce10	+	0	2.4	chrXI	444381	446381	YKR003W	sacCer3	+	0.4	0.6	1
806	chr1	52302074	52303074	MIR761	hg19	-	0.1	0.3	NA	NA	NA	NA	NA	NA	NA	NA	NA	NA	NA	NA	NA	NA	NA	NA	NA	NA	NA	NA	NA	NA	NA	NA	NA	NA	NA	NA	NA	NA	NA	NA	NA	NA	NA	NA	NA	NA	NA	NA	-1
807	chr1	52344609	52345609	NRD1	hg19	-	3.8	5.2	NA	NA	NA	NA	NA	NA	NA	NA	NA	NA	NA	NA	NA	NA	NA	NA	NA	NA	NA	NA	NA	NA	NA	NA	NA	NA	NA	NA	NA	NA	NA	NA	NA	NA	NA	NA	NA	NA	NA	NA	-1
808	chr1	52456436	52457436	RAB3B	hg19	-	11.1	11.1	chr4	108878063	108879063	ENSMUSG00000003411	mm10	+	21.19	38.85	NA	NA	NA	NA	NA	NA	NA	NA	chr2R	10728203	10730203	FBgn0005586	dm6	-	0.44	3.31	NA	NA	NA	NA	NA	NA	NA	NA	chrVI	54986	56986	YFL038C	sacCer3	-	0.3	0.6	5
809	chr1	52499472	52500472	KTI12	hg19	-	0.1	1.3	chr4	108846785	108847785	ENSMUSG00000073775	mm10	+	0.26	0.26	chr18	26798238	26800238	ENSDARG00000054301	danRer10	-	1.4	43.9	chrX	1939307	1941307	FBgn0023521	dm6	+	0.47	28.48	CHROMOSOME_IV	14768535	14770535	WBGene00013332	ce10	+	0.4	0.4	chrXI	228880	230880	YKL110C	sacCer3	-	0.9	1.5	13
810	chr1	52521843	52522843	TXNDC12	hg19	-	5.5	25.7	chr4	108833601	108834601	ENSMUSG00000028567	mm10	+	3.31	47.46	chr2	9808874	9810874	ENSDARG00000038980	danRer10	-	0.6	1.3	NA	NA	NA	NA	NA	NA	NA	NA	CHROMOSOME_II	12239323	12241323	WBGene00013263	ce10	+	1	5.8	NA	NA	NA	NA	NA	NA	NA	NA	5
811	chr1	52520856	52521856	BTF3L4	hg19	+	0.6	44.4	chr4	108833614	108834614	ENSMUSG00000028568	mm10	-	2.32	2.32	chr11	12965343	12967343	ENSDARG00000089681	danRer10	+	0.5	0.6	chr2L	562819	564819	FBgn0031264	dm6	-	0.11	24.5	CHROMOSOME_II	6587647	6589647	WBGene00002045	ce10	-	0.2	0.6	chrXVI	480901	482901	YPL037C	sacCer3	-	0.3	0.6	4
812	chr1	52606765	52607765	ZFYVE9	hg19	+	0.2	40.9	chr4	108780798	108781798	ENSMUSG00000034557	mm10	-	33.61	51.88	chr2	19704558	19706558	ENSDARG00000101903	danRer10	-	0.2	0.8	chr2R	21480927	21482927	FBgn0026369	dm6	+	0.4	1.32	CHROMOSOME_II	7477914	7479914	WBGene00000101	ce10	-	0.9	1.1	chrVI	183502	185502	YFR019W	sacCer3	+	0.7	0.7	3
813	chr1	52831877	52832877	CC2D1B	hg19	-	3.6	3.6	chr4	108618940	108619940	ENSMUSG00000028582	mm10	+	0	2.65	chr2	19586613	19588613	ENSDARG00000099445	danRer10	+	0.3	22.5	chr2L	11105943	11107943	FBgn0261983	dm6	+	0	4.75	CHROMOSOME_I	13777887	13779887	WBGene00012578	ce10	+	0.3	2.5	NA	NA	NA	NA	NA	NA	NA	NA	14
814	chr1	52870143	52871143	ORC1	hg19	-	30.1	30.1	chr4	108578454	108579454	ENSMUSG00000028587	mm10	+	0.33	9.93	NA	NA	NA	NA	NA	NA	NA	NA	chr2R	7524716	7526716	FBgn0022772	dm6	-	0.17	1.14	CHROMOSOME_III	10641966	10643966	WBGene00012650	ce10	+	0.2	0.2	chrX	68338	70338	YJL194W	sacCer3	+	0.1	0.6	15
815	chr1	52869218	52870218	PRPF38A	hg19	+	0.1	0.1	chr4	108579336	108580336	ENSMUSG00000063800	mm10	-	0	3.97	chr6	33946006	33948006	ENSDARG00000039213	danRer10	-	0.6	0.6	chr2R	9142956	9144956	FBgn0050342	dm6	+	0.88	1.99	CHROMOSOME_V	10805014	10807014	WBGene00008380	ce10	-	0.1	0.1	NA	NA	NA	NA	NA	NA	NA	NA	1
816	chr1	53018762	53019762	ZCCHC11	hg19	-	1.9	39.2	chr4	108458426	108459426	ENSMUSG00000034610	mm10	+	0	54.64	chr23	42788238	42790238	ENSDARG00000070271	danRer10	+	0.4	5	NA	NA	NA	NA	NA	NA	NA	NA	CHROMOSOME_III	5172906	5174906	WBGene00019629	ce10	+	0.1	0.4	NA	NA	NA	NA	NA	NA	NA	NA	17
817	chr1	53067042	53068042	GPX7	hg19	+	0.5	3.2	chr4	108406961	108407961	ENSMUSG00000028597	mm10	-	2.65	3.31	chr23	42774848	42776848	ENSDARG00000091511	danRer10	-	0.1	5.5	NA	NA	NA	NA	NA	NA	NA	NA	NA	NA	NA	NA	NA	NA	NA	NA	chrXI	388883	390883	YKL026C	sacCer3	-	0.9	0.9	13
818	chr1	53098065	53099065	FAM159A	hg19	+	0.2	10.2	chr4	108383349	108384349	ENSMUSG00000059816	mm10	-	0	1.32	NA	NA	NA	NA	NA	NA	NA	NA	NA	NA	NA	NA	NA	NA	NA	NA	NA	NA	NA	NA	NA	NA	NA	NA	NA	NA	NA	NA	NA	NA	NA	NA	1
819	chr1	53164038	53165038	COA7	hg19	-	0	5.6	chr4	108327140	108328140	ENSMUSG00000048351	mm10	+	0	45.36	chr20	16270714	16272714	ENSDARG00000019355	danRer10	-	0.4	2	chrX	23012495	23014495	FBgn0039965	dm6	+	0	4.35	CHROMOSOME_II	11650132	11652132	WBGene00013925	ce10	-	0.2	0.3	NA	NA	NA	NA	NA	NA	NA	NA	5
820	chr1	53191130	53192130	ZYG11B	hg19	+	0	53	chr4	108301096	108302096	ENSMUSG00000034636	mm10	-	38.94	59.21	chr2	3115081	3117081	ENSDARG00000101799	danRer10	-	0.2	0.2	NA	NA	NA	NA	NA	NA	NA	NA	NA	NA	NA	NA	NA	NA	NA	NA	NA	NA	NA	NA	NA	NA	NA	NA	3
821	chr1	53307182	53308182	ZYG11A	hg19	+	0.3	0.3	chr4	108217922	108218922	ENSMUSG00000034645	mm10	-	3.97	38.08	chr2	3115081	3117081	ENSDARG00000101799	danRer10	-	0.2	0.2	NA	NA	NA	NA	NA	NA	NA	NA	NA	NA	NA	NA	NA	NA	NA	NA	NA	NA	NA	NA	NA	NA	NA	NA	1
822	chr1	53387446	53388446	ECHDC2	hg19	-	0.3	11.7	chr4	108164437	108165437	ENSMUSG00000028601	mm10	+	0.26	2.65	chr20	16322662	16324662	ENSDARG00000016607	danRer10	-	0.9	1	chr2R	12651487	12653487	FBgn0033761	dm6	-	0.76	3.31	CHROMOSOME_IV	796023	798023	WBGene00001154	ce10	+	0.6	0.9	chrIV	523713	525713	YDR036C	sacCer3	-	0.7	1.6	1
823	chr1	53391900	53392900	SCP2	hg19	+	7.5	9.6	chr4	108118532	108119532	ENSMUSG00000028603	mm10	-	0	0.17	chr2	6126875	6128875	ENSDARG00000012194	danRer10	-	9.9	9.9	chr2L	18830229	18832229	FBgn0015808	dm6	+	0.4	0.83	CHROMOSOME_II	12424630	12426630	WBGene00013284	ce10	-	0.1	30.2	chrXI	456054	458054	YKR009C	sacCer3	-	0.3	1	12
824	chr1	53526723	53527723	PODN	hg19	+	0.1	41.3	chr4	108096445	108097445	ENSMUSG00000028600	mm10	-	0	37.42	chr23	41992791	41994791	ENSDARG00000019025	danRer10	+	0.2	8.2	NA	NA	NA	NA	NA	NA	NA	NA	NA	NA	NA	NA	NA	NA	NA	NA	NA	NA	NA	NA	NA	NA	NA	NA	3
825	chr1	53608304	53609304	SLC1A7	hg19	-	0.4	0.7	chr4	107967332	107968332	ENSMUSG00000008932	mm10	+	1.66	3.31	chr23	42200708	42202708	ENSDARG00000026248	danRer10	-	0.7	3.6	chr2L	9332567	9334567	FBgn0026439	dm6	+	0.26	0.66	CHROMOSOME_X	6402387	6404387	WBGene00001622	ce10	+	0.4	0.5	NA	NA	NA	NA	NA	NA	NA	NA	1
826	chr1	53661100	53662100	CPT2	hg19	+	0.2	9	chr4	107923610	107924610	ENSMUSG00000028607	mm10	-	31.79	41.72	chr8	21109517	21111517	ENSDARG00000038618	danRer10	-	0.7	0.7	chr3L	2980022	2982022	FBgn0035383	dm6	+	0	1.32	CHROMOSOME_IV	11178624	11180624	WBGene00011122	ce10	+	0.2	2.5	chrI	189193	191193	YAR035W	sacCer3	+	0.6	1.4	5
827	chr1	53686289	53687289	C1orf123	hg19	-	4.3	6.3	chr4	107888813	107889813	ENSMUSG00000028608	mm10	+	0.33	5.3	chr2	6138954	6140954	ENSDARG00000063341	danRer10	-	6.9	6.9	chr2R	13219251	13221251	FBgn0033810	dm6	-	0.53	0.85	CHROMOSOME_V	9774810	9776810	WBGene00009776	ce10	-	0.1	0.6	NA	NA	NA	NA	NA	NA	NA	NA	1
828	chr1	53703281	53704281	RP5-1024G6.5	hg19	+	0.7	2	NA	NA	NA	NA	NA	NA	NA	NA	NA	NA	NA	NA	NA	NA	NA	NA	NA	NA	NA	NA	NA	NA	NA	NA	NA	NA	NA	NA	NA	NA	NA	NA	NA	NA	NA	NA	NA	NA	NA	NA	-1
829	chr1	53704282	53705282	MAGOH	hg19	-	0.4	8.9	chr4	107878755	107879755	ENSMUSG00000028609	mm10	+	0.38	17.88	chr8	21100222	21102222	ENSDARG00000038635	danRer10	+	0.3	2.8	chr2R	21127577	21129577	FBgn0002736	dm6	+	0	3.64	CHROMOSOME_I	11911668	11913668	WBGene00003123	ce10	-	1.1	1.1	NA	NA	NA	NA	NA	NA	NA	NA	1
830	chr1	53793821	53794821	LRP8	hg19	-	16	44.3	chr4	107801261	107802261	ENSMUSG00000028613	mm10	+	0.11	53.31	chr6	34527930	34529930	ENSDARG00000070074	danRer10	+	1.6	1.8	chr3R	25739465	25741465	FBgn0051092	dm6	-	0.15	1.42	NA	NA	NA	NA	NA	NA	NA	NA	NA	NA	NA	NA	NA	NA	NA	NA	3
831	chr1	53905693	53906693	SLC25A3P1	hg19	-	1.1	1.1	NA	NA	NA	NA	NA	NA	NA	NA	NA	NA	NA	NA	NA	NA	NA	NA	NA	NA	NA	NA	NA	NA	NA	NA	NA	NA	NA	NA	NA	NA	NA	NA	NA	NA	NA	NA	NA	NA	NA	NA	-1
832	chr1	53924071	53925071	DMRTB1	hg19	+	0.4	0.4	NA	NA	NA	NA	NA	NA	NA	NA	NA	NA	NA	NA	NA	NA	NA	NA	chr3R	7966408	7968408	FBgn0000504	dm6	-	0	0.83	CHROMOSOME_II	9732363	9734363	WBGene00003100	ce10	+	1.3	1.3	NA	NA	NA	NA	NA	NA	NA	NA	1
833	chr1	54199877	54200877	GLIS1	hg19	-	0.4	2.6	chr4	107433719	107434719	ENSMUSG00000034762	mm10	+	0.07	8.61	chr8	18061518	18063518	ENSDARG00000027933	danRer10	+	0.9	0.9	chr3R	23025713	23027713	FBgn0039039	dm6	-	1.14	19.21	CHROMOSOME_III	11194108	11196108	WBGene00006604	ce10	-	0.3	1.7	NA	NA	NA	NA	NA	NA	NA	NA	1
834	NA	NA	NA	NA	NA	NA	NA	NA	chr4	107366784	107367784	ENSMUSG00000028614	mm10	+	0.66	1.1	chr2	26933994	26935994	ENSDARG00000021120	danRer10	-	0.1	0.1	chr3R	23923399	23925399	FBgn0039125	dm6	+	0.91	7.73	CHROMOSOME_V	11732454	11734454	WBGene00007118	ce10	-	1.2	1.3	NA	NA	NA	NA	NA	NA	NA	NA	2
835	chr1	54355487	54356487	YIPF1	hg19	-	5.3	7.4	chr4	107313363	107314363	ENSMUSG00000057375	mm10	+	3.31	3.31	chr2	26947684	26949684	ENSDARG00000014474	danRer10	-	0.2	3.6	chrX	12909059	12911059	FBgn0030435	dm6	+	0.17	2.32	CHROMOSOME_II	3070384	3072384	WBGene00021294	ce10	-	0.8	0.8	NA	NA	NA	NA	NA	NA	NA	NA	1
836	chr1	54358860	54359860	DIO1	hg19	+	0.8	18.5	chr4	107307169	107308169	ENSMUSG00000034785	mm10	-	0	43.87	NA	NA	NA	NA	NA	NA	NA	NA	NA	NA	NA	NA	NA	NA	NA	NA	NA	NA	NA	NA	NA	NA	NA	NA	NA	NA	NA	NA	NA	NA	NA	NA	6
837	chr1	54411288	54412288	HSPB11	hg19	-	39.9	47.3	chr4	107252593	107253593	ENSMUSG00000063172	mm10	+	2.65	49.01	chr5	43205850	43207850	ENSDARG00000067777	danRer10	+	0.4	0.5	NA	NA	NA	NA	NA	NA	NA	NA	NA	NA	NA	NA	NA	NA	NA	NA	NA	NA	NA	NA	NA	NA	NA	NA	17
838	chr1	54410998	54411998	LRRC42	hg19	+	0.2	2	chr4	107253532	107254532	ENSMUSG00000028617	mm10	-	17.88	17.88	chr2	26948139	26950139	ENSDARG00000030591	danRer10	+	1.4	2.4	NA	NA	NA	NA	NA	NA	NA	NA	NA	NA	NA	NA	NA	NA	NA	NA	NA	NA	NA	NA	NA	NA	NA	NA	1
839	chr1	54483859	54484859	LDLRAD1	hg19	-	1	2.5	chr4	107208180	107209180	ENSMUSG00000070877	mm10	+	0.22	1.55	NA	NA	NA	NA	NA	NA	NA	NA	NA	NA	NA	NA	NA	NA	NA	NA	NA	NA	NA	NA	NA	NA	NA	NA	NA	NA	NA	NA	NA	NA	NA	NA	1
840	chr1	54519111	54520111	TMEM59	hg19	-	0.2	7.2	chr4	107177399	107178399	ENSMUSG00000028618	mm10	+	0	27.95	chr2	26964268	26966268	ENSDARG00000019033	danRer10	-	1.5	1.5	NA	NA	NA	NA	NA	NA	NA	NA	NA	NA	NA	NA	NA	NA	NA	NA	NA	NA	NA	NA	NA	NA	NA	NA	1
841	chr1	54518273	54519273	TCEANC2	hg19	+	1.4	5.9	chr4	107178547	107179547	ENSMUSG00000028619	mm10	-	1.49	5.74	NA	NA	NA	NA	NA	NA	NA	NA	NA	NA	NA	NA	NA	NA	NA	NA	NA	NA	NA	NA	NA	NA	NA	NA	NA	NA	NA	NA	NA	NA	NA	NA	1
842	chr1	54518751	54519751	MIR4781	hg19	+	1.1	5.9	NA	NA	NA	NA	NA	NA	NA	NA	NA	NA	NA	NA	NA	NA	NA	NA	NA	NA	NA	NA	NA	NA	NA	NA	NA	NA	NA	NA	NA	NA	NA	NA	NA	NA	NA	NA	NA	NA	NA	NA	-1
843	chr1	54618679	54619679	CDCP2	hg19	-	3.1	3.1	chr4	107095891	107096891	ENSMUSG00000047636	mm10	+	0	4.64	chr2	11122255	11124255	ENSDARG00000075866	danRer10	-	0.5	3.5	NA	NA	NA	NA	NA	NA	NA	NA	NA	NA	NA	NA	NA	NA	NA	NA	NA	NA	NA	NA	NA	NA	NA	NA	1
844	chr1	54665746	54666746	CYB5RL	hg19	-	0.6	0.6	chr4	107066019	107067019	ENSMUSG00000028621	mm10	+	1.19	1.66	NA	NA	NA	NA	NA	NA	NA	NA	chrX	19192448	19194448	FBgn0030995	dm6	-	0.22	21.85	NA	NA	NA	NA	NA	NA	NA	NA	chrXIII	94369	96369	YML087C	sacCer3	-	0.7	1	1
845	chr1	54664839	54665839	MRPL37	hg19	+	0.3	7.3	chr4	107066868	107067868	ENSMUSG00000028622	mm10	-	1.66	4.3	chr2	11129424	11131424	ENSDARG00000062916	danRer10	+	1.2	3.6	chr3R	10783092	10785092	FBgn0261380	dm6	-	0	0.93	NA	NA	NA	NA	NA	NA	NA	NA	NA	NA	NA	NA	NA	NA	NA	NA	1
846	chr1	54701115	54702115	SSBP3-AS1	hg19	+	0.5	0.7	NA	NA	NA	NA	NA	NA	NA	NA	NA	NA	NA	NA	NA	NA	NA	NA	NA	NA	NA	NA	NA	NA	NA	NA	NA	NA	NA	NA	NA	NA	NA	NA	NA	NA	NA	NA	NA	NA	NA	NA	-1
847	chr1	54872068	54873068	SSBP3	hg19	-	0.7	40.8	chr4	106910470	106911470	ENSMUSG00000061887	mm10	+	0	38.41	chr2	11242659	11244659	ENSDARG00000058237	danRer10	-	0.3	8.2	chr3R	18198595	18200595	FBgn0011481	dm6	-	1.43	48.34	CHROMOSOME_II	13329755	13331755	WBGene00012990	ce10	-	1	1.5	NA	NA	NA	NA	NA	NA	NA	NA	17
848	chr1	55012806	55013806	ACOT11	hg19	+	0.4	28.6	chr4	106804998	106805998	ENSMUSG00000034853	mm10	-	0	5.96	chr2	11244528	11246528	ENSDARG00000058229	danRer10	+	0.7	0.7	NA	NA	NA	NA	NA	NA	NA	NA	NA	NA	NA	NA	NA	NA	NA	NA	NA	NA	NA	NA	NA	NA	NA	NA	2
849	chr1	55089200	55090200	FAM151A	hg19	-	33.9	55.4	chr4	106732889	106733889	ENSMUSG00000034871	mm10	+	0	47.85	chr2	11298496	11300496	ENSDARG00000058218	danRer10	-	6.2	8	NA	NA	NA	NA	NA	NA	NA	NA	CHROMOSOME_V	20653621	20655621	WBGene00012184	ce10	+	0.6	1.3	NA	NA	NA	NA	NA	NA	NA	NA	3
850	chr1	55106426	55107426	MROH7	hg19	+	1.7	3.4	chr4	106727930	106728930	ENSMUSG00000047502	mm10	-	0	7.51	NA	NA	NA	NA	NA	NA	NA	NA	NA	NA	NA	NA	NA	NA	NA	NA	NA	NA	NA	NA	NA	NA	NA	NA	NA	NA	NA	NA	NA	NA	NA	NA	14
851	chr1	55106426	55107426	MROH7-TTC4	hg19	+	1.7	3.4	chr4	106727930	106728930	ENSMUSG00000047502	mm10	-	0	7.51	NA	NA	NA	NA	NA	NA	NA	NA	NA	NA	NA	NA	NA	NA	NA	NA	NA	NA	NA	NA	NA	NA	NA	NA	NA	NA	NA	NA	NA	NA	NA	NA	14
852	chr1	55180494	55181494	TTC4	hg19	+	0.2	25.4	chr4	106678944	106679944	ENSMUSG00000025413	mm10	-	12.05	39.82	chr6	30695723	30697723	ENSDARG00000044405	danRer10	-	2	2.4	chr2R	6661118	6663118	FBgn0266518	dm6	-	5.63	5.63	NA	NA	NA	NA	NA	NA	NA	NA	chrII	548771	550771	YBR155W	sacCer3	+	0.2	0.3	6
853	chr1	55230226	55231226	PARS2	hg19	-	1.9	30	chr4	106650098	106651098	ENSMUSG00000043572	mm10	+	1.32	1.55	chr6	30701212	30703212	ENSDARG00000044404	danRer10	-	0.6	0.7	chr3L	2650850	2652850	FBgn0027082	dm6	-	0	0.33	CHROMOSOME_I	12486007	12488007	WBGene00004190	ce10	+	0.2	0.8	chrV	329576	331576	YER087W	sacCer3	+	1.1	1.1	2
854	chr1	55266941	55267941	TTC22	hg19	-	2.1	3.7	chr4	106621432	106622432	ENSMUSG00000034919	mm10	+	0	4.64	chr6	30680184	30682184	ENSDARG00000077836	danRer10	+	1.3	11.4	NA	NA	NA	NA	NA	NA	NA	NA	NA	NA	NA	NA	NA	NA	NA	NA	NA	NA	NA	NA	NA	NA	NA	NA	1
855	chr1	55270735	55271735	C1orf177	hg19	+	18.3	24.7	NA	NA	NA	NA	NA	NA	NA	NA	NA	NA	NA	NA	NA	NA	NA	NA	NA	NA	NA	NA	NA	NA	NA	NA	NA	NA	NA	NA	NA	NA	NA	NA	NA	NA	NA	NA	NA	NA	NA	NA	-1
856	chr1	55352921	55353921	DHCR24	hg19	-	0.9	7	chr4	106560038	106561038	ENSMUSG00000034926	mm10	+	0.53	23.18	chr20	7185931	7187931	ENSDARG00000013236	danRer10	-	4.4	5.9	NA	NA	NA	NA	NA	NA	NA	NA	NA	NA	NA	NA	NA	NA	NA	NA	NA	NA	NA	NA	NA	NA	NA	NA	1
857	chr1	55445464	55446464	TMEM61	hg19	+	0.1	13.6	NA	NA	NA	NA	NA	NA	NA	NA	NA	NA	NA	NA	NA	NA	NA	NA	NA	NA	NA	NA	NA	NA	NA	NA	NA	NA	NA	NA	NA	NA	NA	NA	NA	NA	NA	NA	NA	NA	NA	NA	-1
858	chr1	55463616	55464616	BSND	hg19	+	0.5	45.5	chr4	106492283	106493283	ENSMUSG00000025418	mm10	-	0.53	0.53	chr20	7253000	7255000	ENSDARG00000086265	danRer10	+	16.2	16.2	NA	NA	NA	NA	NA	NA	NA	NA	NA	NA	NA	NA	NA	NA	NA	NA	NA	NA	NA	NA	NA	NA	NA	NA	2
859	chr1	55504148	55505148	PCSK9	hg19	+	0.5	1	chr4	106464329	106465329	ENSMUSG00000044254	mm10	-	3.97	4.3	chr20	7407104	7409104	ENSDARG00000074185	danRer10	+	0.1	6.7	NA	NA	NA	NA	NA	NA	NA	NA	NA	NA	NA	NA	NA	NA	NA	NA	chrV	40953	42953	YEL060C	sacCer3	-	0.3	4.7	1
860	chr1	55681039	55682039	USP24	hg19	-	3	41.2	chr4	106315213	106316213	ENSMUSG00000028514	mm10	+	20.97	56.29	chr20	7594395	7596395	ENSDARG00000059925	danRer10	-	0.2	54.2	NA	NA	NA	NA	NA	NA	NA	NA	CHROMOSOME_II	9052763	9054763	WBGene00011980	ce10	-	0.4	0.5	chrXIII	873987	875987	YMR304W	sacCer3	+	1.2	6.9	9
861	chr1	55680080	55681080	LOC100507634	hg19	+	1.7	5.2	NA	NA	NA	NA	NA	NA	NA	NA	NA	NA	NA	NA	NA	NA	NA	NA	NA	NA	NA	NA	NA	NA	NA	NA	NA	NA	NA	NA	NA	NA	NA	NA	NA	NA	NA	NA	NA	NA	NA	NA	-1
862	chr1	55690313	55691313	MIR4422	hg19	+	0.3	0.7	NA	NA	NA	NA	NA	NA	NA	NA	NA	NA	NA	NA	NA	NA	NA	NA	NA	NA	NA	NA	NA	NA	NA	NA	NA	NA	NA	NA	NA	NA	NA	NA	NA	NA	NA	NA	NA	NA	NA	NA	-1
863	chr1	57045257	57046257	PPAP2B	hg19	-	12.7	29.5	NA	NA	NA	NA	NA	NA	NA	NA	NA	NA	NA	NA	NA	NA	NA	NA	NA	NA	NA	NA	NA	NA	NA	NA	NA	NA	NA	NA	NA	NA	NA	NA	NA	NA	NA	NA	NA	NA	NA	NA	-1
864	NA	NA	NA	NA	NA	NA	NA	NA	chr4	105109890	105110890	ENSMUSG00000028518	mm10	-	3.48	47.02	chr20	8066480	8068480	ENSDARG00000060641	danRer10	+	0.3	8.4	chrX	1374536	1376536	FBgn0023169	dm6	+	0	3.64	CHROMOSOME_X	16795014	16797014	WBGene00020142	ce10	+	0.2	1.1	chrIV	1411373	1413373	YDR477W	sacCer3	+	0.6	1.1	3
865	chr1	57285369	57286369	C1orf168	hg19	-	3.1	5.8	chr4	104912456	104913456	ENSMUSG00000078612	mm10	+	0.33	3.97	NA	NA	NA	NA	NA	NA	NA	NA	NA	NA	NA	NA	NA	NA	NA	NA	NA	NA	NA	NA	NA	NA	NA	NA	NA	NA	NA	NA	NA	NA	NA	NA	1
866	chr1	57319442	57320442	C8A	hg19	+	0.2	0.7	chr4	104876398	104877398	ENSMUSG00000035031	mm10	-	0.44	0.57	NA	NA	NA	NA	NA	NA	NA	NA	NA	NA	NA	NA	NA	NA	NA	NA	NA	NA	NA	NA	NA	NA	NA	NA	NA	NA	NA	NA	NA	NA	NA	NA	1
867	chr1	57431813	57432813	C8B	hg19	-	0.1	0.1	chr4	104765317	104766317	ENSMUSG00000029656	mm10	+	0.13	1.19	chr2	2400583	2402583	ENSDARG00000039517	danRer10	-	0.2	2.4	NA	NA	NA	NA	NA	NA	NA	NA	NA	NA	NA	NA	NA	NA	NA	NA	NA	NA	NA	NA	NA	NA	NA	NA	1
868	chr1	58325214	58326214	DAB1-AS1	hg19	+	0.3	1.6	NA	NA	NA	NA	NA	NA	NA	NA	NA	NA	NA	NA	NA	NA	NA	NA	NA	NA	NA	NA	NA	NA	NA	NA	NA	NA	NA	NA	NA	NA	NA	NA	NA	NA	NA	NA	NA	NA	NA	NA	-1
869	chr1	58716211	58717211	DAB1	hg19	-	0.3	0.5	chr4	103618665	103619665	ENSMUSG00000028519	mm10	+	0	0.88	chr20	8430318	8432318	ENSDARG00000059939	danRer10	-	2.9	4.2	chr3L	16711126	16713126	FBgn0000414	dm6	+	0.66	2.32	CHROMOSOME_II	8225082	8227082	WBGene00000894	ce10	+	0.2	2.2	NA	NA	NA	NA	NA	NA	NA	NA	1
870	chr1	59012446	59013446	OMA1	hg19	-	0.4	0.6	chr4	103312812	103313812	ENSMUSG00000035069	mm10	+	0.26	28.48	chr20	9106366	9108366	ENSDARG00000090503	danRer10	-	16.2	18.3	NA	NA	NA	NA	NA	NA	NA	NA	NA	NA	NA	NA	NA	NA	NA	NA	chrXI	603232	605232	YKR087C	sacCer3	-	0.2	0.7	5
871	chr1	59043166	59044166	TACSTD2	hg19	-	2.7	46.5	chr6	67535796	67536796	ENSMUSG00000051397	mm10	-	0	1.32	chr13	8507749	8509749	ENSDARG00000040534	danRer10	+	3.1	33.4	NA	NA	NA	NA	NA	NA	NA	NA	NA	NA	NA	NA	NA	NA	NA	NA	NA	NA	NA	NA	NA	NA	NA	NA	15
872	chr1	59165747	59166747	MYSM1	hg19	-	2	2.5	chr4	94979100	94980100	ENSMUSG00000062627	mm10	-	3.97	47.02	chr20	9134313	9136313	ENSDARG00000034693	danRer10	-	4.3	4.3	chr2L	11129737	11131737	FBgn0032348	dm6	+	0	3.06	NA	NA	NA	NA	NA	NA	NA	NA	NA	NA	NA	NA	NA	NA	NA	NA	5
873	chr1	59249785	59250785	JUN	hg19	-	1.5	43.5	chr4	95052222	95053222	ENSMUSG00000052684	mm10	-	0.66	42.38	chr20	15652154	15654154	ENSDARG00000043531	danRer10	+	1.8	4.1	NA	NA	NA	NA	NA	NA	NA	NA	NA	NA	NA	NA	NA	NA	NA	NA	NA	NA	NA	NA	NA	NA	NA	NA	17
874	chr1	59249822	59250822	LINC01135	hg19	+	1.9	18.9	NA	NA	NA	NA	NA	NA	NA	NA	NA	NA	NA	NA	NA	NA	NA	NA	NA	NA	NA	NA	NA	NA	NA	NA	NA	NA	NA	NA	NA	NA	NA	NA	NA	NA	NA	NA	NA	NA	NA	NA	-1
875	chr1	59612479	59613479	HSD52	hg19	-	0.5	1.9	NA	NA	NA	NA	NA	NA	NA	NA	NA	NA	NA	NA	NA	NA	NA	NA	NA	NA	NA	NA	NA	NA	NA	NA	NA	NA	NA	NA	NA	NA	NA	NA	NA	NA	NA	NA	NA	NA	NA	NA	-1
876	chr1	59761624	59762624	FGGY	hg19	+	0.1	8.1	chr4	95556507	95557507	ENSMUSG00000028573	mm10	+	0	0.44	chr2	121870	123870	ENSDARG00000038667	danRer10	+	1.4	8.9	chr3L	4025011	4027011	FBgn0035484	dm6	-	0.93	2.98	NA	NA	NA	NA	NA	NA	NA	NA	chrIV	674667	676667	YDR109C	sacCer3	-	0.3	0.8	1
877	chr1	60198968	60199968	MIR4711	hg19	-	0.1	1	NA	NA	NA	NA	NA	NA	NA	NA	NA	NA	NA	NA	NA	NA	NA	NA	NA	NA	NA	NA	NA	NA	NA	NA	NA	NA	NA	NA	NA	NA	NA	NA	NA	NA	NA	NA	NA	NA	NA	NA	-1
878	chr1	60279532	60280532	HOOK1	hg19	+	0.1	32.7	chr4	95966240	95967240	ENSMUSG00000028572	mm10	+	0.17	0.26	chr20	25585918	25587918	ENSDARG00000042946	danRer10	+	1.7	2.3	chr2L	19032498	19034498	FBgn0001202	dm6	-	2.21	12.91	NA	NA	NA	NA	NA	NA	NA	NA	NA	NA	NA	NA	NA	NA	NA	NA	2
879	chr1	60392423	60393423	CYP2J2	hg19	-	10.1	10.1	chr4	96507386	96508386	ENSMUSG00000082932	mm10	-	0.17	54.8	chr23	42678165	42680165	ENSDARG00000013524	danRer10	+	2.6	2.8	chrX	18692042	18694042	FBgn0010383	dm6	-	0	50.66	NA	NA	NA	NA	NA	NA	NA	NA	NA	NA	NA	NA	NA	NA	NA	NA	16
880	chr1	60539442	60540442	C1orf87	hg19	-	2.9	2.9	NA	NA	NA	NA	NA	NA	NA	NA	NA	NA	NA	NA	NA	NA	NA	NA	NA	NA	NA	NA	NA	NA	NA	NA	NA	NA	NA	NA	NA	NA	NA	NA	NA	NA	NA	NA	NA	NA	NA	NA	-1
881	chr1	61541945	61542945	NFIA	hg19	+	1.4	43.4	chr4	97776608	97777608	ENSMUSG00000028565	mm10	+	0	41.89	chr22	16970617	16972617	ENSDARG00000062420	danRer10	-	2	2.9	chr4	275369	277369	FBgn0042696	dm6	-	0	0.17	NA	NA	NA	NA	NA	NA	NA	NA	NA	NA	NA	NA	NA	NA	NA	NA	3
883	chr1	62118913	62119913	MGC34796	hg19	+	3.1	3.1	NA	NA	NA	NA	NA	NA	NA	NA	NA	NA	NA	NA	NA	NA	NA	NA	NA	NA	NA	NA	NA	NA	NA	NA	NA	NA	NA	NA	NA	NA	NA	NA	NA	NA	NA	NA	NA	NA	NA	NA	-1
884	chr1	62191095	62192095	TM2D1	hg19	-	0.1	0.2	chr4	98383306	98384306	ENSMUSG00000028563	mm10	-	0	2.22507e-308	NA	NA	NA	NA	NA	NA	NA	NA	chr2R	21383391	21385391	FBgn0034626	dm6	-	0	0.38	NA	NA	NA	NA	NA	NA	NA	NA	NA	NA	NA	NA	NA	NA	NA	NA	1
885	chr1	62207148	62208148	INADL	hg19	+	0.1	7.9	NA	NA	NA	NA	NA	NA	NA	NA	NA	NA	NA	NA	NA	NA	NA	NA	NA	NA	NA	NA	NA	NA	NA	NA	NA	NA	NA	NA	NA	NA	NA	NA	NA	NA	NA	NA	NA	NA	NA	NA	-1
886	chr1	62659473	62660473	L1TD1	hg19	+	6.1	42.7	chr4	98725748	98726748	ENSMUSG00000087166	mm10	+	0	23.27	NA	NA	NA	NA	NA	NA	NA	NA	NA	NA	NA	NA	NA	NA	NA	NA	NA	NA	NA	NA	NA	NA	NA	NA	NA	NA	NA	NA	NA	NA	NA	NA	15
887	chr1	62785083	62786083	KANK4	hg19	-	0.2	4.9	chr4	98817537	98818537	ENSMUSG00000035407	mm10	-	0.66	4.64	chr6	32427218	32429218	ENSDARG00000059473	danRer10	+	0.5	1.9	chr2R	14927425	14929425	FBgn0027596	dm6	-	0.5	0.97	CHROMOSOME_II	2442297	2444297	WBGene00006882	ce10	+	0.6	0.6	NA	NA	NA	NA	NA	NA	NA	NA	1
888	chr1	62900974	62901974	USP1	hg19	+	0.2	0.7	chr4	98922810	98923810	ENSMUSG00000028560	mm10	+	0.88	9.4	chr6	32417927	32419927	ENSDARG00000056414	danRer10	-	0.5	5.6	chr3R	29228161	29230161	FBgn0028476	dm6	+	0.13	1.21	NA	NA	NA	NA	NA	NA	NA	NA	NA	NA	NA	NA	NA	NA	NA	NA	1
889	NA	NA	NA	NA	NA	NA	NA	NA	NA	NA	NA	NA	NA	NA	NA	NA	chr6	32361239	32363239	ENSDARG00000044365	danRer10	-	0.9	1.1	NA	NA	NA	NA	NA	NA	NA	NA	NA	NA	NA	NA	NA	NA	NA	NA	NA	NA	NA	NA	NA	NA	NA	NA	-1
890	chr1	63154039	63155039	DOCK7	hg19	-	0.3	2.3	chr4	99120915	99121915	ENSMUSG00000028556	mm10	-	20.97	20.97	chr6	32338160	32340160	ENSDARG00000078675	danRer10	+	0.3	18.1	chr2L	93739	95739	FBgn0031216	dm6	+	1.06	1.06	CHROMOSOME_X	7253747	7255747	WBGene00018520	ce10	-	0.8	0.9	NA	NA	NA	NA	NA	NA	NA	NA	1
891	chr1	63248776	63249776	ATG4C	hg19	+	2.7	10.7	NA	NA	NA	NA	NA	NA	NA	NA	chr6	32327337	32329337	ENSDARG00000044373	danRer10	-	1.7	2.4	chr3R	15355924	15357924	FBgn0038325	dm6	-	0.66	0.66	CHROMOSOME_IV	11667005	11669005	WBGene00014080	ce10	+	0.4	0.8	chrXIV	226370	228370	YNL223W	sacCer3	+	0.3	9.8	1
892	chr1	63782901	63783901	LINC00466	hg19	-	29.5	42.8	NA	NA	NA	NA	NA	NA	NA	NA	NA	NA	NA	NA	NA	NA	NA	NA	NA	NA	NA	NA	NA	NA	NA	NA	NA	NA	NA	NA	NA	NA	NA	NA	NA	NA	NA	NA	NA	NA	NA	NA	-1
893	chr1	63787729	63788729	FOXD3	hg19	+	14.2	40.8	chr4	99655299	99656299	ENSMUSG00000067261	mm10	+	0.22	40.73	chr6	32105916	32107916	ENSDARG00000021032	danRer10	-	0.8	8.3	chr2R	22867159	22869159	FBgn0004896	dm6	+	0.06	1.32	CHROMOSOME_II	11280922	11282922	WBGene00006853	ce10	+	0.5	0.8	NA	NA	NA	NA	NA	NA	NA	NA	3
894	chr1	63792655	63793655	MIR6068	hg19	-	0.9	14.8	NA	NA	NA	NA	NA	NA	NA	NA	NA	NA	NA	NA	NA	NA	NA	NA	NA	NA	NA	NA	NA	NA	NA	NA	NA	NA	NA	NA	NA	NA	NA	NA	NA	NA	NA	NA	NA	NA	NA	NA	-1
895	chr1	63832260	63833260	ALG6	hg19	+	0.5	5.1	chr4	99714665	99715665	ENSMUSG00000073792	mm10	+	0.22	11.26	chr6	32099194	32101194	ENSDARG00000017617	danRer10	-	0.1	1.2	chr2L	10379103	10381103	FBgn0032234	dm6	+	0.37	5.96	NA	NA	NA	NA	NA	NA	NA	NA	chrXV	328417	330417	YOR002W	sacCer3	+	0.1	0.5	1
896	chr1	63988944	63989944	ITGB3BP	hg19	-	0.1	1.3	chr4	99929813	99930813	ENSMUSG00000028549	mm10	-	28.15	53.2	NA	NA	NA	NA	NA	NA	NA	NA	NA	NA	NA	NA	NA	NA	NA	NA	NA	NA	NA	NA	NA	NA	NA	NA	NA	NA	NA	NA	NA	NA	NA	NA	5
897	chr1	63988012	63989012	EFCAB7	hg19	+	0.3	1.4	NA	NA	NA	NA	NA	NA	NA	NA	chr6	32058055	32060055	ENSDARG00000020279	danRer10	-	0.2	1	NA	NA	NA	NA	NA	NA	NA	NA	CHROMOSOME_II	7093235	7095235	WBGene00020163	ce10	+	0.2	0.3	NA	NA	NA	NA	NA	NA	NA	NA	5
898	chr1	64013650	64014650	DLEU2L	hg19	+	0.2	0.9	NA	NA	NA	NA	NA	NA	NA	NA	NA	NA	NA	NA	NA	NA	NA	NA	NA	NA	NA	NA	NA	NA	NA	NA	NA	NA	NA	NA	NA	NA	NA	NA	NA	NA	NA	NA	NA	NA	NA	NA	-1
899	chr1	64057946	64058946	PGM1	hg19	+	0	0.5	chr4	99928414	99929414	ENSMUSG00000025791	mm10	+	1.16	1.82	NA	NA	NA	NA	NA	NA	NA	NA	NA	NA	NA	NA	NA	NA	NA	NA	CHROMOSOME_II	4888432	4890432	WBGene00019890	ce10	+	2.1	2.7	chrXIII	476606	478606	YMR105C	sacCer3	-	0.4	0.9	1
900	chr1	64238689	64239689	ROR1	hg19	+	0.1	46.2	chr4	100094791	100095791	ENSMUSG00000035305	mm10	+	0	31.79	NA	NA	NA	NA	NA	NA	NA	NA	chr2L	10250843	10252843	FBgn0010407	dm6	+	1.32	1.77	NA	NA	NA	NA	NA	NA	NA	NA	NA	NA	NA	NA	NA	NA	NA	NA	3
901	chr1	64668489	64669489	UBE2U	hg19	+	2.3	2.3	chr4	100477849	100478849	ENSMUSG00000069733	mm10	+	11.59	58.01	NA	NA	NA	NA	NA	NA	NA	NA	NA	NA	NA	NA	NA	NA	NA	NA	NA	NA	NA	NA	NA	NA	NA	NA	chrXV	957832	959832	YOR339C	sacCer3	-	0.6	0.7	5
902	chr1	64935475	64936475	CACHD1	hg19	+	0	2.8	chr4	100775675	100776675	ENSMUSG00000028532	mm10	+	5.17	44.7	chr6	31752025	31754025	ENSDARG00000061590	danRer10	-	0.8	4.1	chr2R	20286094	20288094	FBgn0034498	dm6	-	0	0.99	NA	NA	NA	NA	NA	NA	NA	NA	NA	NA	NA	NA	NA	NA	NA	NA	5
904	chr1	65209777	65210777	RAVER2	hg19	+	5.2	10.9	chr4	101067983	101068983	ENSMUSG00000035275	mm10	+	0.13	33.77	chr6	31588483	31590483	ENSDARG00000075034	danRer10	-	2.5	3	NA	NA	NA	NA	NA	NA	NA	NA	NA	NA	NA	NA	NA	NA	NA	NA	NA	NA	NA	NA	NA	NA	NA	NA	5
905	chr1	65432187	65433187	JAK1	hg19	-	21.7	55.7	chr4	101265282	101266282	ENSMUSG00000028530	mm10	-	1.32	1.32	chr6	31380157	31382157	ENSDARG00000020625	danRer10	+	1.1	1.1	chrX	11367098	11369098	FBgn0004864	dm6	-	0	2.98	NA	NA	NA	NA	NA	NA	NA	NA	NA	NA	NA	NA	NA	NA	NA	NA	2
906	chr1	65523525	65524525	MIR3671	hg19	-	3.4	4.6	NA	NA	NA	NA	NA	NA	NA	NA	NA	NA	NA	NA	NA	NA	NA	NA	NA	NA	NA	NA	NA	NA	NA	NA	NA	NA	NA	NA	NA	NA	NA	NA	NA	NA	NA	NA	NA	NA	NA	NA	-1
907	chr1	65524191	65525191	MIR101-1	hg19	-	0.1	0.1	NA	NA	NA	NA	NA	NA	NA	NA	NA	NA	NA	NA	NA	NA	NA	NA	NA	NA	NA	NA	NA	NA	NA	NA	NA	NA	NA	NA	NA	NA	NA	NA	NA	NA	NA	NA	NA	NA	NA	NA	-1
908	chr1	65612231	65613231	AK4	hg19	+	0.4	45.6	chr4	101418277	101419277	ENSMUSG00000028527	mm10	+	0.11	7.06	NA	NA	NA	NA	NA	NA	NA	NA	chr3R	10888588	10890588	FBgn0042094	dm6	-	0.22	1.46	CHROMOSOME_II	10447206	10449206	WBGene00014058	ce10	+	0.2	0.6	chrV	524974	526974	YER170W	sacCer3	+	0.2	0.2	2
909	chr1	65729376	65730376	DNAJC6	hg19	+	1	1	chr4	101495648	101496648	ENSMUSG00000028528	mm10	+	0	8.94	chr6	31361085	31363085	ENSDARG00000079891	danRer10	-	1	2.1	NA	NA	NA	NA	NA	NA	NA	NA	NA	NA	NA	NA	NA	NA	NA	NA	NA	NA	NA	NA	NA	NA	NA	NA	13
910	chr1	65885130	65886130	LEPROT	hg19	+	0.6	44.2	chr4	101646718	101647718	ENSMUSG00000035212	mm10	+	0	55.63	chr2	14008181	14010181	ENSDARG00000077463	danRer10	-	0.3	0.3	chr2R	24874865	24876865	FBgn0050423	dm6	-	1.21	2.32	CHROMOSOME_II	6196158	6198158	WBGene00016244	ce10	+	0.2	0.3	chrX	518185	520185	YJR044C	sacCer3	-	0.4	0.4	3
911	chr1	65885334	65886334	LEPR	hg19	+	0.6	50.6	chr4	101716404	101717404	ENSMUSG00000057722	mm10	+	4.64	28.77	chr6	31245782	31247782	ENSDARG00000070961	danRer10	-	7.5	8.8	NA	NA	NA	NA	NA	NA	NA	NA	NA	NA	NA	NA	NA	NA	NA	NA	NA	NA	NA	NA	NA	NA	NA	NA	3
912	chr1	66257192	66258192	PDE4B	hg19	+	0.1	26.9	chr4	102086543	102087543	ENSMUSG00000028525	mm10	+	0.11	0.5	NA	NA	NA	NA	NA	NA	NA	NA	chrX	3175440	3177440	FBgn0000479	dm6	+	0	39.4	CHROMOSOME_II	7650245	7652245	WBGene00020114	ce10	-	2.4	2.7	NA	NA	NA	NA	NA	NA	NA	NA	8
913	chr1	66998824	66999824	SGIP1	hg19	+	0.3	42.6	chr4	102759525	102760525	ENSMUSG00000028524	mm10	+	5.46	49.14	chr6	30851849	30853849	ENSDARG00000097897	danRer10	-	0.2	5.4	chr3R	9515007	9517007	FBgn0037702	dm6	+	0	0.13	CHROMOSOME_II	1309542	1311542	WBGene00018974	ce10	+	0.5	0.9	NA	NA	NA	NA	NA	NA	NA	NA	3
914	chr1	67093122	67094122	MIR3117	hg19	+	4.2	4.2	NA	NA	NA	NA	NA	NA	NA	NA	NA	NA	NA	NA	NA	NA	NA	NA	NA	NA	NA	NA	NA	NA	NA	NA	NA	NA	NA	NA	NA	NA	NA	NA	NA	NA	NA	NA	NA	NA	NA	NA	-1
915	chr1	67217139	67218139	TCTEX1D1	hg19	+	0.3	2.4	chr4	102985379	102986379	ENSMUSG00000028523	mm10	+	0.19	0.28	chr2	14602493	14604493	ENSDARG00000103545	danRer10	-	0.3	3.5	chr3R	10000276	10002276	FBgn0037773	dm6	-	0.26	0.83	NA	NA	NA	NA	NA	NA	NA	NA	NA	NA	NA	NA	NA	NA	NA	NA	1
916	chr1	67266942	67267942	INSL5	hg19	-	0.5	0.5	chr4	103026737	103027737	ENSMUSG00000066090	mm10	-	0	51.99	NA	NA	NA	NA	NA	NA	NA	NA	NA	NA	NA	NA	NA	NA	NA	NA	NA	NA	NA	NA	NA	NA	NA	NA	NA	NA	NA	NA	NA	NA	NA	NA	5
917	chr1	67390570	67391570	WDR78	hg19	-	1.5	4.2	chr4	103114555	103115555	ENSMUSG00000035126	mm10	-	7.28	9.49	chr6	30701325	30703325	ENSDARG00000044400	danRer10	+	0.2	2.2	chr3L	151589	153589	FBgn0263988	dm6	-	1.66	1.66	NA	NA	NA	NA	NA	NA	NA	NA	NA	NA	NA	NA	NA	NA	NA	NA	1
918	chr1	67389577	67390577	MIER1	hg19	+	0.1	4.8	chr4	103113395	103114395	ENSMUSG00000028522	mm10	+	0	47.68	chr2	5923234	5925234	ENSDARG00000001447	danRer10	-	0.5	2.4	chr2R	7495466	7497466	FBgn0033183	dm6	-	0.13	4.47	NA	NA	NA	NA	NA	NA	NA	NA	NA	NA	NA	NA	NA	NA	NA	NA	5
919	chr1	67520080	67521080	SLC35D1	hg19	-	3.4	31.7	chr4	103215164	103216164	ENSMUSG00000028521	mm10	-	9.54	9.54	NA	NA	NA	NA	NA	NA	NA	NA	chr3L	17432190	17434190	FBgn0042641	dm6	-	0.26	0.88	NA	NA	NA	NA	NA	NA	NA	NA	NA	NA	NA	NA	NA	NA	NA	NA	2
920	chr1	67600654	67601654	C1orf141	hg19	-	34.7	34.7	chr4	103290863	103291863	ENSMUSG00000028520	mm10	-	0.33	5.96	NA	NA	NA	NA	NA	NA	NA	NA	NA	NA	NA	NA	NA	NA	NA	NA	NA	NA	NA	NA	NA	NA	NA	NA	NA	NA	NA	NA	NA	NA	NA	NA	2
921	chr1	67631168	67632168	IL23R	hg19	+	0.2	2.2	chr6	67491855	67492855	ENSMUSG00000049093	mm10	-	0	2.22507e-308	NA	NA	NA	NA	NA	NA	NA	NA	NA	NA	NA	NA	NA	NA	NA	NA	NA	NA	NA	NA	NA	NA	NA	NA	NA	NA	NA	NA	NA	NA	NA	NA	1
922	chr1	67772046	67773046	IL12RB2	hg19	+	39.4	48.5	chr6	67376188	67377188	ENSMUSG00000018341	mm10	-	0	12.05	chr6	34924214	34926214	ENSDARG00000052157	danRer10	+	4.8	5.4	NA	NA	NA	NA	NA	NA	NA	NA	NA	NA	NA	NA	NA	NA	NA	NA	NA	NA	NA	NA	NA	NA	NA	NA	2
923	chr1	67896123	67897123	SERBP1	hg19	-	0.5	1.2	chr6	67237176	67238176	ENSMUSG00000036371	mm10	+	0	49.34	chr2	2799194	2801194	ENSDARG00000087421	danRer10	-	0.6	1.1	chr2L	15069316	15071316	FBgn0024183	dm6	-	0.06	0.74	NA	NA	NA	NA	NA	NA	NA	NA	NA	NA	NA	NA	NA	NA	NA	NA	5
924	chr1	68149859	68150859	GADD45A	hg19	+	0	2.2	chr6	67037406	67038406	ENSMUSG00000036390	mm10	-	0	0.93	NA	NA	NA	NA	NA	NA	NA	NA	NA	NA	NA	NA	NA	NA	NA	NA	NA	NA	NA	NA	NA	NA	NA	NA	NA	NA	NA	NA	NA	NA	NA	NA	1
925	chr1	68296970	68297970	GNG12-AS1	hg19	+	0.3	6	NA	NA	NA	NA	NA	NA	NA	NA	NA	NA	NA	NA	NA	NA	NA	NA	NA	NA	NA	NA	NA	NA	NA	NA	NA	NA	NA	NA	NA	NA	NA	NA	NA	NA	NA	NA	NA	NA	NA	NA	-1
926	chr1	68299155	68300155	GNG12	hg19	-	1.5	5	chr6	66895397	66896397	ENSMUSG00000036402	mm10	+	0	6.4	chr6	23952807	23954807	ENSDARG00000098123	danRer10	-	0.1	0.4	NA	NA	NA	NA	NA	NA	NA	NA	NA	NA	NA	NA	NA	NA	NA	NA	NA	NA	NA	NA	NA	NA	NA	NA	1
927	chr1	68516460	68517460	DIRAS3	hg19	-	0.3	4.5	NA	NA	NA	NA	NA	NA	NA	NA	NA	NA	NA	NA	NA	NA	NA	NA	NA	NA	NA	NA	NA	NA	NA	NA	NA	NA	NA	NA	NA	NA	NA	NA	chrVII	794492	796492	YGR152C	sacCer3	-	0.2	0.6	1
928	chr1	68649293	68650293	MIR1262	hg19	-	0.1	1.2	NA	NA	NA	NA	NA	NA	NA	NA	NA	NA	NA	NA	NA	NA	NA	NA	NA	NA	NA	NA	NA	NA	NA	NA	NA	NA	NA	NA	NA	NA	NA	NA	NA	NA	NA	NA	NA	NA	NA	NA	-1
929	chr1	68698229	68699229	WLS	hg19	-	27.4	52.2	chr3	159838737	159839737	ENSMUSG00000028173	mm10	+	28.57	48.79	chr2	10602139	10604139	ENSDARG00000009534	danRer10	-	0.3	7.3	chr3L	11168625	11170625	FBgn0036141	dm6	-	1.32	1.32	CHROMOSOME_II	13740673	13742673	WBGene00003246	ce10	+	0.2	1.9	NA	NA	NA	NA	NA	NA	NA	NA	3
930	chr1	68915642	68916642	RPE65	hg19	-	3	8.8	chr3	159598175	159599175	ENSMUSG00000028174	mm10	+	0	2.22507e-308	chr2	2330029	2332029	ENSDARG00000007480	danRer10	-	0.2	0.3	chr3R	13699565	13701565	FBgn0002937	dm6	+	0.28	1.32	CHROMOSOME_II	3909839	3911839	WBGene00018755	ce10	-	0.3	1.7	NA	NA	NA	NA	NA	NA	NA	NA	1
931	NA	NA	NA	NA	NA	NA	NA	NA	NA	NA	NA	NA	NA	NA	NA	NA	chr8	16688861	16690861	ENSDARG00000018165	danRer10	-	0.8	0.8	NA	NA	NA	NA	NA	NA	NA	NA	NA	NA	NA	NA	NA	NA	NA	NA	NA	NA	NA	NA	NA	NA	NA	NA	-1
932	NA	NA	NA	NA	NA	NA	NA	NA	chr3	158562221	158563221	ENSMUSG00000028176	mm10	-	0	39.24	chr6	30322275	30324275	ENSDARG00000079670	danRer10	-	5.3	8.9	chr2R	14934677	14936677	FBgn0033984	dm6	+	0.79	0.79	NA	NA	NA	NA	NA	NA	NA	NA	NA	NA	NA	NA	NA	NA	NA	NA	3
934	chr1	70671361	70672361	LRRC40	hg19	-	0.1	3.4	chr3	158035662	158036662	ENSMUSG00000063052	mm10	+	0.33	7.95	chr6	30122189	30124189	ENSDARG00000017708	danRer10	+	0.3	0.3	chr3R	13699838	13701838	FBgn0028487	dm6	-	26.82	26.82	NA	NA	NA	NA	NA	NA	NA	NA	NA	NA	NA	NA	NA	NA	NA	NA	13
935	chr1	70670364	70671364	SRSF11	hg19	+	0.3	4.1	chr3	158036639	158037639	ENSMUSG00000055436	mm10	-	1.66	1.66	chr11	45009560	45011560	ENSDARG00000098574	danRer10	+	12.4	12.4	chr2L	9911911	9913911	FBgn0024285	dm6	+	0.37	0.66	CHROMOSOME_II	10658149	10660149	WBGene00004704	ce10	+	0.5	2.6	NA	NA	NA	NA	NA	NA	NA	NA	1
936	chr1	70820417	70821417	ANKRD13C	hg19	-	12.4	13.6	chr3	157946414	157947414	ENSMUSG00000039988	mm10	+	0.09	1.99	chr11	45041768	45043768	ENSDARG00000103831	danRer10	-	1	3	chr2R	18150410	18152410	FBgn0034304	dm6	-	0.17	2.76	CHROMOSOME_II	4287212	4289212	WBGene00015301	ce10	-	0.3	1.7	NA	NA	NA	NA	NA	NA	NA	NA	1
937	chr1	70819492	70820492	HHLA3	hg19	+	0.5	4	NA	NA	NA	NA	NA	NA	NA	NA	NA	NA	NA	NA	NA	NA	NA	NA	NA	NA	NA	NA	NA	NA	NA	NA	NA	NA	NA	NA	NA	NA	NA	NA	NA	NA	NA	NA	NA	NA	NA	NA	-1
938	chr1	70875900	70876900	CTH	hg19	+	0	9.9	chr3	157925077	157926077	ENSMUSG00000028179	mm10	-	0	1.66	NA	NA	NA	NA	NA	NA	NA	NA	chr2R	18626918	18628918	FBgn0000566	dm6	+	0.17	1.74	CHROMOSOME_V	16099635	16101635	WBGene00009048	ce10	+	0.1	0.2	chrI	129799	131799	YAL012W	sacCer3	+	0.3	1	1
939	chr1	71511188	71512188	ZRANB2-AS1	hg19	+	0.1	20.3	NA	NA	NA	NA	NA	NA	NA	NA	NA	NA	NA	NA	NA	NA	NA	NA	NA	NA	NA	NA	NA	NA	NA	NA	NA	NA	NA	NA	NA	NA	NA	NA	NA	NA	NA	NA	NA	NA	NA	NA	-1
940	chr1	71513491	71514491	PTGER3	hg19	-	0.8	22.4	chr3	157565892	157566892	ENSMUSG00000040016	mm10	+	0	11.75	chr6	37329822	37331822	ENSDARG00000055781	danRer10	+	2.2	4	NA	NA	NA	NA	NA	NA	NA	NA	NA	NA	NA	NA	NA	NA	NA	NA	NA	NA	NA	NA	NA	NA	NA	NA	6
941	chr1	71533399	71534399	MIR186	hg19	-	0.3	0.6	NA	NA	NA	NA	NA	NA	NA	NA	NA	NA	NA	NA	NA	NA	NA	NA	NA	NA	NA	NA	NA	NA	NA	NA	NA	NA	NA	NA	NA	NA	NA	NA	NA	NA	NA	NA	NA	NA	NA	NA	-1
942	chr1	71546972	71547972	ZRANB2	hg19	-	0.2	21.9	chr3	157533160	157534160	ENSMUSG00000028180	mm10	+	50.33	50.33	NA	NA	NA	NA	NA	NA	NA	NA	chr2R	22639201	22641201	FBgn0034750	dm6	-	0	12.65	CHROMOSOME_II	3075949	3077949	WBGene00021295	ce10	-	0.8	0.8	NA	NA	NA	NA	NA	NA	NA	NA	5
943	chr1	71546006	71547006	ZRANB2-AS2	hg19	+	1.2	48.7	NA	NA	NA	NA	NA	NA	NA	NA	NA	NA	NA	NA	NA	NA	NA	NA	NA	NA	NA	NA	NA	NA	NA	NA	NA	NA	NA	NA	NA	NA	NA	NA	NA	NA	NA	NA	NA	NA	NA	NA	-1
944	chr1	72302695	72303695	NEGR1-IT1	hg19	-	0.8	1.3	NA	NA	NA	NA	NA	NA	NA	NA	NA	NA	NA	NA	NA	NA	NA	NA	NA	NA	NA	NA	NA	NA	NA	NA	NA	NA	NA	NA	NA	NA	NA	NA	NA	NA	NA	NA	NA	NA	NA	NA	-1
945	chr1	72748277	72749277	NEGR1	hg19	-	40.2	45.5	chr3	156560794	156561794	ENSMUSG00000040037	mm10	+	0.17	4.3	chr6	36964072	36966072	ENSDARG00000021607	danRer10	+	0.7	8.1	NA	NA	NA	NA	NA	NA	NA	NA	CHROMOSOME_I	9573369	9575369	WBGene00004372	ce10	-	0.2	0.5	NA	NA	NA	NA	NA	NA	NA	NA	2
946	NA	NA	NA	NA	NA	NA	NA	NA	chr3	155092434	155093434	ENSMUSG00000028182	mm10	+	43.05	58.72	chr8	17951075	17953075	ENSDARG00000078611	danRer10	+	0.1	2.1	NA	NA	NA	NA	NA	NA	NA	NA	NA	NA	NA	NA	NA	NA	NA	NA	NA	NA	NA	NA	NA	NA	NA	NA	5
947	chr1	74662895	74663895	FPGT	hg19	+	42.8	42.8	chr3	155093403	155094403	ENSMUSG00000053870	mm10	-	48.34	48.34	NA	NA	NA	NA	NA	NA	NA	NA	NA	NA	NA	NA	NA	NA	NA	NA	CHROMOSOME_III	9949191	9951191	WBGene00044903	ce10	-	0.3	1.7	NA	NA	NA	NA	NA	NA	NA	NA	3
948	chr1	74662895	74663895	FPGT-TNNI3K	hg19	+	42.8	42.8	chr3	155055407	155056407	ENSMUSG00000040086	mm10	-	0	1.99	chr8	17943605	17945605	ENSDARG00000086933	danRer10	-	2.2	2.4	NA	NA	NA	NA	NA	NA	NA	NA	CHROMOSOME_III	695451	697451	WBGene00016030	ce10	-	0.3	0.3	NA	NA	NA	NA	NA	NA	NA	NA	2
949	NA	NA	NA	NA	NA	NA	NA	NA	chr3	155055407	155056407	ENSMUSG00000040086	mm10	-	0	1.99	chr8	17943605	17945605	ENSDARG00000086933	danRer10	-	2.2	2.4	NA	NA	NA	NA	NA	NA	NA	NA	CHROMOSOME_III	695451	697451	WBGene00016030	ce10	-	0.3	0.3	NA	NA	NA	NA	NA	NA	NA	NA	1
950	chr1	75139422	75140422	C1orf173	hg19	-	1.7	1.7	NA	NA	NA	NA	NA	NA	NA	NA	NA	NA	NA	NA	NA	NA	NA	NA	NA	NA	NA	NA	NA	NA	NA	NA	NA	NA	NA	NA	NA	NA	NA	NA	NA	NA	NA	NA	NA	NA	NA	NA	-1
951	chr1	75197835	75198835	TYW3	hg19	+	0	41.8	chr3	154597095	154598095	ENSMUSG00000047583	mm10	-	0.13	10.6	chr2	11334716	11336716	ENSDARG00000038222	danRer10	+	0.3	0.3	NA	NA	NA	NA	NA	NA	NA	NA	NA	NA	NA	NA	NA	NA	NA	NA	chrVII	404776	406776	YGL050W	sacCer3	+	1.3	1.3	2
952	chr1	75199092	75200092	CRYZ	hg19	-	6.4	6.4	chr3	154595711	154596711	ENSMUSG00000028199	mm10	+	0	5.85	NA	NA	NA	NA	NA	NA	NA	NA	NA	NA	NA	NA	NA	NA	NA	NA	CHROMOSOME_I	14788478	14790478	WBGene00009554	ce10	-	0.3	1.7	chrII	293019	295019	YBR026C	sacCer3	-	0.9	1.7	1
953	chr1	75593118	75594118	LHX8	hg19	+	0.7	2.1	chr3	154330659	154331659	ENSMUSG00000096225	mm10	-	0.99	4.64	chr8	17891768	17893768	ENSDARG00000042145	danRer10	-	0.3	1.7	chr3L	3845206	3847206	FBgn0013751	dm6	+	0.29	1.69	NA	NA	NA	NA	NA	NA	NA	NA	NA	NA	NA	NA	NA	NA	NA	NA	1
954	chr1	76076799	76077799	SLC44A5	hg19	-	1.3	3.8	chr3	153972436	153973436	ENSMUSG00000028360	mm10	+	0	43.05	chr2	11684055	11686055	ENSDARG00000017398	danRer10	-	0.2	0.2	chr3R	29122370	29124370	FBgn0039637	dm6	+	0	3.31	CHROMOSOME_X	5363290	5365290	WBGene00018037	ce10	-	0.7	3.1	chrXV	637558	639558	YOR161C	sacCer3	-	0.4	1	5
955	chr1	76189031	76190031	ACADM	hg19	+	0.4	0.5	chr3	153944632	153945632	ENSMUSG00000062908	mm10	-	0	0.29	chr2	26819516	26821516	ENSDARG00000038900	danRer10	-	0.8	6	chr3L	7718350	7720350	FBgn0035811	dm6	+	9.56	9.56	CHROMOSOME_X	17216031	17218031	WBGene00020812	ce10	-	0.1	0.7	NA	NA	NA	NA	NA	NA	NA	NA	1
956	chr1	76250878	76251878	RABGGTB	hg19	+	0.3	0.5	chr3	153913009	153914009	ENSMUSG00000038975	mm10	-	0	54.97	chr2	26812454	26814454	ENSDARG00000068587	danRer10	-	0.4	5.2	chr2L	2878112	2880112	FBgn0028970	dm6	+	0.53	5.08	NA	NA	NA	NA	NA	NA	NA	NA	chrXVI	891078	893078	YPR176C	sacCer3	-	0.7	0.8	5
957	chr1	76251756	76252756	SNORD45C	hg19	+	0.2	0.9	NA	NA	NA	NA	NA	NA	NA	NA	NA	NA	NA	NA	NA	NA	NA	NA	NA	NA	NA	NA	NA	NA	NA	NA	NA	NA	NA	NA	NA	NA	NA	NA	NA	NA	NA	NA	NA	NA	NA	NA	-1
958	chr1	76252573	76253573	SNORD45A	hg19	+	0.2	0.9	chr3	153911690	153912690	ENSMUSG00000065738	mm10	-	0	1.72	NA	NA	NA	NA	NA	NA	NA	NA	NA	NA	NA	NA	NA	NA	NA	NA	NA	NA	NA	NA	NA	NA	NA	NA	NA	NA	NA	NA	NA	NA	NA	NA	1
959	chr1	76254161	76255161	SNORD45B	hg19	+	0.1	0.1	chr3	153910633	153911633	ENSMUSG00000064731	mm10	-	0	25.03	NA	NA	NA	NA	NA	NA	NA	NA	NA	NA	NA	NA	NA	NA	NA	NA	NA	NA	NA	NA	NA	NA	NA	NA	NA	NA	NA	NA	NA	NA	NA	NA	1
960	chr1	76261555	76262555	MSH4	hg19	+	0.4	1.5	chr3	153906138	153907138	ENSMUSG00000005493	mm10	-	0.88	8.77	chr17	43774606	43776606	ENSDARG00000075826	danRer10	+	35.5	37.5	NA	NA	NA	NA	NA	NA	NA	NA	CHROMOSOME_II	7068924	7070924	WBGene00001872	ce10	-	0.3	0.9	chrVI	136157	138157	YFL003C	sacCer3	-	0.4	0.8	14
961	chr1	76398116	76399116	ASB17	hg19	-	0.1	0.1	chr3	153843209	153844209	ENSMUSG00000038997	mm10	+	0.66	6.18	NA	NA	NA	NA	NA	NA	NA	NA	NA	NA	NA	NA	NA	NA	NA	NA	NA	NA	NA	NA	NA	NA	NA	NA	NA	NA	NA	NA	NA	NA	NA	NA	1
962	chr1	76539388	76540388	ST6GALNAC3	hg19	+	0.6	41.9	chr3	153725174	153726174	ENSMUSG00000052544	mm10	-	54.3	54.3	chr2	9690606	9692606	ENSDARG00000058473	danRer10	-	0.4	0.4	chr2R	24693386	24695386	FBgn0035050	dm6	-	0	1.06	NA	NA	NA	NA	NA	NA	NA	NA	NA	NA	NA	NA	NA	NA	NA	NA	3
963	chr1	77332185	77333185	ST6GALNAC5	hg19	+	0.2	41	chr3	152982246	152983246	ENSMUSG00000039037	mm10	-	24.5	24.83	chr2	9460278	9462278	ENSDARG00000039220	danRer10	-	2.9	4	chr2R	24693386	24695386	FBgn0035050	dm6	-	0	1.06	NA	NA	NA	NA	NA	NA	NA	NA	NA	NA	NA	NA	NA	NA	NA	NA	2
965	chr1	77685132	77686132	PIGK	hg19	-	0.2	3.2	chr3	152713120	152714120	ENSMUSG00000039047	mm10	+	0	1.99	chr2	9262880	9264880	ENSDARG00000024479	danRer10	+	2.5	2.5	chrX	2008364	2010364	FBgn0023545	dm6	-	0	4.5	CHROMOSOME_IV	11108980	11110980	WBGene00011482	ce10	-	0.4	0.4	chrIV	1128588	1130588	YDR331W	sacCer3	+	0.4	1	1
966	chr1	77746661	77747661	AK5	hg19	+	1	1	chr3	152668360	152669360	ENSMUSG00000039058	mm10	-	29.14	34.6	chr2	9260950	9262950	ENSDARG00000012555	danRer10	-	1.1	1.3	chr3L	12203082	12205082	FBgn0022709	dm6	-	0	0.79	CHROMOSOME_X	11286653	11288653	WBGene00009531	ce10	-	0.2	0.2	chrXI	392140	394140	YKL024C	sacCer3	-	1.1	1.1	5
967	chr1	78148343	78149343	ZZZ3	hg19	-	37.2	48.6	chr3	152395003	152396003	ENSMUSG00000039068	mm10	+	0.26	10.6	chr2	8980056	8982056	ENSDARG00000077581	danRer10	+	1.6	1.6	chr2L	6959328	6961328	FBgn0031876	dm6	-	0.25	2.37	NA	NA	NA	NA	NA	NA	NA	NA	NA	NA	NA	NA	NA	NA	NA	NA	2
968	chr1	78225564	78226564	USP33	hg19	-	4.2	4.9	chr3	152345478	152346478	ENSMUSG00000025437	mm10	+	0	5.96	chr2	8918150	8920150	ENSDARG00000016163	danRer10	+	3.3	8.2	chr2R	14238932	14240932	FBgn0033916	dm6	+	0	2.87	CHROMOSOME_X	15590300	15592300	WBGene00010702	ce10	+	0.8	0.8	chrIV	586719	588719	YDR069C	sacCer3	-	0.2	0.4	1
969	chr1	78244308	78245308	FAM73A	hg19	+	0.2	0.4	NA	NA	NA	NA	NA	NA	NA	NA	NA	NA	NA	NA	NA	NA	NA	NA	NA	NA	NA	NA	NA	NA	NA	NA	NA	NA	NA	NA	NA	NA	NA	NA	NA	NA	NA	NA	NA	NA	NA	NA	-1
970	chr1	78353199	78354199	NEXN	hg19	+	1.4	1.6	chr3	152266318	152267318	ENSMUSG00000039103	mm10	-	0	9.67	chr8	18501176	18503176	ENSDARG00000057317	danRer10	-	1	4.3	NA	NA	NA	NA	NA	NA	NA	NA	NA	NA	NA	NA	NA	NA	NA	NA	NA	NA	NA	NA	NA	NA	NA	NA	1
971	chr1	78355224	78356224	NEXN-AS1	hg19	-	0.2	0.3	NA	NA	NA	NA	NA	NA	NA	NA	NA	NA	NA	NA	NA	NA	NA	NA	NA	NA	NA	NA	NA	NA	NA	NA	NA	NA	NA	NA	NA	NA	NA	NA	NA	NA	NA	NA	NA	NA	NA	NA	-1
972	chr1	78444777	78445777	FUBP1	hg19	-	0.8	0.8	chr3	152209422	152210422	ENSMUSG00000028034	mm10	+	0	41.72	NA	NA	NA	NA	NA	NA	NA	NA	chr2R	16866714	16868714	FBgn0014870	dm6	-	3.2	42.05	CHROMOSOME_X	17433397	17435397	WBGene00016489	ce10	+	0.1	2.6	NA	NA	NA	NA	NA	NA	NA	NA	5
973	chr1	78469635	78470635	DNAJB4	hg19	+	9.4	26.6	chr3	152210279	152211279	ENSMUSG00000028035	mm10	-	29.14	42.6	chr2	9753451	9755451	ENSDARG00000038978	danRer10	+	6.1	6.2	chr2L	1184757	1186757	FBgn0031322	dm6	+	0.25	27.15	NA	NA	NA	NA	NA	NA	NA	NA	chrXIV	618565	620565	YNL007C	sacCer3	-	1	1.4	5
974	chr1	78510588	78511588	GIPC2	hg19	+	14.4	34.7	chr3	152166230	152167230	ENSMUSG00000039131	mm10	-	0	0.66	chr2	9761735	9763735	ENSDARG00000009488	danRer10	+	0.1	2	chr2R	8155654	8157654	FBgn0010504	dm6	-	5.96	5.96	CHROMOSOME_III	4869742	4871742	WBGene00016440	ce10	+	0.1	0.8	NA	NA	NA	NA	NA	NA	NA	NA	2
975	chr1	78694282	78695282	MGC27382	hg19	+	0	2.22507e-308	NA	NA	NA	NA	NA	NA	NA	NA	NA	NA	NA	NA	NA	NA	NA	NA	NA	NA	NA	NA	NA	NA	NA	NA	NA	NA	NA	NA	NA	NA	NA	NA	NA	NA	NA	NA	NA	NA	NA	NA	-1
976	chr1	78955727	78956727	PTGFR	hg19	+	0.1	0.6	chr3	151837630	151838630	ENSMUSG00000028036	mm10	-	0	15.1	chr11	12973824	12975824	ENSDARG00000074016	danRer10	+	0.8	3.9	NA	NA	NA	NA	NA	NA	NA	NA	NA	NA	NA	NA	NA	NA	NA	NA	NA	NA	NA	NA	NA	NA	NA	NA	1
977	NA	NA	NA	NA	NA	NA	NA	NA	chr3	151762892	151763892	ENSMUSG00000039146	mm10	-	0	2.22507e-308	chr22	17471080	17473080	ENSDARG00000094984	danRer10	-	0.7	0.8	NA	NA	NA	NA	NA	NA	NA	NA	NA	NA	NA	NA	NA	NA	NA	NA	NA	NA	NA	NA	NA	NA	NA	NA	1
978	chr1	79114476	79115476	IFI44	hg19	+	0.4	0.5	chr3	151749960	151750960	ENSMUSG00000028037	mm10	-	33.11	56.16	chr22	17471080	17473080	ENSDARG00000094984	danRer10	-	0.7	0.8	NA	NA	NA	NA	NA	NA	NA	NA	NA	NA	NA	NA	NA	NA	NA	NA	NA	NA	NA	NA	NA	NA	NA	NA	5
979	chr1	79472495	79473495	ELTD1	hg19	-	1.1	1.1	NA	NA	NA	NA	NA	NA	NA	NA	NA	NA	NA	NA	NA	NA	NA	NA	NA	NA	NA	NA	NA	NA	NA	NA	NA	NA	NA	NA	NA	NA	NA	NA	NA	NA	NA	NA	NA	NA	NA	NA	-1
980	chr1	82265081	82266081	LPHN2	hg19	+	0.5	0.5	NA	NA	NA	NA	NA	NA	NA	NA	NA	NA	NA	NA	NA	NA	NA	NA	NA	NA	NA	NA	NA	NA	NA	NA	NA	NA	NA	NA	NA	NA	NA	NA	NA	NA	NA	NA	NA	NA	NA	NA	-1
981	chr1	84379059	84380059	MIR548AP	hg19	-	0.7	15.5	NA	NA	NA	NA	NA	NA	NA	NA	NA	NA	NA	NA	NA	NA	NA	NA	NA	NA	NA	NA	NA	NA	NA	NA	NA	NA	NA	NA	NA	NA	NA	NA	NA	NA	NA	NA	NA	NA	NA	NA	-1
982	chr1	84464833	84465833	TTLL7	hg19	-	0.6	13	chr3	146851367	146852367	ENSMUSG00000036745	mm10	+	0	0.99	chr11	8115424	8117424	ENSDARG00000062973	danRer10	-	0.4	0.4	NA	NA	NA	NA	NA	NA	NA	NA	NA	NA	NA	NA	NA	NA	NA	NA	NA	NA	NA	NA	NA	NA	NA	NA	1
983	chr1	84542744	84543744	PRKACB	hg19	+	0.1	4.6	chr3	146812960	146813960	ENSMUSG00000005034	mm10	-	0	1.66	NA	NA	NA	NA	NA	NA	NA	NA	NA	NA	NA	NA	NA	NA	NA	NA	CHROMOSOME_I	14918522	14920522	WBGene00002189	ce10	+	0.2	1.2	chrX	110159	112159	YJL164C	sacCer3	-	0.4	13.4	14
984	chr1	84763048	84764048	SAMD13	hg19	+	0.1	0.1	chr3	146685592	146686592	ENSMUSG00000048652	mm10	-	6.21	6.21	NA	NA	NA	NA	NA	NA	NA	NA	chrX	2697701	2699701	FBgn0024993	dm6	+	0	2.22507e-308	NA	NA	NA	NA	NA	NA	NA	NA	NA	NA	NA	NA	NA	NA	NA	NA	1
985	chr1	84863576	84864576	UOX	hg19	-	0	0.1	NA	NA	NA	NA	NA	NA	NA	NA	NA	NA	NA	NA	NA	NA	NA	NA	NA	NA	NA	NA	NA	NA	NA	NA	NA	NA	NA	NA	NA	NA	NA	NA	NA	NA	NA	NA	NA	NA	NA	NA	-1
986	chr1	84863214	84864214	DNASE2B	hg19	+	0.4	0.5	chr3	146615596	146616596	ENSMUSG00000028185	mm10	-	29.3	50.33	chr11	8160109	8162109	ENSDARG00000077918	danRer10	+	1	7.4	chr3R	18018375	18020375	FBgn0000477	dm6	+	3.09	3.09	NA	NA	NA	NA	NA	NA	NA	NA	NA	NA	NA	NA	NA	NA	NA	NA	5
987	chr1	84943919	84944919	RPF1	hg19	+	0.5	0.5	chr3	146521429	146522429	ENSMUSG00000028187	mm10	-	0.5	9.27	chr11	15980169	15982169	ENSDARG00000005738	danRer10	-	0.7	0.7	chr2L	12095511	12097511	FBgn0032408	dm6	-	0.26	0.75	CHROMOSOME_II	8993574	8995574	WBGene00009711	ce10	+	0.2	0.2	chrVIII	280495	282495	YHR088W	sacCer3	+	0.3	0.6	1
988	chr1	84972262	84973262	GNG5	hg19	-	10.6	10.6	chr3	146498807	146499807	ENSMUSG00000068523	mm10	+	0.22	7.28	NA	NA	NA	NA	NA	NA	NA	NA	NA	NA	NA	NA	NA	NA	NA	NA	NA	NA	NA	NA	NA	NA	NA	NA	NA	NA	NA	NA	NA	NA	NA	NA	1
989	chr1	85040163	85041163	CTBS	hg19	-	0.2	4	chr3	146449470	146450470	ENSMUSG00000028189	mm10	+	39.18	39.18	chr11	15934803	15936803	ENSDARG00000100002	danRer10	+	19.9	19.9	NA	NA	NA	NA	NA	NA	NA	NA	NA	NA	NA	NA	NA	NA	NA	NA	NA	NA	NA	NA	NA	NA	NA	NA	5
990	chr1	85100703	85101703	C1orf180	hg19	-	4.4	4.4	NA	NA	NA	NA	NA	NA	NA	NA	NA	NA	NA	NA	NA	NA	NA	NA	NA	NA	NA	NA	NA	NA	NA	NA	NA	NA	NA	NA	NA	NA	NA	NA	NA	NA	NA	NA	NA	NA	NA	NA	-1
991	chr1	85156240	85157240	SSX2IP	hg19	-	17.8	17.8	chr3	146403642	146404642	ENSMUSG00000036825	mm10	+	0	50.55	chr2	1644230	1646230	ENSDARG00000039521	danRer10	+	2.7	5.6	NA	NA	NA	NA	NA	NA	NA	NA	NA	NA	NA	NA	NA	NA	NA	NA	NA	NA	NA	NA	NA	NA	NA	NA	5
992	chr1	85358896	85359896	LPAR3	hg19	-	40.4	44.4	chr3	146219963	146220963	ENSMUSG00000036832	mm10	+	0.85	2.12	NA	NA	NA	NA	NA	NA	NA	NA	NA	NA	NA	NA	NA	NA	NA	NA	NA	NA	NA	NA	NA	NA	NA	NA	NA	NA	NA	NA	NA	NA	NA	NA	8
993	chr1	85462796	85463796	MCOLN2	hg19	-	19.8	22.6	chr3	146148833	146149833	ENSMUSG00000011008	mm10	+	0	45.86	chr22	24595312	24597312	ENSDARG00000098918	danRer10	+	19.5	20.3	NA	NA	NA	NA	NA	NA	NA	NA	CHROMOSOME_III	7583114	7585114	WBGene00000846	ce10	+	0.6	0.6	NA	NA	NA	NA	NA	NA	NA	NA	5
994	chr1	85514223	85515223	MCOLN3	hg19	-	7.8	46.5	chr3	146120672	146121672	ENSMUSG00000036853	mm10	+	0	0.66	chr2	1614798	1616798	ENSDARG00000078363	danRer10	+	20.8	39.4	NA	NA	NA	NA	NA	NA	NA	NA	CHROMOSOME_III	7583114	7585114	WBGene00000846	ce10	+	0.6	0.6	NA	NA	NA	NA	NA	NA	NA	NA	2
995	chr1	85526980	85527980	WDR63	hg19	+	0.2	1.1	chr3	146108130	146109130	ENSMUSG00000043020	mm10	-	0	0.66	chr23	43784707	43786707	ENSDARG00000105093	danRer10	+	0.7	3.4	chr3L	7582454	7584454	FBgn0035799	dm6	+	0.13	0.57	NA	NA	NA	NA	NA	NA	NA	NA	NA	NA	NA	NA	NA	NA	NA	NA	1
997	chr1	85666728	85667728	SYDE2	hg19	-	1.4	1.6	chr3	145986870	145987870	ENSMUSG00000036863	mm10	+	0.11	12.98	chr23	43849999	43851999	ENSDARG00000099479	danRer10	-	0.4	1.8	chr3R	31811609	31813609	FBgn0039883	dm6	+	5.63	7.28	CHROMOSOME_II	7593864	7595864	WBGene00006363	ce10	-	0.7	0.7	NA	NA	NA	NA	NA	NA	NA	NA	1
998	chr1	85725355	85726355	C1orf52	hg19	-	2.4	5.5	chr3	145937014	145938014	ENSMUSG00000036873	mm10	+	0	46.49	NA	NA	NA	NA	NA	NA	NA	NA	NA	NA	NA	NA	NA	NA	NA	NA	NA	NA	NA	NA	NA	NA	NA	NA	NA	NA	NA	NA	NA	NA	NA	NA	5
999	chr1	85741040	85742040	LOC646626	hg19	+	0.8	1.5	NA	NA	NA	NA	NA	NA	NA	NA	NA	NA	NA	NA	NA	NA	NA	NA	NA	NA	NA	NA	NA	NA	NA	NA	NA	NA	NA	NA	NA	NA	NA	NA	NA	NA	NA	NA	NA	NA	NA	NA	-1
1000	chr1	85742587	85743587	BCL10	hg19	-	3	3	chr3	145923262	145924262	ENSMUSG00000028191	mm10	+	0	5.3	chr2	1601405	1603405	ENSDARG00000077130	danRer10	+	0.7	1.1	NA	NA	NA	NA	NA	NA	NA	NA	NA	NA	NA	NA	NA	NA	NA	NA	NA	NA	NA	NA	NA	NA	NA	NA	13
1001	chr1	86044046	86045046	DDAH1	hg19	-	1	51.4	chr3	145757675	145758675	ENSMUSG00000028194	mm10	+	56.73	56.73	NA	NA	NA	NA	NA	NA	NA	NA	chrX	13301415	13303415	FBgn0030467	dm6	-	0	5.52	NA	NA	NA	NA	NA	NA	NA	NA	NA	NA	NA	NA	NA	NA	NA	NA	9
1002	chr1	86045443	86046443	CYR61	hg19	+	1.2	4.9	chr3	145649981	145650981	ENSMUSG00000028195	mm10	-	1.32	2.65	chr23	45720160	45722160	ENSDARG00000023062	danRer10	+	43.2	43.2	chr3L	17689015	17691015	FBgn0052183	dm6	+	0.33	0.44	NA	NA	NA	NA	NA	NA	NA	NA	NA	NA	NA	NA	NA	NA	NA	NA	14
1003	chr1	86174116	86175116	ZNHIT6	hg19	-	0.6	2.8	chr3	145575232	145576232	ENSMUSG00000074182	mm10	+	0.66	12.58	chr23	45751237	45753237	ENSDARG00000095817	danRer10	-	13.1	13.1	chrX	12610608	12612608	FBgn0030406	dm6	-	0.22	0.22	NA	NA	NA	NA	NA	NA	NA	NA	chrVIII	186924	188924	YHR040W	sacCer3	+	1	1.1	1
1004	chr1	86622121	86623121	COL24A1	hg19	-	35.4	35.4	chr3	145291472	145292472	ENSMUSG00000028197	mm10	+	0	34.11	NA	NA	NA	NA	NA	NA	NA	NA	NA	NA	NA	NA	NA	NA	NA	NA	NA	NA	NA	NA	NA	NA	NA	NA	NA	NA	NA	NA	NA	NA	NA	NA	6
1006	chr1	86862025	86863025	ODF2L	hg19	-	1.8	1.8	chr3	145117589	145118589	ENSMUSG00000028256	mm10	+	0	0.44	NA	NA	NA	NA	NA	NA	NA	NA	NA	NA	NA	NA	NA	NA	NA	NA	NA	NA	NA	NA	NA	NA	NA	NA	NA	NA	NA	NA	NA	NA	NA	NA	1
1007	chr1	86888768	86889768	CLCA2	hg19	+	0.1	0.6	chr3	145099104	145100104	ENSMUSG00000036960	mm10	-	0	6.4	chr15	14172695	14174695	ENSDARG00000016290	danRer10	+	0.3	5.3	NA	NA	NA	NA	NA	NA	NA	NA	NA	NA	NA	NA	NA	NA	NA	NA	NA	NA	NA	NA	NA	NA	NA	NA	1
1008	chr1	86933525	86934525	CLCA1	hg19	+	0.2	50.2	chr3	145032776	145033776	ENSMUSG00000028255	mm10	-	13.98	36.75	chr15	14172695	14174695	ENSDARG00000016290	danRer10	+	0.3	5.3	NA	NA	NA	NA	NA	NA	NA	NA	NA	NA	NA	NA	NA	NA	NA	NA	NA	NA	NA	NA	NA	NA	NA	NA	3
1009	chr1	87011758	87012758	CLCA4	hg19	+	0.6	10.6	chr3	144975045	144976045	ENSMUSG00000068547	mm10	-	1.99	54.3	chr15	14172695	14174695	ENSDARG00000016290	danRer10	+	0.3	5.3	NA	NA	NA	NA	NA	NA	NA	NA	NA	NA	NA	NA	NA	NA	NA	NA	NA	NA	NA	NA	NA	NA	NA	NA	5
1010	chr1	87098958	87099958	CLCA3P	hg19	+	0.3	0.3	NA	NA	NA	NA	NA	NA	NA	NA	NA	NA	NA	NA	NA	NA	NA	NA	NA	NA	NA	NA	NA	NA	NA	NA	NA	NA	NA	NA	NA	NA	NA	NA	NA	NA	NA	NA	NA	NA	NA	NA	-1
1011	chr1	87169252	87170252	SH3GLB1	hg19	+	0	2.6	chr3	144720110	144721110	ENSMUSG00000037062	mm10	-	0.5	0.66	NA	NA	NA	NA	NA	NA	NA	NA	chr2R	19309665	19311665	FBgn0034433	dm6	-	2.52	34.6	CHROMOSOME_X	3801751	3803751	WBGene00001335	ce10	-	2.7	2.7	NA	NA	NA	NA	NA	NA	NA	NA	13
1012	chr1	87380107	87381107	2015-09-01	hg19	-	1.1	2.2	NA	NA	NA	NA	NA	NA	NA	NA	NA	NA	NA	NA	NA	NA	NA	NA	NA	NA	NA	NA	NA	NA	NA	NA	NA	NA	NA	NA	NA	NA	NA	NA	NA	NA	NA	NA	NA	NA	NA	NA	-1
1013	chr1	87379334	87380334	HS2ST1	hg19	+	0.8	48.5	chr3	144570181	144571181	ENSMUSG00000040151	mm10	-	50.99	50.99	chr6	26234179	26236179	ENSDARG00000062008	danRer10	-	0.2	0.5	chr2L	19443750	19445750	FBgn0024230	dm6	-	1.24	1.82	CHROMOSOME_X	11206026	11208026	WBGene00002029	ce10	-	0.1	0.2	NA	NA	NA	NA	NA	NA	NA	NA	3
1014	chr1	87594447	87595447	LINC01140	hg19	+	0.3	48.9	NA	NA	NA	NA	NA	NA	NA	NA	NA	NA	NA	NA	NA	NA	NA	NA	NA	NA	NA	NA	NA	NA	NA	NA	NA	NA	NA	NA	NA	NA	NA	NA	NA	NA	NA	NA	NA	NA	NA	NA	-1
1015	chr1	87793150	87794150	LMO4	hg19	+	0.2	3.5	chr3	144205220	144206220	ENSMUSG00000028266	mm10	-	25.35	40.4	chr6	25961287	25963287	ENSDARG00000054749	danRer10	-	0.2	0.2	NA	NA	NA	NA	NA	NA	NA	NA	NA	NA	NA	NA	NA	NA	NA	NA	NA	NA	NA	NA	NA	NA	NA	NA	5
1016	chr1	87837338	87838338	RP4-544H6.2	hg19	-	1.2	38.2	NA	NA	NA	NA	NA	NA	NA	NA	NA	NA	NA	NA	NA	NA	NA	NA	NA	NA	NA	NA	NA	NA	NA	NA	NA	NA	NA	NA	NA	NA	NA	NA	NA	NA	NA	NA	NA	NA	NA	NA	-1
1017	chr1	89148921	89149921	PKN2	hg19	+	0.1	6.1	chr3	142882004	142883004	ENSMUSG00000004591	mm10	-	11.26	64.24	chr6	25393021	25395021	ENSDARG00000101293	danRer10	-	1.3	1.7	chr2R	9284097	9286097	FBgn0020621	dm6	-	0	0.53	CHROMOSOME_X	10396183	10398183	WBGene00009793	ce10	+	0.2	0.4	chrII	16696	18696	YBL105C	sacCer3	-	0.3	0.3	5
1018	chr1	89357301	89358301	GTF2B	hg19	-	13	51.3	chr3	142764045	142765045	ENSMUSG00000028271	mm10	+	0	0.33	chr2	22835638	22837638	ENSDARG00000103578	danRer10	-	0.4	0.6	chr2L	10430338	10432338	FBgn0004915	dm6	+	0.11	0.13	CHROMOSOME_V	155825	157825	WBGene00006648	ce10	+	0.4	1.4	chrXVI	709101	711101	YPR086W	sacCer3	+	0.2	1.4	2
1020	NA	NA	NA	NA	NA	NA	NA	NA	NA	NA	NA	NA	NA	NA	NA	NA	chr14	31521403	31523403	ENSDARG00000014244	danRer10	-	1.2	1.7	chr2R	14603337	14605337	FBgn0003742	dm6	-	0.5	0.5	CHROMOSOME_III	11825115	11827115	WBGene00004705	ce10	+	1.1	1.1	NA	NA	NA	NA	NA	NA	NA	NA	5
1021	NA	NA	NA	NA	NA	NA	NA	NA	NA	NA	NA	NA	NA	NA	NA	NA	chr2	42184905	42186905	ENSDARG00000038668	danRer10	-	4.3	4.3	NA	NA	NA	NA	NA	NA	NA	NA	NA	NA	NA	NA	NA	NA	NA	NA	NA	NA	NA	NA	NA	NA	NA	NA	-1
1022	chr1	89531043	89532043	GBP1	hg19	-	0.2	10.4	NA	NA	NA	NA	NA	NA	NA	NA	chr2	42184905	42186905	ENSDARG00000038668	danRer10	-	4.3	4.3	NA	NA	NA	NA	NA	NA	NA	NA	NA	NA	NA	NA	NA	NA	NA	NA	NA	NA	NA	NA	NA	NA	NA	NA	1
1023	chr1	89591842	89592842	GBP2	hg19	-	0.8	1.3	chr3	142593847	142594847	ENSMUSG00000040264	mm10	+	29.8	29.8	chr2	42184905	42186905	ENSDARG00000038668	danRer10	-	4.3	4.3	NA	NA	NA	NA	NA	NA	NA	NA	NA	NA	NA	NA	NA	NA	NA	NA	NA	NA	NA	NA	NA	NA	NA	NA	5
1024	NA	NA	NA	NA	NA	NA	NA	NA	chr3	142529342	142530342	ENSMUSG00000040253	mm10	+	0.09	0.52	chr2	42184905	42186905	ENSDARG00000038668	danRer10	-	4.3	4.3	NA	NA	NA	NA	NA	NA	NA	NA	NA	NA	NA	NA	NA	NA	NA	NA	NA	NA	NA	NA	NA	NA	NA	NA	1
1025	chr1	89664633	89665633	GBP4	hg19	-	0.1	1.1	chr3	142529342	142530342	ENSMUSG00000040253	mm10	+	0.09	0.52	chr2	42184905	42186905	ENSDARG00000038668	danRer10	-	4.3	4.3	NA	NA	NA	NA	NA	NA	NA	NA	NA	NA	NA	NA	NA	NA	NA	NA	NA	NA	NA	NA	NA	NA	NA	NA	1
1026	chr1	89738544	89739544	GBP5	hg19	-	0.9	47	chr3	142495900	142496900	ENSMUSG00000105504	mm10	+	0.66	0.66	chr2	42184905	42186905	ENSDARG00000038668	danRer10	-	4.3	4.3	NA	NA	NA	NA	NA	NA	NA	NA	NA	NA	NA	NA	NA	NA	NA	NA	NA	NA	NA	NA	NA	NA	NA	NA	2
1027	chr1	89756045	89757045	LOC729930	hg19	-	0	0.5	NA	NA	NA	NA	NA	NA	NA	NA	NA	NA	NA	NA	NA	NA	NA	NA	NA	NA	NA	NA	NA	NA	NA	NA	NA	NA	NA	NA	NA	NA	NA	NA	NA	NA	NA	NA	NA	NA	NA	NA	-1
1028	chr1	89828435	89829435	GBP6	hg19	+	1	1	chr5	105139540	105140540	ENSMUSG00000034438	mm10	-	0	50.99	chr2	42184905	42186905	ENSDARG00000038668	danRer10	-	4.3	4.3	NA	NA	NA	NA	NA	NA	NA	NA	NA	NA	NA	NA	NA	NA	NA	NA	NA	NA	NA	NA	NA	NA	NA	NA	5
1030	chr1	89989396	89990396	LRRC8B	hg19	+	0.7	0.9	chr5	105414775	105415775	ENSMUSG00000070639	mm10	+	24.5	24.5	NA	NA	NA	NA	NA	NA	NA	NA	NA	NA	NA	NA	NA	NA	NA	NA	NA	NA	NA	NA	NA	NA	NA	NA	NA	NA	NA	NA	NA	NA	NA	NA	5
1031	chr1	90098453	90099453	FLJ27354	hg19	-	2.1	13.9	NA	NA	NA	NA	NA	NA	NA	NA	NA	NA	NA	NA	NA	NA	NA	NA	NA	NA	NA	NA	NA	NA	NA	NA	NA	NA	NA	NA	NA	NA	NA	NA	NA	NA	NA	NA	NA	NA	NA	NA	-1
1032	chr1	90097643	90098643	LRRC8C	hg19	+	0.4	25.9	chr5	105518388	105519388	ENSMUSG00000054720	mm10	+	1.1	8.28	chr6	25101001	25103001	ENSDARG00000099911	danRer10	-	0.3	1.1	NA	NA	NA	NA	NA	NA	NA	NA	NA	NA	NA	NA	NA	NA	NA	NA	NA	NA	NA	NA	NA	NA	NA	NA	1
1033	chr1	90285572	90286572	LRRC8D	hg19	+	0.3	3.7	chr5	105698969	105699969	ENSMUSG00000046079	mm10	+	1.1	2.65	chr6	25080203	25082203	ENSDARG00000103840	danRer10	-	0.7	1.7	NA	NA	NA	NA	NA	NA	NA	NA	NA	NA	NA	NA	NA	NA	NA	NA	NA	NA	NA	NA	NA	NA	NA	NA	1
1034	chr1	90460525	90461525	GEMIN8P4	hg19	-	2.3	4.4	NA	NA	NA	NA	NA	NA	NA	NA	NA	NA	NA	NA	NA	NA	NA	NA	NA	NA	NA	NA	NA	NA	NA	NA	NA	NA	NA	NA	NA	NA	NA	NA	NA	NA	NA	NA	NA	NA	NA	NA	-1
1035	chr1	90459677	90460677	ZNF326	hg19	+	0.2	38.1	chr5	105875568	105876568	ENSMUSG00000029290	mm10	+	11.92	30.79	NA	NA	NA	NA	NA	NA	NA	NA	NA	NA	NA	NA	NA	NA	NA	NA	NA	NA	NA	NA	NA	NA	NA	NA	NA	NA	NA	NA	NA	NA	NA	NA	6
1036	chr1	91182794	91183794	BARHL2	hg19	-	1.7	5.6	chr5	106458166	106459166	ENSMUSG00000034384	mm10	-	0.13	27.28	chr6	24717043	24719043	ENSDARG00000104361	danRer10	+	1.6	15.5	chrX	17313581	17315581	FBgn0004854	dm6	+	0	6.18	CHROMOSOME_X	3062575	3064575	WBGene00000451	ce10	+	0.5	42.6	NA	NA	NA	NA	NA	NA	NA	NA	5
1037	chr1	91487812	91488812	ZNF644	hg19	-	13.2	14.7	chr5	106696830	106697830	ENSMUSG00000049606	mm10	-	0.66	0.66	chr6	24560927	24562927	ENSDARG00000102025	danRer10	+	3.2	4	NA	NA	NA	NA	NA	NA	NA	NA	NA	NA	NA	NA	NA	NA	NA	NA	NA	NA	NA	NA	NA	NA	NA	NA	1
1038	chr1	91870426	91871426	HFM1	hg19	-	0.1	0.8	chr5	106926321	106927321	ENSMUSG00000043410	mm10	-	28.97	28.97	chr2	22874563	22876563	ENSDARG00000104288	danRer10	+	1.2	3.7	NA	NA	NA	NA	NA	NA	NA	NA	NA	NA	NA	NA	NA	NA	NA	NA	chrVII	30636	32636	YGL251C	sacCer3	-	0.7	0.8	1
1039	chr1	91965403	91966403	CDC7	hg19	+	0.2	0.5	chr5	106963322	106964322	ENSMUSG00000029283	mm10	+	0.83	2.65	NA	NA	NA	NA	NA	NA	NA	NA	chrX	6653541	6655541	FBgn0028360	dm6	+	0.26	7.95	NA	NA	NA	NA	NA	NA	NA	NA	chrIV	423209	425209	YDL017W	sacCer3	+	0.6	1	1
1040	NA	NA	NA	NA	NA	NA	NA	NA	chr5	107289629	107290629	ENSMUSG00000029287	mm10	-	2.65	6.62	chr6	24298098	24300098	ENSDARG00000099979	danRer10	+	0.4	0.4	NA	NA	NA	NA	NA	NA	NA	NA	NA	NA	NA	NA	NA	NA	NA	NA	NA	NA	NA	NA	NA	NA	NA	NA	1
1041	chr1	92413927	92414927	BRDT	hg19	+	0.5	1.3	chr5	107330159	107331159	ENSMUSG00000029279	mm10	+	0.33	1.32	chr6	24292106	24294106	ENSDARG00000102802	danRer10	-	2.8	4.2	chrX	8055137	8057137	FBgn0004656	dm6	-	0.17	2.65	NA	NA	NA	NA	NA	NA	NA	NA	chrXII	920596	922596	YLR399C	sacCer3	-	0.6	0.6	1
1042	chr1	92494532	92495532	EPHX4	hg19	+	0.3	1.5	chr5	107402496	107403496	ENSMUSG00000033805	mm10	+	0.13	62.25	NA	NA	NA	NA	NA	NA	NA	NA	NA	NA	NA	NA	NA	NA	NA	NA	CHROMOSOME_III	831270	833270	WBGene00019329	ce10	-	0.1	0.2	NA	NA	NA	NA	NA	NA	NA	NA	5
1043	chr1	92541029	92542029	SETSIP	hg19	-	0	4.6	chr2	30056378	30057378	ENSMUSG00000054766	mm10	+	0	0.36	chr8	2532111	2534111	ENSDARG00000031495	danRer10	-	2.4	4	chr3R	15262552	15264552	FBgn0014879	dm6	+	0.13	10.68	CHROMOSOME_IV	8890457	8892457	WBGene00005007	ce10	+	0.4	0.4	NA	NA	NA	NA	NA	NA	NA	NA	1
1044	chr1	92544861	92545861	BTBD8	hg19	+	1.8	5.1	NA	NA	NA	NA	NA	NA	NA	NA	NA	NA	NA	NA	NA	NA	NA	NA	chr3L	1575699	1577699	FBgn0035237	dm6	+	0.66	0.79	NA	NA	NA	NA	NA	NA	NA	NA	NA	NA	NA	NA	NA	NA	NA	NA	1
1046	chr1	92682572	92683572	C1orf146	hg19	+	0.2	3.6	chr5	107533720	107534720	ENSMUSG00000089798	mm10	+	0.33	0.66	NA	NA	NA	NA	NA	NA	NA	NA	NA	NA	NA	NA	NA	NA	NA	NA	NA	NA	NA	NA	NA	NA	NA	NA	NA	NA	NA	NA	NA	NA	NA	NA	1
1047	chr1	92763521	92764521	RPAP2	hg19	+	0.3	0.7	chr5	107596696	107597696	ENSMUSG00000033773	mm10	+	0	7.62	NA	NA	NA	NA	NA	NA	NA	NA	chr2L	9889772	9891772	FBgn0085212	dm6	-	0.53	0.58	NA	NA	NA	NA	NA	NA	NA	NA	NA	NA	NA	NA	NA	NA	NA	NA	1
1048	chr1	92764566	92765566	GLMN	hg19	-	0.9	1.1	chr5	107597888	107598888	ENSMUSG00000029276	mm10	-	0	0.4	NA	NA	NA	NA	NA	NA	NA	NA	chr2R	7698500	7700500	FBgn0050496	dm6	+	0	4.97	NA	NA	NA	NA	NA	NA	NA	NA	NA	NA	NA	NA	NA	NA	NA	NA	1
1049	chr1	92952433	92953433	GFI1	hg19	-	0.2	0.4	chr5	107725805	107726805	ENSMUSG00000029275	mm10	-	0.17	9.71	chr2	10982145	10984145	ENSDARG00000020746	danRer10	+	0.4	1.1	NA	NA	NA	NA	NA	NA	NA	NA	NA	NA	NA	NA	NA	NA	NA	NA	NA	NA	NA	NA	NA	NA	NA	NA	1
1050	chr1	93257961	93258961	EVI5	hg19	-	0.6	23	chr5	107875107	107876107	ENSMUSG00000011831	mm10	-	3.48	48.68	NA	NA	NA	NA	NA	NA	NA	NA	chrX	11453338	11455338	FBgn0262740	dm6	-	0	4.14	CHROMOSOME_X	16415768	16417768	WBGene00020770	ce10	-	28.3	28.3	chrXVI	78353	80353	YPL249C	sacCer3	-	0.2	0.3	3
1051	chr1	93296593	93297593	RPL5	hg19	+	0	32.1	chr5	107899502	107900502	ENSMUSG00000058558	mm10	+	1.32	1.32	chr2	10919022	10921022	ENSDARG00000020197	danRer10	-	0.4	4.4	chr2L	22535884	22537884	FBgn0064225	dm6	-	0	2.22507e-308	CHROMOSOME_II	8568876	8570876	WBGene00004416	ce10	+	0.4	0.4	chrXVI	302121	304121	YPL131W	sacCer3	+	0.2	0.3	2
1052	chr1	93301845	93302845	SNORD21	hg19	+	0.5	13.8	chr5	107903555	107904555	ENSMUSG00000064453	mm10	+	0	1.32	chr6	29105288	29107288	ENSDARG00000082960	danRer10	+	0.5	0.9	NA	NA	NA	NA	NA	NA	NA	NA	NA	NA	NA	NA	NA	NA	NA	NA	NA	NA	NA	NA	NA	NA	NA	NA	1
1053	chr1	93305275	93306275	SNORA66	hg19	+	0.1	0.8	chr5	107904177	107905177	ENSMUSG00000077222	mm10	+	1.32	1.32	NA	NA	NA	NA	NA	NA	NA	NA	NA	NA	NA	NA	NA	NA	NA	NA	NA	NA	NA	NA	NA	NA	NA	NA	NA	NA	NA	NA	NA	NA	NA	NA	1
1054	chr1	93427079	93428079	FAM69A	hg19	-	35.6	35.6	chr5	107987085	107988085	ENSMUSG00000029270	mm10	-	12.58	12.58	chr2	10857448	10859448	ENSDARG00000062955	danRer10	+	0.9	5	NA	NA	NA	NA	NA	NA	NA	NA	NA	NA	NA	NA	NA	NA	NA	NA	NA	NA	NA	NA	NA	NA	NA	NA	2
1055	chr1	93543791	93544791	MTF2	hg19	+	0.3	1.6	chr5	108064742	108065742	ENSMUSG00000029267	mm10	+	0.17	0.99	chr2	10847832	10849832	ENSDARG00000005590	danRer10	-	1.4	9.8	chr2R	18134426	18136426	FBgn0003044	dm6	+	0.44	0.76	NA	NA	NA	NA	NA	NA	NA	NA	NA	NA	NA	NA	NA	NA	NA	NA	1
1056	chr1	93646246	93647246	TMED5	hg19	-	0.9	43.6	chr5	108132565	108133565	ENSMUSG00000063406	mm10	-	3.97	4.47	chr20	14892395	14894395	ENSDARG00000008765	danRer10	+	0.3	0.3	chrX	15065432	15067432	FBgn0264389	dm6	-	0	1.32	CHROMOSOME_IV	12077142	12079142	WBGene00010670	ce10	-	0.3	0.4	chrVII	122305	124305	YGL200C	sacCer3	-	0.5	1.1	2
1057	chr1	93645280	93646280	CCDC18	hg19	+	0.1	38	chr5	108131914	108132914	ENSMUSG00000056531	mm10	+	0.22	9.27	chr2	10779420	10781420	ENSDARG00000078822	danRer10	-	0.2	0.5	NA	NA	NA	NA	NA	NA	NA	NA	NA	NA	NA	NA	NA	NA	NA	NA	NA	NA	NA	NA	NA	NA	NA	NA	2
1058	chr1	93811368	93812368	LOC100131564	hg19	-	2.4	3.9	NA	NA	NA	NA	NA	NA	NA	NA	NA	NA	NA	NA	NA	NA	NA	NA	NA	NA	NA	NA	NA	NA	NA	NA	NA	NA	NA	NA	NA	NA	NA	NA	NA	NA	NA	NA	NA	NA	NA	NA	-1
1059	chr1	93810477	93811477	DR1	hg19	+	0.1	36	chr5	108267897	108268897	ENSMUSG00000029265	mm10	+	0.22	46.69	NA	NA	NA	NA	NA	NA	NA	NA	chr2L	15006813	15008813	FBgn0028926	dm6	+	0.11	1.99	CHROMOSOME_III	13341583	13343583	WBGene00001092	ce10	+	0.2	0.4	chrIV	1265898	1267898	YDR397C	sacCer3	-	0.2	0.3	3
1060	chr1	93912687	93913687	FNBP1L	hg19	+	0.2	5	chr3	122619715	122620715	ENSMUSG00000039735	mm10	-	2.65	7.62	chr8	14948307	14950307	ENSDARG00000020131	danRer10	+	1.2	1.2	chr3L	4363102	4365102	FBgn0035533	dm6	-	0.4	0.4	CHROMOSOME_X	1520482	1522482	WBGene00017298	ce10	-	1.4	1.5	NA	NA	NA	NA	NA	NA	NA	NA	1
1061	chr1	94056524	94057524	RP5-1033H22.2	hg19	+	0.2	7.7	NA	NA	NA	NA	NA	NA	NA	NA	NA	NA	NA	NA	NA	NA	NA	NA	NA	NA	NA	NA	NA	NA	NA	NA	NA	NA	NA	NA	NA	NA	NA	NA	NA	NA	NA	NA	NA	NA	NA	NA	-1
1062	chr1	94311387	94312387	MIR760	hg19	+	12.9	47.3	NA	NA	NA	NA	NA	NA	NA	NA	NA	NA	NA	NA	NA	NA	NA	NA	NA	NA	NA	NA	NA	NA	NA	NA	NA	NA	NA	NA	NA	NA	NA	NA	NA	NA	NA	NA	NA	NA	NA	NA	-1
1063	chr1	94312706	94313706	BCAR3	hg19	-	2.7	2.7	chr3	122293136	122294136	ENSMUSG00000028121	mm10	+	3.31	28.08	chr8	15191353	15193353	ENSDARG00000016981	danRer10	-	0.3	6.1	chr2L	6011338	6013338	FBgn0031762	dm6	-	0.11	1.72	NA	NA	NA	NA	NA	NA	NA	NA	NA	NA	NA	NA	NA	NA	NA	NA	5
1064	chr1	94344762	94345762	DNTTIP2	hg19	-	0.1	0.2	chr3	122273388	122274388	ENSMUSG00000039756	mm10	+	0.44	51.88	chr8	15239169	15241169	ENSDARG00000057648	danRer10	+	1.7	5	chr3R	7472781	7474781	FBgn0037504	dm6	-	0.22	0.66	CHROMOSOME_II	3501971	3503971	WBGene00021715	ce10	+	0.4	2	chrXII	245977	247977	YLR051C	sacCer3	-	0.3	0.3	5
1065	chr1	94375012	94376012	GCLM	hg19	-	5.5	5.6	chr3	122244557	122245557	ENSMUSG00000028124	mm10	+	0	12.58	chr8	15230718	15232718	ENSDARG00000018953	danRer10	+	2.7	5.7	chr3R	22685510	22687510	FBgn0046114	dm6	-	0.13	14.04	CHROMOSOME_I	4138516	4140516	WBGene00017084	ce10	+	0.4	4	NA	NA	NA	NA	NA	NA	NA	NA	11
1066	chr1	94586705	94587705	ABCA4	hg19	-	1	1	chr3	122043443	122044443	ENSMUSG00000028125	mm10	+	2.74	10.93	NA	NA	NA	NA	NA	NA	NA	NA	NA	NA	NA	NA	NA	NA	NA	NA	CHROMOSOME_I	2271868	2273868	WBGene00000020	ce10	-	0.5	1.2	NA	NA	NA	NA	NA	NA	NA	NA	1
1067	chr1	94703307	94704307	ARHGAP29	hg19	-	1.7	12.1	chr3	121952229	121953229	ENSMUSG00000039831	mm10	+	0	6.95	chr24	28363388	28365388	ENSDARG00000026329	danRer10	+	0	1.8	NA	NA	NA	NA	NA	NA	NA	NA	NA	NA	NA	NA	NA	NA	NA	NA	NA	NA	NA	NA	NA	NA	NA	NA	1
1068	chr1	94882932	94883932	ABCD3	hg19	+	0.6	29.1	chr3	121815302	121816302	ENSMUSG00000028127	mm10	-	0	0.53	chr24	31393876	31395876	ENSDARG00000104085	danRer10	-	3.7	4.9	chrX	19749770	19751770	FBgn0031069	dm6	+	0	0.4	NA	NA	NA	NA	NA	NA	NA	NA	chrXVI	272255	274255	YPL147W	sacCer3	+	0.6	1.3	2
1069	chr1	95007413	95008413	F3	hg19	-	28.5	28.5	chr3	121722537	121723537	ENSMUSG00000028128	mm10	+	0	50.33	chr24	31339149	31341149	ENSDARG00000099124	danRer10	+	0.2	37.4	NA	NA	NA	NA	NA	NA	NA	NA	NA	NA	NA	NA	NA	NA	NA	NA	NA	NA	NA	NA	NA	NA	NA	NA	17
1070	chr1	95285837	95286837	LINC01057	hg19	-	24.3	43.5	NA	NA	NA	NA	NA	NA	NA	NA	NA	NA	NA	NA	NA	NA	NA	NA	NA	NA	NA	NA	NA	NA	NA	NA	NA	NA	NA	NA	NA	NA	NA	NA	NA	NA	NA	NA	NA	NA	NA	NA	-1
1071	chr1	95284897	95285897	SLC44A3	hg19	+	2.6	11.9	chr3	121532404	121533404	ENSMUSG00000039865	mm10	-	0	12.58	NA	NA	NA	NA	NA	NA	NA	NA	chr3L	4276962	4278962	FBgn0035523	dm6	+	2.05	3.15	NA	NA	NA	NA	NA	NA	NA	NA	chrXV	637558	639558	YOR161C	sacCer3	-	0.4	1	1
1072	chr1	95392779	95393779	CNN3	hg19	-	23.2	35.3	chr3	121425497	121426497	ENSMUSG00000053931	mm10	+	0	52.32	NA	NA	NA	NA	NA	NA	NA	NA	chr3R	20168435	20170435	FBgn0038774	dm6	+	0.33	0.33	CHROMOSOME_II	336339	338339	WBGene00000778	ce10	+	0.1	0.5	chrXV	1025007	1027007	YOR367W	sacCer3	+	0.7	0.7	3
1073	chr1	95392583	95393583	RP4-639F20.1	hg19	+	1.5	7.6	NA	NA	NA	NA	NA	NA	NA	NA	NA	NA	NA	NA	NA	NA	NA	NA	NA	NA	NA	NA	NA	NA	NA	NA	NA	NA	NA	NA	NA	NA	NA	NA	NA	NA	NA	NA	NA	NA	NA	NA	-1
1074	chr1	95538507	95539507	ALG14	hg19	-	0.2	0.3	chr3	121290773	121291773	ENSMUSG00000039887	mm10	+	0.11	0.66	chr24	31285021	31287021	ENSDARG00000103093	danRer10	-	2.7	2.8	chrX	15471164	15473164	FBgn0030645	dm6	+	0	3.31	CHROMOSOME_IV	3802404	3804404	WBGene00019725	ce10	-	0.2	0.2	chrII	378934	380934	YBR070C	sacCer3	-	0.4	0.5	1
1075	chr1	95557072	95558072	TMEM56	hg19	+	2.8	2.8	NA	NA	NA	NA	NA	NA	NA	NA	chr24	31202145	31204145	ENSDARG00000098451	danRer10	-	0.8	0.8	NA	NA	NA	NA	NA	NA	NA	NA	NA	NA	NA	NA	NA	NA	NA	NA	NA	NA	NA	NA	NA	NA	NA	NA	5
1076	chr1	95582478	95583478	TMEM56-RWDD3	hg19	+	0.3	18	chr3	121283098	121284098	ENSMUSG00000028132	mm10	-	31.39	41.56	chr24	31202145	31204145	ENSDARG00000098451	danRer10	-	0.8	0.8	NA	NA	NA	NA	NA	NA	NA	NA	NA	NA	NA	NA	NA	NA	NA	NA	NA	NA	NA	NA	NA	NA	NA	NA	5
1077	chr1	95698710	95699710	RWDD3	hg19	+	0.1	2.6	chr3	121171695	121172695	ENSMUSG00000028133	mm10	-	0	47.9	NA	NA	NA	NA	NA	NA	NA	NA	NA	NA	NA	NA	NA	NA	NA	NA	NA	NA	NA	NA	NA	NA	NA	NA	NA	NA	NA	NA	NA	NA	NA	NA	5
1078	chr1	95939292	95940292	FLJ31662	hg19	+	0.1	0.1	NA	NA	NA	NA	NA	NA	NA	NA	NA	NA	NA	NA	NA	NA	NA	NA	NA	NA	NA	NA	NA	NA	NA	NA	NA	NA	NA	NA	NA	NA	NA	NA	NA	NA	NA	NA	NA	NA	NA	NA	-1
1079	chr1	97186174	97187174	PTBP2	hg19	+	0.1	1	chr3	119783804	119784804	ENSMUSG00000028134	mm10	-	0	0.28	NA	NA	NA	NA	NA	NA	NA	NA	NA	NA	NA	NA	NA	NA	NA	NA	NA	NA	NA	NA	NA	NA	NA	NA	NA	NA	NA	NA	NA	NA	NA	NA	1
1080	chr1	97560478	97561478	DPYD-AS1	hg19	+	0.4	0.4	NA	NA	NA	NA	NA	NA	NA	NA	NA	NA	NA	NA	NA	NA	NA	NA	NA	NA	NA	NA	NA	NA	NA	NA	NA	NA	NA	NA	NA	NA	NA	NA	NA	NA	NA	NA	NA	NA	NA	NA	-1
1081	chr1	98261476	98262476	DPYD-AS2	hg19	+	0	2.22507e-308	NA	NA	NA	NA	NA	NA	NA	NA	NA	NA	NA	NA	NA	NA	NA	NA	NA	NA	NA	NA	NA	NA	NA	NA	NA	NA	NA	NA	NA	NA	NA	NA	NA	NA	NA	NA	NA	NA	NA	NA	-1
1082	chr1	98386615	98387615	DPYD	hg19	-	1.6	49.8	chr3	118561129	118562129	ENSMUSG00000033308	mm10	+	18.21	18.21	chr24	30514763	30516763	ENSDARG00000086853	danRer10	+	0.4	0.4	NA	NA	NA	NA	NA	NA	NA	NA	CHROMOSOME_X	5466838	5468838	WBGene00016103	ce10	+	0.1	0.7	chrIV	154640	156640	YDL171C	sacCer3	-	0.3	0.3	6
1083	chr1	98510907	98511907	MIR2682	hg19	-	1.3	47.9	NA	NA	NA	NA	NA	NA	NA	NA	NA	NA	NA	NA	NA	NA	NA	NA	NA	NA	NA	NA	NA	NA	NA	NA	NA	NA	NA	NA	NA	NA	NA	NA	NA	NA	NA	NA	NA	NA	NA	NA	-1
1084	chr1	98511727	98512727	MIR137	hg19	-	0.4	0.4	NA	NA	NA	NA	NA	NA	NA	NA	NA	NA	NA	NA	NA	NA	NA	NA	NA	NA	NA	NA	NA	NA	NA	NA	NA	NA	NA	NA	NA	NA	NA	NA	NA	NA	NA	NA	NA	NA	NA	NA	-1
1086	chr1	98675266	98676266	RP5-1070A16.1	hg19	+	20.2	20.2	NA	NA	NA	NA	NA	NA	NA	NA	NA	NA	NA	NA	NA	NA	NA	NA	NA	NA	NA	NA	NA	NA	NA	NA	NA	NA	NA	NA	NA	NA	NA	NA	NA	NA	NA	NA	NA	NA	NA	NA	-1
1087	chr1	99126235	99127235	SNX7	hg19	+	0.8	4.2	chr3	117868936	117869936	ENSMUSG00000028007	mm10	-	1.49	16.89	chr24	30268471	30270471	ENSDARG00000105185	danRer10	-	0.8	0.8	NA	NA	NA	NA	NA	NA	NA	NA	NA	NA	NA	NA	NA	NA	NA	NA	chrX	377825	379825	YJL036W	sacCer3	+	0.4	0.4	1
1088	chr1	99468831	99469831	RP5-896L10.1	hg19	+	0.3	1.2	NA	NA	NA	NA	NA	NA	NA	NA	NA	NA	NA	NA	NA	NA	NA	NA	NA	NA	NA	NA	NA	NA	NA	NA	NA	NA	NA	NA	NA	NA	NA	NA	NA	NA	NA	NA	NA	NA	NA	NA	-1
1089	chr1	99470449	99471449	LPPR5	hg19	-	5.1	7	NA	NA	NA	NA	NA	NA	NA	NA	NA	NA	NA	NA	NA	NA	NA	NA	NA	NA	NA	NA	NA	NA	NA	NA	NA	NA	NA	NA	NA	NA	NA	NA	NA	NA	NA	NA	NA	NA	NA	NA	-1
1090	chr1	99728847	99729847	LPPR4	hg19	+	0	32.1	NA	NA	NA	NA	NA	NA	NA	NA	NA	NA	NA	NA	NA	NA	NA	NA	NA	NA	NA	NA	NA	NA	NA	NA	NA	NA	NA	NA	NA	NA	NA	NA	NA	NA	NA	NA	NA	NA	NA	NA	-1
1091	chr1	100110430	100111430	PALMD	hg19	+	36	48.3	chr3	116968987	116969987	ENSMUSG00000033377	mm10	-	12.25	12.25	chr2	20748582	20750582	ENSDARG00000001913	danRer10	+	2	3.5	NA	NA	NA	NA	NA	NA	NA	NA	NA	NA	NA	NA	NA	NA	NA	NA	NA	NA	NA	NA	NA	NA	NA	NA	4
1093	chr1	100178513	100179513	MIR548D1	hg19	-	0.3	0.3	NA	NA	NA	NA	NA	NA	NA	NA	NA	NA	NA	NA	NA	NA	NA	NA	NA	NA	NA	NA	NA	NA	NA	NA	NA	NA	NA	NA	NA	NA	NA	NA	NA	NA	NA	NA	NA	NA	NA	NA	-1
1094	chr1	100231349	100232349	FRRS1	hg19	-	0.2	0.5	chr3	116858464	116859464	ENSMUSG00000033386	mm10	+	0	5.13	NA	NA	NA	NA	NA	NA	NA	NA	chr2R	16016737	16018737	FBgn0034067	dm6	+	0.13	0.99	CHROMOSOME_II	14478551	14480551	WBGene00007545	ce10	-	1.7	1.7	NA	NA	NA	NA	NA	NA	NA	NA	1
1095	chr1	100314639	100315639	AGL	hg19	+	0.3	12.8	chr3	116808166	116809166	ENSMUSG00000033400	mm10	-	0.66	5.3	chr2	20813178	20815178	ENSDARG00000103811	danRer10	+	2.2	2.2	chr2R	21311399	21313399	FBgn0034618	dm6	+	0.46	4.64	CHROMOSOME_II	14356494	14358494	WBGene00011050	ce10	-	1.4	1.4	chrXVI	901044	903044	YPR184W	sacCer3	+	1.4	1.4	1
1096	chr1	100434344	100435344	SLC35A3	hg19	+	0.1	4.7	chr3	116712650	116713650	ENSMUSG00000027957	mm10	-	5.63	5.63	chr2	10191671	10193671	ENSDARG00000020981	danRer10	+	4.1	4.1	NA	NA	NA	NA	NA	NA	NA	NA	CHROMOSOME_II	387833	389833	WBGene00015404	ce10	+	0	1	NA	NA	NA	NA	NA	NA	NA	NA	1
1097	chr1	100502788	100503788	HIAT1	hg19	+	0.1	31.1	NA	NA	NA	NA	NA	NA	NA	NA	NA	NA	NA	NA	NA	NA	NA	NA	NA	NA	NA	NA	NA	NA	NA	NA	NA	NA	NA	NA	NA	NA	NA	NA	NA	NA	NA	NA	NA	NA	NA	NA	-1
1098	chr1	100598511	100599511	SASS6	hg19	-	1.2	1.2	chr3	116594012	116595012	ENSMUSG00000027959	mm10	+	0.26	3.31	chr22	10721789	10723789	ENSDARG00000058346	danRer10	-	0.1	0.6	chr3R	29994357	29996357	FBgn0039731	dm6	+	0.25	0.66	NA	NA	NA	NA	NA	NA	NA	NA	NA	NA	NA	NA	NA	NA	NA	NA	1
1099	chr1	100597705	100598705	TRMT13	hg19	+	0.1	1.4	chr3	116614587	116615587	ENSMUSG00000033439	mm10	-	0.66	0.66	chr22	16290616	16292616	ENSDARG00000102846	danRer10	-	0.8	0.9	chr3R	6345111	6347111	FBgn0037435	dm6	+	0.17	0.77	CHROMOSOME_V	14353395	14355395	WBGene00013026	ce10	+	0.1	0.2	chrXV	82834	84834	YOL125W	sacCer3	+	0.3	2.1	1
1100	chr1	100643829	100644829	LRRC39	hg19	-	33.7	33.7	chr3	116561978	116562978	ENSMUSG00000027961	mm10	+	0	2.22507e-308	chr22	16281180	16283180	ENSDARG00000071465	danRer10	+	0	0.9	NA	NA	NA	NA	NA	NA	NA	NA	NA	NA	NA	NA	NA	NA	NA	NA	NA	NA	NA	NA	NA	NA	NA	NA	2
1101	chr1	100715409	100716409	DBT	hg19	-	0.8	1.4	chr3	116512070	116513070	ENSMUSG00000000340	mm10	+	0	16.89	chr22	16265801	16267801	ENSDARG00000101561	danRer10	+	4.5	6.5	chrX	15085125	15087125	FBgn0030612	dm6	+	0	2.22507e-308	CHROMOSOME_II	7944155	7946155	WBGene00014054	ce10	-	0.3	2.4	chrIV	754066	756066	YDR148C	sacCer3	-	0.4	0.4	1
1102	NA	NA	NA	NA	NA	NA	NA	NA	chr3	116508208	116509208	ENSMUSG00000000339	mm10	-	0.22	0.41	chr22	16263771	16265771	ENSDARG00000002215	danRer10	-	0.3	5.3	chrX	2071413	2073413	FBgn0025630	dm6	+	1.32	1.32	NA	NA	NA	NA	NA	NA	NA	NA	chrXV	306938	308938	YOL010W	sacCer3	+	0.2	1.5	1
1103	chr1	100731730	100732730	RP11-305E17.6	hg19	-	0.4	1.5	NA	NA	NA	NA	NA	NA	NA	NA	NA	NA	NA	NA	NA	NA	NA	NA	NA	NA	NA	NA	NA	NA	NA	NA	NA	NA	NA	NA	NA	NA	NA	NA	NA	NA	NA	NA	NA	NA	NA	NA	-1
1104	chr1	100745796	100746796	MIR553	hg19	+	0.6	0.6	NA	NA	NA	NA	NA	NA	NA	NA	NA	NA	NA	NA	NA	NA	NA	NA	NA	NA	NA	NA	NA	NA	NA	NA	NA	NA	NA	NA	NA	NA	NA	NA	NA	NA	NA	NA	NA	NA	NA	NA	-1
1105	chr1	100817022	100818022	CDC14A	hg19	+	1.4	47.6	chr3	116424032	116425032	ENSMUSG00000033502	mm10	-	40.07	47.46	chr22	16243192	16245192	ENSDARG00000057016	danRer10	-	9.8	10.3	chr2L	7809703	7811703	FBgn0031952	dm6	-	50.6	50.6	NA	NA	NA	NA	NA	NA	NA	NA	chrVI	209068	211068	YFR028C	sacCer3	-	0.4	0.7	17
1106	chr1	101002727	101003727	GPR88	hg19	+	0.9	0.9	chr3	116253503	116254503	ENSMUSG00000068696	mm10	-	0.22	6.62	chr22	16159022	16161022	ENSDARG00000043122	danRer10	-	0.4	7.7	NA	NA	NA	NA	NA	NA	NA	NA	NA	NA	NA	NA	NA	NA	NA	NA	NA	NA	NA	NA	NA	NA	NA	NA	1
1107	chr1	101112560	101113560	RP11-84O12.4	hg19	-	0	1.7	NA	NA	NA	NA	NA	NA	NA	NA	NA	NA	NA	NA	NA	NA	NA	NA	NA	NA	NA	NA	NA	NA	NA	NA	NA	NA	NA	NA	NA	NA	NA	NA	NA	NA	NA	NA	NA	NA	NA	NA	-1
1108	chr1	101184195	101185195	VCAM1	hg19	+	0.1	0.1	chr3	116129688	116130688	ENSMUSG00000027962	mm10	-	0	2.22507e-308	chr22	16153195	16155195	ENSDARG00000062479	danRer10	-	4.5	5.2	NA	NA	NA	NA	NA	NA	NA	NA	NA	NA	NA	NA	NA	NA	NA	NA	NA	NA	NA	NA	NA	NA	NA	NA	1
1109	chr1	101360735	101361735	EXTL2	hg19	-	5.5	6.4	chr3	116006462	116007462	ENSMUSG00000027963	mm10	+	0	50.58	chr2	7259085	7261085	ENSDARG00000063191	danRer10	-	0.4	0.5	chr2R	16147719	16149719	FBgn0029175	dm6	-	0	7.62	NA	NA	NA	NA	NA	NA	NA	NA	NA	NA	NA	NA	NA	NA	NA	NA	5
1110	chr1	101360631	101361631	SLC30A7	hg19	+	0.8	6.1	chr3	116007406	116008406	ENSMUSG00000054414	mm10	-	39.36	40.84	chr22	16127501	16129501	ENSDARG00000019998	danRer10	-	0.3	3.5	chr3R	11213539	11215539	FBgn0037875	dm6	-	0.79	1.77	NA	NA	NA	NA	NA	NA	NA	NA	chrIV	858346	860346	YDR205W	sacCer3	+	0.4	0.7	5
1111	chr1	101491362	101492362	DPH5	hg19	-	0.5	6.2	chr3	115887165	115888165	ENSMUSG00000033554	mm10	+	1.06	1.06	chr22	16069915	16071915	ENSDARG00000100242	danRer10	+	0.6	1.5	chr3R	22582225	22584225	FBgn0024558	dm6	-	0	1.66	CHROMOSOME_II	11349128	11351128	WBGene00007194	ce10	+	0.1	0.6	NA	NA	NA	NA	NA	NA	NA	NA	1
1112	chr1	101490401	101491401	LOC102606465	hg19	+	0.9	1.1	NA	NA	NA	NA	NA	NA	NA	NA	NA	NA	NA	NA	NA	NA	NA	NA	NA	NA	NA	NA	NA	NA	NA	NA	NA	NA	NA	NA	NA	NA	NA	NA	NA	NA	NA	NA	NA	NA	NA	NA	-1
1113	chr1	101702084	101703084	LOC101928370	hg19	-	7.5	11.2	NA	NA	NA	NA	NA	NA	NA	NA	NA	NA	NA	NA	NA	NA	NA	NA	NA	NA	NA	NA	NA	NA	NA	NA	NA	NA	NA	NA	NA	NA	NA	NA	NA	NA	NA	NA	NA	NA	NA	NA	-1
1114	chr1	101701304	101702304	S1PR1	hg19	+	0.5	2.5	chr3	115715072	115716072	ENSMUSG00000045092	mm10	-	1.08	31.79	chr22	16014973	16016973	ENSDARG00000042690	danRer10	-	2.1	28.6	NA	NA	NA	NA	NA	NA	NA	NA	NA	NA	NA	NA	NA	NA	NA	NA	NA	NA	NA	NA	NA	NA	NA	NA	5
1115	chr1	101806451	101807451	RNU6-31P	hg19	-	0.7	1.5	NA	NA	NA	NA	NA	NA	NA	NA	NA	NA	NA	NA	NA	NA	NA	NA	NA	NA	NA	NA	NA	NA	NA	NA	NA	NA	NA	NA	NA	NA	NA	NA	NA	NA	NA	NA	NA	NA	NA	NA	-1
1117	chr1	102462790	102463790	OLFM3	hg19	-	6.1	6.1	chr3	114903078	114904078	ENSMUSG00000027965	mm10	+	0	2.12	chr24	28631017	28633017	ENSDARG00000071493	danRer10	-	1.1	1.2	NA	NA	NA	NA	NA	NA	NA	NA	CHROMOSOME_I	14871151	14873151	WBGene00006845	ce10	+	0.3	0.5	NA	NA	NA	NA	NA	NA	NA	NA	1
1118	chr1	103574052	103575052	COL11A1	hg19	-	30.8	36.6	chr3	114029540	114030540	ENSMUSG00000027966	mm10	+	0.33	36.09	chr2	15893604	15895604	ENSDARG00000009014	danRer10	-	0.6	1.4	NA	NA	NA	NA	NA	NA	NA	NA	NA	NA	NA	NA	NA	NA	NA	NA	NA	NA	NA	NA	NA	NA	NA	NA	17
1119	chr1	104068105	104069105	LOC101928436	hg19	-	23.4	51.7	NA	NA	NA	NA	NA	NA	NA	NA	NA	NA	NA	NA	NA	NA	NA	NA	NA	NA	NA	NA	NA	NA	NA	NA	NA	NA	NA	NA	NA	NA	NA	NA	NA	NA	NA	NA	NA	NA	NA	NA	-1
1120	NA	NA	NA	NA	NA	NA	NA	NA	NA	NA	NA	NA	NA	NA	NA	NA	chr24	28855041	28857041	ENSDARG00000011247	danRer10	+	1.4	14.2	chr2R	22065883	22067883	FBgn0265184	dm6	+	0	0.66	NA	NA	NA	NA	NA	NA	NA	NA	NA	NA	NA	NA	NA	NA	NA	NA	1
1121	chr1	104096265	104097265	AMY2B	hg19	+	0.1	0.4	NA	NA	NA	NA	NA	NA	NA	NA	chr17	43753148	43755148	ENSDARG00000030357	danRer10	+	19.3	22.6	chr2R	17119303	17121303	FBgn0000079	dm6	-	0	1.8	CHROMOSOME_V	13323957	13325957	WBGene00008220	ce10	-	0.2	0.2	NA	NA	NA	NA	NA	NA	NA	NA	1
1123	chr1	104158998	104159998	AMY2A	hg19	+	0.2	6.1	NA	NA	NA	NA	NA	NA	NA	NA	chr17	43753148	43755148	ENSDARG00000030357	danRer10	+	19.3	22.6	chr2R	17119303	17121303	FBgn0000079	dm6	-	0	1.8	CHROMOSOME_V	13323957	13325957	WBGene00008220	ce10	-	0.2	0.2	NA	NA	NA	NA	NA	NA	NA	NA	14
1124	chr1	104238889	104239889	AMY1B	hg19	-	0.4	0.5	NA	NA	NA	NA	NA	NA	NA	NA	chr17	43753148	43755148	ENSDARG00000030357	danRer10	+	19.3	22.6	chr2R	17119303	17121303	FBgn0000079	dm6	-	0	1.8	CHROMOSOME_V	13323957	13325957	WBGene00008220	ce10	-	0.2	0.2	NA	NA	NA	NA	NA	NA	NA	NA	5
1125	chr1	104238911	104239911	AMY1C	hg19	-	0.2	0.5	NA	NA	NA	NA	NA	NA	NA	NA	chr17	43753148	43755148	ENSDARG00000030357	danRer10	+	19.3	22.6	chr2R	17119303	17121303	FBgn0000079	dm6	-	0	1.8	CHROMOSOME_V	13323957	13325957	WBGene00008220	ce10	-	0.2	0.2	NA	NA	NA	NA	NA	NA	NA	NA	5
1126	chr1	104239073	104240073	AMY1A	hg19	-	0.4	8.2	NA	NA	NA	NA	NA	NA	NA	NA	chr17	43753148	43755148	ENSDARG00000030357	danRer10	+	19.3	22.6	chr2R	17119303	17121303	FBgn0000079	dm6	-	0	1.8	CHROMOSOME_V	13323957	13325957	WBGene00008220	ce10	-	0.2	0.2	NA	NA	NA	NA	NA	NA	NA	NA	14
1127	chr1	104614644	104615644	LOC100129138	hg19	+	0.2	0.2	NA	NA	NA	NA	NA	NA	NA	NA	NA	NA	NA	NA	NA	NA	NA	NA	NA	NA	NA	NA	NA	NA	NA	NA	NA	NA	NA	NA	NA	NA	NA	NA	NA	NA	NA	NA	NA	NA	NA	NA	-1
1128	chr1	107598266	107599266	PRMT6	hg19	+	0	54.4	chr3	110250998	110251998	ENSMUSG00000049300	mm10	-	0	42.38	chr24	29277178	29279178	ENSDARG00000069706	danRer10	+	0.7	3.3	NA	NA	NA	NA	NA	NA	NA	NA	NA	NA	NA	NA	NA	NA	NA	NA	chrII	304976	306976	YBR034C	sacCer3	-	0.2	0.6	3
1129	chr1	107681628	107682628	NTNG1	hg19	+	2.2	49.6	chr3	110144011	110145011	ENSMUSG00000059857	mm10	-	33.89	33.89	chr24	29287521	29289521	ENSDARG00000014973	danRer10	+	0.8	1	chrX	14748376	14750376	FBgn0015774	dm6	-	0	9.44	CHROMOSOME_X	6888649	6890649	WBGene00006746	ce10	+	0.3	1	NA	NA	NA	NA	NA	NA	NA	NA	3
1130	chr1	108438844	108439844	MIR7852	hg19	+	0.8	1.2	NA	NA	NA	NA	NA	NA	NA	NA	NA	NA	NA	NA	NA	NA	NA	NA	NA	NA	NA	NA	NA	NA	NA	NA	NA	NA	NA	NA	NA	NA	NA	NA	NA	NA	NA	NA	NA	NA	NA	NA	-1
1131	chr1	108506064	108507064	VAV3-AS1	hg19	+	0.1	0.6	NA	NA	NA	NA	NA	NA	NA	NA	NA	NA	NA	NA	NA	NA	NA	NA	NA	NA	NA	NA	NA	NA	NA	NA	NA	NA	NA	NA	NA	NA	NA	NA	NA	NA	NA	NA	NA	NA	NA	NA	-1
1132	chr1	108507545	108508545	VAV3	hg19	-	1	14.2	chr3	109339653	109340653	ENSMUSG00000033721	mm10	+	0.88	50.33	chr2	16489952	16491952	ENSDARG00000075962	danRer10	-	0.7	0.8	chrX	19260820	19262820	FBgn0040068	dm6	+	5.46	5.46	CHROMOSOME_X	9231016	9233016	WBGene00006887	ce10	-	0.5	0.5	NA	NA	NA	NA	NA	NA	NA	NA	5
1133	chr1	108742980	108743980	SLC25A24	hg19	-	0.5	0.8	chr3	109122149	109123149	ENSMUSG00000040322	mm10	+	0	2.32	chr20	34766357	34768357	ENSDARG00000008568	danRer10	-	4.3	4.3	NA	NA	NA	NA	NA	NA	NA	NA	NA	NA	NA	NA	NA	NA	NA	NA	chrXVI	583042	585042	YPR011C	sacCer3	-	0.6	1.2	1
1134	chr1	108786703	108787703	NBPF4	hg19	-	0.2	0.2	NA	NA	NA	NA	NA	NA	NA	NA	NA	NA	NA	NA	NA	NA	NA	NA	NA	NA	NA	NA	NA	NA	NA	NA	NA	NA	NA	NA	NA	NA	NA	NA	NA	NA	NA	NA	NA	NA	NA	NA	-1
1136	chr1	109101970	109102970	FAM102B	hg19	+	28.3	37.2	chr3	109027607	109028607	ENSMUSG00000040339	mm10	-	1.77	40.07	chr20	33886124	33888124	ENSDARG00000002333	danRer10	-	0.3	0.6	chr2L	21261956	21263956	FBgn0032938	dm6	+	0	2.22507e-308	NA	NA	NA	NA	NA	NA	NA	NA	NA	NA	NA	NA	NA	NA	NA	NA	3
1137	chr1	109204148	109205148	HENMT1	hg19	-	0.1	6.8	NA	NA	NA	NA	NA	NA	NA	NA	NA	NA	NA	NA	NA	NA	NA	NA	chr2R	12144710	12146710	FBgn0033686	dm6	+	0	1.77	CHROMOSOME_III	8231575	8233575	WBGene00015349	ce10	+	0.2	0.8	NA	NA	NA	NA	NA	NA	NA	NA	1
1138	chr1	109233931	109234931	PRPF38B	hg19	+	0.1	0.1	chr3	108911727	108912727	ENSMUSG00000027881	mm10	-	0	2.22507e-308	chr2	45809947	45811947	ENSDARG00000053101	danRer10	-	1.8	1.8	chrX	13296082	13298082	FBgn0030468	dm6	+	0	14.9	CHROMOSOME_V	165994	167994	WBGene00022434	ce10	+	0.9	1	NA	NA	NA	NA	NA	NA	NA	NA	1
1139	chr1	109254555	109255555	FNDC7	hg19	+	0.1	7.7	chr3	108889706	108890706	ENSMUSG00000045326	mm10	-	0	1.32	chr2	45764522	45766522	ENSDARG00000092813	danRer10	+	3.9	4.6	NA	NA	NA	NA	NA	NA	NA	NA	NA	NA	NA	NA	NA	NA	NA	NA	NA	NA	NA	NA	NA	NA	NA	NA	1
1140	chr1	109288284	109289284	STXBP3	hg19	+	2.3	38.7	chr3	108840511	108841511	ENSMUSG00000027882	mm10	-	3.31	3.31	chr23	1651871	1653871	ENSDARG00000008142	danRer10	+	0.1	5	NA	NA	NA	NA	NA	NA	NA	NA	NA	NA	NA	NA	NA	NA	NA	NA	chrIV	783215	785215	YDR164C	sacCer3	-	1.5	1.5	2
1141	chr1	109398838	109399838	SPATA42	hg19	+	0.1	0.1	NA	NA	NA	NA	NA	NA	NA	NA	NA	NA	NA	NA	NA	NA	NA	NA	NA	NA	NA	NA	NA	NA	NA	NA	NA	NA	NA	NA	NA	NA	NA	NA	NA	NA	NA	NA	NA	NA	NA	NA	-1
1142	chr1	109400864	109401864	AKNAD1	hg19	-	0.9	0.9	chr3	108738658	108739658	ENSMUSG00000049565	mm10	+	0	2.22507e-308	NA	NA	NA	NA	NA	NA	NA	NA	NA	NA	NA	NA	NA	NA	NA	NA	NA	NA	NA	NA	NA	NA	NA	NA	NA	NA	NA	NA	NA	NA	NA	NA	1
1143	chr1	109418602	109419602	GPSM2	hg19	+	1.9	8	chr3	108722309	108723309	ENSMUSG00000027883	mm10	-	3.64	8.61	chr2	45656701	45658701	ENSDARG00000017311	danRer10	-	0.2	33.8	chr3R	27581840	27583840	FBgn0040080	dm6	+	0.11	3.53	CHROMOSOME_X	5297008	5299008	WBGene00000092	ce10	-	0.2	0.2	NA	NA	NA	NA	NA	NA	NA	NA	14
1144	chr1	109506121	109507121	CLCC1	hg19	-	0.3	0.5	chr3	108652913	108653913	ENSMUSG00000027884	mm10	+	23.65	23.76	NA	NA	NA	NA	NA	NA	NA	NA	NA	NA	NA	NA	NA	NA	NA	NA	NA	NA	NA	NA	NA	NA	NA	NA	NA	NA	NA	NA	NA	NA	NA	NA	5
1145	chr1	109584850	109585850	WDR47	hg19	-	0.2	0.9	chr3	108590279	108591279	ENSMUSG00000040389	mm10	+	0	0.5	chr2	45528435	45530435	ENSDARG00000078136	danRer10	+	1.1	5.5	chr2R	23924236	23926236	FBgn0034931	dm6	+	0.15	0.66	CHROMOSOME_I	6487984	6489984	WBGene00019434	ce10	-	0.2	0.6	chrXV	741910	743910	YOR212W	sacCer3	+	0.3	0.5	1
1146	chr1	109618624	109619624	TAF13	hg19	-	0.4	1.1	chr3	108570699	108571699	ENSMUSG00000048100	mm10	+	7.06	8.39	chr23	20502398	20504398	ENSDARG00000070834	danRer10	-	0.4	1.8	chr2L	20092849	20094849	FBgn0032847	dm6	-	0	1.82	CHROMOSOME_II	10604553	10606553	WBGene00006397	ce10	-	0.2	0.4	chrXIII	76267	78267	YML098W	sacCer3	+	0.2	0.9	1
1147	chr1	109632402	109633402	TMEM167B	hg19	+	0.7	5.9	chr3	108562466	108563466	ENSMUSG00000068732	mm10	-	0	0.17	chr11	2629597	2631597	ENSDARG00000059400	danRer10	+	2.3	2.3	chrX	19493992	19495992	FBgn0040890	dm6	-	17.72	17.72	NA	NA	NA	NA	NA	NA	NA	NA	chrXIV	585820	587820	YNL024C-A	sacCer3	-	0.3	1.3	1
1148	chr1	109641814	109642814	SCARNA2	hg19	+	3.8	3.8	chr3	108554751	108555751	ENSMUSG00000088185	mm10	-	0	0.79	chr8	23758766	23760766	ENSDARG00000104511	danRer10	+	1.3	1.3	NA	NA	NA	NA	NA	NA	NA	NA	NA	NA	NA	NA	NA	NA	NA	NA	NA	NA	NA	NA	NA	NA	NA	NA	1
1149	chr1	109656479	109657479	C1orf194	hg19	-	1.8	10.2	chr3	108536541	108537541	ENSMUSG00000027886	mm10	+	21.85	21.85	chr8	23761394	23763394	ENSDARG00000034457	danRer10	-	4.2	4.2	NA	NA	NA	NA	NA	NA	NA	NA	NA	NA	NA	NA	NA	NA	NA	NA	NA	NA	NA	NA	NA	NA	NA	NA	5
1150	chr1	109655584	109656584	KIAA1324	hg19	+	0.6	15.9	chr3	108536536	108537536	ENSMUSG00000040412	mm10	-	0	0.4	NA	NA	NA	NA	NA	NA	NA	NA	NA	NA	NA	NA	NA	NA	NA	NA	CHROMOSOME_IV	15258881	15260881	WBGene00013518	ce10	+	0	0.2	NA	NA	NA	NA	NA	NA	NA	NA	1
1151	chr1	109755514	109756514	SARS	hg19	+	0.3	43.3	chr3	108445198	108446198	ENSMUSG00000068739	mm10	-	0.66	0.66	chr23	34103019	34105019	ENSDARG00000008237	danRer10	+	0.5	3.1	chr2L	3036403	3038403	FBgn0031497	dm6	-	0.55	4.64	CHROMOSOME_IV	10002705	10004705	WBGene00005663	ce10	+	2.2	3.8	chrIV	488508	490508	YDR023W	sacCer3	+	0.5	0.7	2
1152	chr1	109791640	109792640	CELSR2	hg19	+	0.9	24	chr3	108415552	108416552	ENSMUSG00000068740	mm10	-	1.32	37.75	chr22	392427	394427	ENSDARG00000019726	danRer10	+	1.6	2.2	chr2R	10672345	10674345	FBgn0024836	dm6	+	0.93	0.93	CHROMOSOME_V	13018053	13020053	WBGene00001475	ce10	+	0.2	1.5	NA	NA	NA	NA	NA	NA	NA	NA	6
1153	chr1	109825790	109826790	PSRC1	hg19	-	1.8	3.9	chr3	108382859	108383859	ENSMUSG00000068744	mm10	+	0	17.99	NA	NA	NA	NA	NA	NA	NA	NA	NA	NA	NA	NA	NA	NA	NA	NA	NA	NA	NA	NA	NA	NA	NA	NA	NA	NA	NA	NA	NA	NA	NA	NA	1
1154	chr1	109849663	109850663	MYBPHL	hg19	-	0.5	0.5	chr3	108363911	108364911	ENSMUSG00000068745	mm10	+	0.13	1.32	chr23	6142531	6144531	ENSDARG00000058799	danRer10	+	2.2	2.8	chr3L	3177580	3179580	FBgn0035410	dm6	-	0	0.47	NA	NA	NA	NA	NA	NA	NA	NA	NA	NA	NA	NA	NA	NA	NA	NA	1
1155	chr1	109940563	109941563	SORT1	hg19	-	26.7	26.7	chr3	108283091	108284091	ENSMUSG00000068747	mm10	+	0.22	45.03	NA	NA	NA	NA	NA	NA	NA	NA	NA	NA	NA	NA	NA	NA	NA	NA	NA	NA	NA	NA	NA	NA	NA	NA	chrII	190583	192583	YBL017C	sacCer3	-	0.9	0.9	5
1156	chr1	109969108	109970108	PSMA5	hg19	-	0.7	5.3	chr3	108255926	108256926	ENSMUSG00000068749	mm10	+	1.06	1.67	chr11	36088010	36090010	ENSDARG00000003526	danRer10	-	3.9	6	chr2R	17411767	17413767	FBgn0016697	dm6	+	2.81	2.81	CHROMOSOME_I	10565339	10567339	WBGene00003926	ce10	+	0.5	0.6	chrVII	998140	1000140	YGR253C	sacCer3	-	0.5	0.6	1
1157	chr1	110008099	110009099	SYPL2	hg19	+	0	5	chr3	108226648	108227648	ENSMUSG00000027887	mm10	-	2.98	2.98	chr11	36092365	36094365	ENSDARG00000055307	danRer10	+	1.2	1.2	NA	NA	NA	NA	NA	NA	NA	NA	NA	NA	NA	NA	NA	NA	NA	NA	NA	NA	NA	NA	NA	NA	NA	NA	1
1158	chr1	110025560	110026560	ATXN7L2	hg19	+	1	49.6	chr3	108210934	108211934	ENSMUSG00000048997	mm10	-	0	3.97	chr11	36116310	36118310	ENSDARG00000055300	danRer10	+	0.7	3	NA	NA	NA	NA	NA	NA	NA	NA	NA	NA	NA	NA	NA	NA	NA	NA	NA	NA	NA	NA	NA	NA	NA	NA	2
1159	chr1	110035657	110036657	CYB561D1	hg19	+	0.4	5.6	chr3	108201212	108202212	ENSMUSG00000048796	mm10	-	51.26	59.6	chr11	36146474	36148474	ENSDARG00000055295	danRer10	+	0.1	3.8	NA	NA	NA	NA	NA	NA	NA	NA	NA	NA	NA	NA	NA	NA	NA	NA	NA	NA	NA	NA	NA	NA	NA	NA	16
1160	chr1	110052336	110053336	AMIGO1	hg19	-	6.7	48.5	chr3	108185358	108186358	ENSMUSG00000050947	mm10	+	0	5.3	chr8	25100092	25102092	ENSDARG00000079620	danRer10	-	0.4	3.6	NA	NA	NA	NA	NA	NA	NA	NA	NA	NA	NA	NA	NA	NA	NA	NA	NA	NA	NA	NA	NA	NA	NA	NA	2
1161	chr1	110081493	110082493	GPR61	hg19	+	0	3.4	chr3	108154882	108155882	ENSMUSG00000046793	mm10	-	1.23	1.43	NA	NA	NA	NA	NA	NA	NA	NA	NA	NA	NA	NA	NA	NA	NA	NA	NA	NA	NA	NA	NA	NA	NA	NA	NA	NA	NA	NA	NA	NA	NA	NA	1
1162	chr1	110090185	110091185	GNAI3	hg19	+	0	2.5	chr3	108146146	108147146	ENSMUSG00000000001	mm10	-	0	0.5	chr8	25125325	25127325	ENSDARG00000030644	danRer10	+	0.8	1.2	NA	NA	NA	NA	NA	NA	NA	NA	NA	NA	NA	NA	NA	NA	NA	NA	chrV	194168	196168	YER020W	sacCer3	+	1.9	2.8	1
1163	chr1	110140514	110141514	MIR197	hg19	+	0.4	1.7	NA	NA	NA	NA	NA	NA	NA	NA	NA	NA	NA	NA	NA	NA	NA	NA	NA	NA	NA	NA	NA	NA	NA	NA	NA	NA	NA	NA	NA	NA	NA	NA	NA	NA	NA	NA	NA	NA	NA	NA	-1
1164	chr1	110155705	110156705	GNAT2	hg19	-	0.4	0.9	chr3	108091789	108092789	ENSMUSG00000009108	mm10	+	0.19	0.28	chr8	25227145	25229145	ENSDARG00000042529	danRer10	-	1.2	4.3	NA	NA	NA	NA	NA	NA	NA	NA	NA	NA	NA	NA	NA	NA	NA	NA	chrV	194168	196168	YER020W	sacCer3	+	1.9	2.8	1
1165	chr1	110161434	110162434	AMPD2	hg19	+	0	27.7	chr3	108086651	108087651	ENSMUSG00000027889	mm10	-	0.44	27.15	chr22	1227328	1229328	ENSDARG00000104491	danRer10	-	0.1	25.1	chrX	13844866	13846866	FBgn0052626	dm6	-	38.41	38.41	CHROMOSOME_II	5202309	5204309	WBGene00016415	ce10	+	1.1	1.1	chrXIII	207860	209860	YML035C	sacCer3	-	0.4	0.7	13
1166	chr1	110197697	110198697	GSTM4	hg19	+	3.8	11.1	chr3	108017973	108018973	ENSMUSG00000058135	mm10	-	0	0.33	chr8	25275095	25277095	ENSDARG00000042533	danRer10	+	0.5	0.5	NA	NA	NA	NA	NA	NA	NA	NA	CHROMOSOME_I	1452079	1454079	WBGene00001773	ce10	-	0.8	2.1	NA	NA	NA	NA	NA	NA	NA	NA	1
1167	chr1	110209643	110210643	GSTM2	hg19	+	0.7	21.4	chr3	108017973	108018973	ENSMUSG00000058135	mm10	-	0	0.33	chr8	25275095	25277095	ENSDARG00000042533	danRer10	+	0.5	0.5	NA	NA	NA	NA	NA	NA	NA	NA	CHROMOSOME_I	1452079	1454079	WBGene00001773	ce10	-	0.8	2.1	NA	NA	NA	NA	NA	NA	NA	NA	1
1168	chr1	110229417	110230417	GSTM1	hg19	+	0.2	0.6	chr3	108017973	108018973	ENSMUSG00000058135	mm10	-	0	0.33	chr8	25275095	25277095	ENSDARG00000042533	danRer10	+	0.5	0.5	NA	NA	NA	NA	NA	NA	NA	NA	CHROMOSOME_I	1452079	1454079	WBGene00001773	ce10	-	0.8	2.1	NA	NA	NA	NA	NA	NA	NA	NA	1
1169	chr1	110253863	110254863	GSTM5	hg19	+	0.1	36.1	chr3	108017973	108018973	ENSMUSG00000058135	mm10	-	0	0.33	chr8	25275095	25277095	ENSDARG00000042533	danRer10	+	0.5	0.5	NA	NA	NA	NA	NA	NA	NA	NA	CHROMOSOME_I	1452079	1454079	WBGene00001773	ce10	-	0.8	2.1	NA	NA	NA	NA	NA	NA	NA	NA	2
1170	chr1	110283660	110284660	GSTM3	hg19	-	0.1	0.5	chr3	107894821	107895821	ENSMUSG00000004032	mm10	+	0	2.22507e-308	chr8	25275095	25277095	ENSDARG00000042533	danRer10	+	0.5	0.5	NA	NA	NA	NA	NA	NA	NA	NA	CHROMOSOME_I	1452079	1454079	WBGene00001773	ce10	-	0.8	2.1	NA	NA	NA	NA	NA	NA	NA	NA	1
1171	chr1	110306644	110307644	EPS8L3	hg19	-	0.2	2.2	chr3	107876229	107877229	ENSMUSG00000040600	mm10	+	0	1.06	chr8	25307670	25309670	ENSDARG00000005704	danRer10	-	1.9	1.9	chr2L	867354	869354	FBgn0029095	dm6	-	0	1.72	CHROMOSOME_IV	14878458	14880458	WBGene00001330	ce10	+	0.2	0.2	NA	NA	NA	NA	NA	NA	NA	NA	1
1172	chr1	110452232	110453232	CSF1	hg19	+	0.1	21.9	chr3	107760469	107761469	ENSMUSG00000014599	mm10	-	31.79	45.3	NA	NA	NA	NA	NA	NA	NA	NA	NA	NA	NA	NA	NA	NA	NA	NA	NA	NA	NA	NA	NA	NA	NA	NA	NA	NA	NA	NA	NA	NA	NA	NA	6
1173	chr1	110526386	110527386	AHCYL1	hg19	+	0.5	1.7	chr3	107696560	107697560	ENSMUSG00000027893	mm10	-	0.66	0.66	chr8	24991018	24993018	ENSDARG00000056331	danRer10	-	4.3	4.3	chr3L	2771325	2773325	FBgn0035371	dm6	-	0	1.99	NA	NA	NA	NA	NA	NA	NA	NA	chrV	236119	238119	YER043C	sacCer3	-	0.7	0.7	1
1174	chr1	110573198	110574198	STRIP1	hg19	+	0.4	5.1	chr3	107631694	107632694	ENSMUSG00000014601	mm10	-	0.44	2.65	chr22	9492356	9494356	ENSDARG00000074084	danRer10	+	2.3	100	chr3L	3327871	3329871	FBgn0035437	dm6	-	0	21.32	CHROMOSOME_II	7103959	7105959	WBGene00017349	ce10	-	0.2	0.2	chrXIV	382987	384987	YNL127W	sacCer3	+	0.1	1	10
1175	chr1	110613322	110614322	ALX3	hg19	-	1.9	3.1	chr3	107594031	107595031	ENSMUSG00000014603	mm10	+	0	56.16	chr8	24787908	24789908	ENSDARG00000091086	danRer10	-	4.8	4.8	NA	NA	NA	NA	NA	NA	NA	NA	NA	NA	NA	NA	NA	NA	NA	NA	NA	NA	NA	NA	NA	NA	NA	NA	5
1176	chr1	110654061	110655061	UBL4B	hg19	+	0.4	2.5	chr3	107555073	107556073	ENSMUSG00000055891	mm10	-	0	0.22	NA	NA	NA	NA	NA	NA	NA	NA	chr3R	18166273	18168273	FBgn0038571	dm6	-	0.22	0.22	NA	NA	NA	NA	NA	NA	NA	NA	NA	NA	NA	NA	NA	NA	NA	NA	1
1177	chr1	110692131	110693131	SLC6A17	hg19	+	1.4	1.5	chr3	107518018	107519018	ENSMUSG00000027894	mm10	-	1.82	1.82	chr8	24841125	24843125	ENSDARG00000068787	danRer10	+	0.9	0.9	NA	NA	NA	NA	NA	NA	NA	NA	CHROMOSOME_I	4979308	4981308	WBGene00004900	ce10	+	0.3	0.8	NA	NA	NA	NA	NA	NA	NA	NA	1
1178	chr1	110752609	110753609	KCNC4-AS1	hg19	-	4.5	41.3	NA	NA	NA	NA	NA	NA	NA	NA	NA	NA	NA	NA	NA	NA	NA	NA	NA	NA	NA	NA	NA	NA	NA	NA	NA	NA	NA	NA	NA	NA	NA	NA	NA	NA	NA	NA	NA	NA	NA	NA	-1
1179	chr1	110752335	110753335	KCNC4	hg19	+	1	42.1	chr3	107459552	107460552	ENSMUSG00000027895	mm10	-	0	31.13	chr8	24945169	24947169	ENSDARG00000061288	danRer10	-	3.1	6.8	chr2L	9414156	9416156	FBgn0085395	dm6	-	0.26	1.16	CHROMOSOME_II	8320421	8322421	WBGene00008819	ce10	-	0.7	0.7	NA	NA	NA	NA	NA	NA	NA	NA	3
1180	chr1	110881793	110882793	RP5-1074L1.1	hg19	-	0.6	2.8	NA	NA	NA	NA	NA	NA	NA	NA	NA	NA	NA	NA	NA	NA	NA	NA	NA	NA	NA	NA	NA	NA	NA	NA	NA	NA	NA	NA	NA	NA	NA	NA	NA	NA	NA	NA	NA	NA	NA	NA	-1
1181	chr1	110880944	110881944	RBM15	hg19	+	6	41	chr3	107333673	107334673	ENSMUSG00000048109	mm10	-	1.32	10.6	chr8	24771108	24773108	ENSDARG00000073847	danRer10	-	0.5	5.4	chr2R	7961463	7963463	FBgn0027548	dm6	+	0	1.1	CHROMOSOME_IV	125225	127225	WBGene00017929	ce10	-	0.2	0.2	NA	NA	NA	NA	NA	NA	NA	NA	2
1182	chr1	110933704	110934704	SLC16A4	hg19	-	2.1	3	chr3	107290230	107291230	ENSMUSG00000027896	mm10	+	0	1.32	chr8	24724903	24726903	ENSDARG00000042807	danRer10	+	0.3	1.4	NA	NA	NA	NA	NA	NA	NA	NA	NA	NA	NA	NA	NA	NA	NA	NA	NA	NA	NA	NA	NA	NA	NA	NA	1
1183	chr1	110949430	110950430	LAMTOR5-AS1	hg19	+	2.3	2.3	NA	NA	NA	NA	NA	NA	NA	NA	NA	NA	NA	NA	NA	NA	NA	NA	NA	NA	NA	NA	NA	NA	NA	NA	NA	NA	NA	NA	NA	NA	NA	NA	NA	NA	NA	NA	NA	NA	NA	NA	-1
1184	chr1	110950546	110951546	LAMTOR5	hg19	-	0	0.3	chr3	107277858	107278858	ENSMUSG00000087260	mm10	+	0	16.56	chr8	24709981	24711981	ENSDARG00000090194	danRer10	+	6.6	6.6	NA	NA	NA	NA	NA	NA	NA	NA	NA	NA	NA	NA	NA	NA	NA	NA	NA	NA	NA	NA	NA	NA	NA	NA	1
1185	chr1	110992787	110993787	PROK1	hg19	+	0.1	2.4	chr3	107238652	107239652	ENSMUSG00000070368	mm10	-	0	2.22507e-308	chr8	24710046	24712046	ENSDARG00000073948	danRer10	-	1.6	2	NA	NA	NA	NA	NA	NA	NA	NA	NA	NA	NA	NA	NA	NA	NA	NA	NA	NA	NA	NA	NA	NA	NA	NA	1
1186	chr1	111022387	111023387	CYMP	hg19	+	2.1	2.8	NA	NA	NA	NA	NA	NA	NA	NA	NA	NA	NA	NA	NA	NA	NA	NA	NA	NA	NA	NA	NA	NA	NA	NA	NA	NA	NA	NA	NA	NA	NA	NA	NA	NA	NA	NA	NA	NA	NA	NA	-1
1187	chr1	111032880	111033880	LOC440602	hg19	-	13.8	13.8	NA	NA	NA	NA	NA	NA	NA	NA	NA	NA	NA	NA	NA	NA	NA	NA	NA	NA	NA	NA	NA	NA	NA	NA	NA	NA	NA	NA	NA	NA	NA	NA	NA	NA	NA	NA	NA	NA	NA	NA	-1
1188	chr1	111061797	111062797	KCNA10	hg19	-	0.7	6.7	chr3	107182056	107183056	ENSMUSG00000042861	mm10	+	0	0.44	NA	NA	NA	NA	NA	NA	NA	NA	chrX	18062247	18064247	FBgn0003380	dm6	-	0.26	4.97	CHROMOSOME_II	9757175	9759175	WBGene00014261	ce10	+	0.1	1.8	NA	NA	NA	NA	NA	NA	NA	NA	1
1189	NA	NA	NA	NA	NA	NA	NA	NA	chr3	107100567	107101567	ENSMUSG00000040724	mm10	+	0	2.98	chr23	5095691	5097691	ENSDARG00000102064	danRer10	-	0.8	6.4	chrX	18062247	18064247	FBgn0003380	dm6	-	0.26	4.97	CHROMOSOME_II	9757175	9759175	WBGene00014261	ce10	+	0.1	1.8	NA	NA	NA	NA	NA	NA	NA	NA	1
1190	chr1	111216076	111217076	KCNA3	hg19	-	5.1	5.1	chr3	107035169	107036169	ENSMUSG00000047959	mm10	+	0	40.59	chr6	49365890	49367890	ENSDARG00000079491	danRer10	+	0.9	3.4	chrX	18062247	18064247	FBgn0003380	dm6	-	0.26	4.97	CHROMOSOME_II	9757175	9759175	WBGene00014261	ce10	+	0.1	1.8	NA	NA	NA	NA	NA	NA	NA	NA	5
1191	chr1	111412820	111413820	CD53	hg19	+	0.1	31.3	chr3	106790149	106791149	ENSMUSG00000040747	mm10	-	0	2.22507e-308	NA	NA	NA	NA	NA	NA	NA	NA	chrX	6073857	6075857	FBgn0029837	dm6	-	42.95	45.03	NA	NA	NA	NA	NA	NA	NA	NA	NA	NA	NA	NA	NA	NA	NA	NA	8
1192	chr1	111506566	111507566	LRIF1	hg19	-	0.5	1.1	chr3	106683987	106684987	ENSMUSG00000056260	mm10	+	0.66	47.02	chr8	22485816	22487816	ENSDARG00000069696	danRer10	-	5.1	5.1	NA	NA	NA	NA	NA	NA	NA	NA	NA	NA	NA	NA	NA	NA	NA	NA	NA	NA	NA	NA	NA	NA	NA	NA	5
1193	chr1	111681248	111682248	CEPT1	hg19	+	0.4	0.4	chr3	106547802	106548802	ENSMUSG00000040774	mm10	-	0	0.33	chr8	12912454	12914454	ENSDARG00000058716	danRer10	+	0.4	2.2	chr2R	13493862	13495862	FBgn0033844	dm6	-	0	2.22507e-308	CHROMOSOME_X	12761015	12763015	WBGene00009057	ce10	+	0.2	0.2	chrXIV	379831	381831	YNL130C	sacCer3	-	0.2	0.4	1
1194	chr1	111682838	111683838	DRAM2	hg19	-	0.1	1.1	chr3	106546798	106547798	ENSMUSG00000027900	mm10	+	11.92	11.92	chr22	848298	850298	ENSDARG00000044241	danRer10	-	2.2	2.7	chrX	2075966	2077966	FBgn0025624	dm6	+	0	1.99	CHROMOSOME_X	15364925	15366925	WBGene00007878	ce10	+	0.5	0.5	NA	NA	NA	NA	NA	NA	NA	NA	1
1195	chr1	111747160	111748160	DENND2D	hg19	-	0.2	2.7	chr3	106481431	106482431	ENSMUSG00000027901	mm10	+	0	3.64	chr8	12990592	12992592	ENSDARG00000058666	danRer10	-	3.2	3.2	NA	NA	NA	NA	NA	NA	NA	NA	CHROMOSOME_X	5242462	5244462	WBGene00003477	ce10	-	0.7	0.7	NA	NA	NA	NA	NA	NA	NA	NA	1
1196	chr1	111769280	111770280	CHI3L2	hg19	+	0	0.6	NA	NA	NA	NA	NA	NA	NA	NA	NA	NA	NA	NA	NA	NA	NA	NA	chr3L	3105958	3107958	FBgn0035398	dm6	-	22.35	22.35	CHROMOSOME_X	3399003	3401003	WBGene00000503	ce10	-	1.5	1.5	chrIV	1218413	1220413	YDR371W	sacCer3	+	0.3	0.3	1
1197	chr1	111822145	111823145	CHIAP2	hg19	+	5.9	7.7	NA	NA	NA	NA	NA	NA	NA	NA	NA	NA	NA	NA	NA	NA	NA	NA	NA	NA	NA	NA	NA	NA	NA	NA	NA	NA	NA	NA	NA	NA	NA	NA	NA	NA	NA	NA	NA	NA	NA	NA	-1
1198	chr1	111832473	111833473	CHIA	hg19	+	0.3	0.3	chr3	106167564	106168564	ENSMUSG00000040809	mm10	-	0.06	0.25	NA	NA	NA	NA	NA	NA	NA	NA	chr3L	3105958	3107958	FBgn0035398	dm6	-	22.35	22.35	CHROMOSOME_X	3399003	3401003	WBGene00000503	ce10	-	1.5	1.5	chrIV	1218413	1220413	YDR371W	sacCer3	+	0.3	0.3	1
1199	chr1	111888194	111889194	PIFO	hg19	+	0.8	6.1	chr3	106014646	106015646	ENSMUSG00000010136	mm10	-	0	2.22507e-308	chr23	32476498	32478498	ENSDARG00000097071	danRer10	-	3.8	3.8	NA	NA	NA	NA	NA	NA	NA	NA	NA	NA	NA	NA	NA	NA	NA	NA	NA	NA	NA	NA	NA	NA	NA	NA	1
1200	chr1	111932473	111933473	PGCP1	hg19	-	0.8	10.4	NA	NA	NA	NA	NA	NA	NA	NA	NA	NA	NA	NA	NA	NA	NA	NA	NA	NA	NA	NA	NA	NA	NA	NA	NA	NA	NA	NA	NA	NA	NA	NA	NA	NA	NA	NA	NA	NA	NA	NA	-1
1201	chr1	111970399	111971399	OVGP1	hg19	-	0.6	0.7	NA	NA	NA	NA	NA	NA	NA	NA	chr23	18012311	18014311	ENSDARG00000093193	danRer10	+	0.1	0.6	chr3L	3105958	3107958	FBgn0035398	dm6	-	22.35	22.35	CHROMOSOME_X	3399003	3401003	WBGene00000503	ce10	-	1.5	1.5	chrIV	1218413	1220413	YDR371W	sacCer3	+	0.3	0.3	1
1202	chr1	111990742	111991742	ATP5F1	hg19	+	0.2	54.5	chr3	105960099	105961099	ENSMUSG00000000563	mm10	-	0	2.22507e-308	chr8	25318570	25320570	ENSDARG00000011553	danRer10	-	0.2	44.5	chr3L	9728999	9730999	FBgn0019644	dm6	+	1.66	1.66	CHROMOSOME_X	4468718	4470718	WBGene00000207	ce10	+	0.4	0.5	NA	NA	NA	NA	NA	NA	NA	NA	2
1203	chr1	111991830	111992830	WDR77	hg19	-	0.2	55.1	chr3	105958514	105959514	ENSMUSG00000000561	mm10	+	0	32.89	NA	NA	NA	NA	NA	NA	NA	NA	NA	NA	NA	NA	NA	NA	NA	NA	NA	NA	NA	NA	NA	NA	NA	NA	NA	NA	NA	NA	NA	NA	NA	NA	3
1204	chr1	112015603	112016603	C1orf162	hg19	+	0.2	2.6	chr3	105932664	105933664	ENSMUSG00000074342	mm10	-	1.32	49.67	NA	NA	NA	NA	NA	NA	NA	NA	NA	NA	NA	NA	NA	NA	NA	NA	NA	NA	NA	NA	NA	NA	NA	NA	NA	NA	NA	NA	NA	NA	NA	NA	5
1205	chr1	112106597	112107597	ADORA3	hg19	-	0	9.1	chr3	105869858	105870858	ENSMUSG00000000562	mm10	+	0	0.17	chr6	54487700	54489700	ENSDARG00000044061	danRer10	+	3.8	3.8	chr3R	30148606	30150606	FBgn0039747	dm6	-	0.33	0.33	CHROMOSOME_II	12501814	12503814	WBGene00011878	ce10	-	0.5	1.2	NA	NA	NA	NA	NA	NA	NA	NA	1
1206	chr1	112150940	112151940	LINC01160	hg19	-	5.2	5.2	NA	NA	NA	NA	NA	NA	NA	NA	NA	NA	NA	NA	NA	NA	NA	NA	NA	NA	NA	NA	NA	NA	NA	NA	NA	NA	NA	NA	NA	NA	NA	NA	NA	NA	NA	NA	NA	NA	NA	NA	-1
1207	chr1	112161404	112162404	RAP1A	hg19	+	0	8.1	chr3	105801336	105802336	ENSMUSG00000068798	mm10	-	53.81	53.81	chr11	15739420	15741420	ENSDARG00000087346	danRer10	-	0.3	2.7	chr3L	1861239	1863239	FBgn0004636	dm6	-	0	0.33	CHROMOSOME_IV	8917877	8919877	WBGene00004307	ce10	-	0.8	2.2	chrVII	794492	796492	YGR152C	sacCer3	-	0.2	0.6	5
1208	chr1	112281462	112282462	FAM212B-AS1	hg19	+	0.5	8.4	NA	NA	NA	NA	NA	NA	NA	NA	NA	NA	NA	NA	NA	NA	NA	NA	NA	NA	NA	NA	NA	NA	NA	NA	NA	NA	NA	NA	NA	NA	NA	NA	NA	NA	NA	NA	NA	NA	NA	NA	-1
1209	chr1	112297189	112298189	DDX20	hg19	+	0.3	5.7	chr3	105687574	105688574	ENSMUSG00000027905	mm10	-	0.66	33.44	NA	NA	NA	NA	NA	NA	NA	NA	chr3L	10462101	10464101	FBgn0011802	dm6	-	0.66	0.99	CHROMOSOME_IV	16862410	16864410	WBGene00020284	ce10	-	1.8	2	chrIV	170930	172930	YDL160C	sacCer3	-	0.2	1.1	5
1210	chr1	112298419	112299419	FAM212B	hg19	-	2.5	3.1	chr3	105703599	105704599	ENSMUSG00000048458	mm10	+	0	0.44	chr8	28239208	28241208	ENSDARG00000073900	danRer10	+	0.9	1.4	NA	NA	NA	NA	NA	NA	NA	NA	NA	NA	NA	NA	NA	NA	NA	NA	NA	NA	NA	NA	NA	NA	NA	NA	1
1211	chr1	112399527	112400527	KCND3-IT1	hg19	-	0.3	4.1	NA	NA	NA	NA	NA	NA	NA	NA	NA	NA	NA	NA	NA	NA	NA	NA	NA	NA	NA	NA	NA	NA	NA	NA	NA	NA	NA	NA	NA	NA	NA	NA	NA	NA	NA	NA	NA	NA	NA	NA	-1
1212	chr1	112531777	112532777	KCND3	hg19	-	5.4	29	chr3	105451330	105452330	ENSMUSG00000040896	mm10	+	0.53	8.94	chr8	28045924	28047924	ENSDARG00000056101	danRer10	+	0.1	2.7	chr3L	19583568	19585568	FBgn0005564	dm6	-	0	2.54	CHROMOSOME_IV	6383059	6385059	WBGene00022240	ce10	-	1.1	1.1	NA	NA	NA	NA	NA	NA	NA	NA	6
1213	chr1	112532189	112533189	LOC643355	hg19	+	0.7	40.5	NA	NA	NA	NA	NA	NA	NA	NA	NA	NA	NA	NA	NA	NA	NA	NA	NA	NA	NA	NA	NA	NA	NA	NA	NA	NA	NA	NA	NA	NA	NA	NA	NA	NA	NA	NA	NA	NA	NA	NA	-1
1214	chr1	112937799	112938799	CTTNBP2NL	hg19	+	2.6	2.6	chr3	105053146	105054146	ENSMUSG00000062127	mm10	-	0	31.13	NA	NA	NA	NA	NA	NA	NA	NA	chr2R	18159720	18161720	FBgn0034308	dm6	+	0	15.89	CHROMOSOME_IV	7902728	7904728	WBGene00016792	ce10	+	0.2	0.2	NA	NA	NA	NA	NA	NA	NA	NA	1
1215	chr1	113004455	113005455	MIR4256	hg19	-	0.3	3.6	NA	NA	NA	NA	NA	NA	NA	NA	NA	NA	NA	NA	NA	NA	NA	NA	NA	NA	NA	NA	NA	NA	NA	NA	NA	NA	NA	NA	NA	NA	NA	NA	NA	NA	NA	NA	NA	NA	NA	NA	-1
1216	chr1	113009039	113010039	WNT2B	hg19	+	0	1.2	chr3	104961921	104962921	ENSMUSG00000027840	mm10	-	0.66	51.32	NA	NA	NA	NA	NA	NA	NA	NA	NA	NA	NA	NA	NA	NA	NA	NA	NA	NA	NA	NA	NA	NA	NA	NA	NA	NA	NA	NA	NA	NA	NA	NA	5
1217	chr1	113162040	113163040	ST7L	hg19	-	6.4	6.4	chr3	104863503	104864503	ENSMUSG00000045576	mm10	+	0.33	2.32	chr6	48317803	48319803	ENSDARG00000032603	danRer10	-	0.4	1.2	chr3L	20808247	20810247	FBgn0037026	dm6	-	0	2.12	CHROMOSOME_IV	12093350	12095350	WBGene00008686	ce10	+	0.4	0.4	NA	NA	NA	NA	NA	NA	NA	NA	1
1218	chr1	113161074	113162074	CAPZA1	hg19	+	0.1	8.4	chrX	169779592	169780592	ENSMUSG00000055357	mm10	-	0	2.65	NA	NA	NA	NA	NA	NA	NA	NA	chr2R	21056787	21058787	FBgn0034577	dm6	+	0.33	2.65	CHROMOSOME_IV	7229212	7231212	WBGene00000292	ce10	-	0.3	0.6	chrXI	428302	430302	YKL007W	sacCer3	+	0.8	0.8	1
1219	chr1	113215933	113216933	MOV10	hg19	+	0.4	0.7	chr3	104818563	104819563	ENSMUSG00000002227	mm10	-	0.85	2.32	chr8	27666956	27668956	ENSDARG00000061177	danRer10	-	2.9	2.9	chr2R	13979165	13981165	FBgn0033889	dm6	-	16.72	16.72	NA	NA	NA	NA	NA	NA	NA	NA	chrXIII	428627	430627	YMR080C	sacCer3	-	0.4	0.8	1
1220	chr1	113250025	113251025	RHOC	hg19	-	1.2	4	chr3	104787375	104788375	ENSMUSG00000002233	mm10	+	0	0.22	chr8	27535233	27537233	ENSDARG00000018328	danRer10	+	0.8	0.8	chr2R	16101687	16103687	FBgn0014020	dm6	+	0	1.99	CHROMOSOME_IV	16487988	16489988	WBGene00004357	ce10	-	1.4	1.4	chrXVI	874368	876368	YPR165W	sacCer3	+	0.2	0.5	1
1221	chr1	113257950	113258950	PPM1J	hg19	-	26.4	26.4	chr3	104780056	104781056	ENSMUSG00000002228	mm10	+	0	3.31	chr6	48473935	48475935	ENSDARG00000074690	danRer10	-	0.9	2.3	chrX	22539383	22541383	FBgn0031194	dm6	-	0.33	0.66	CHROMOSOME_IV	12267284	12269284	WBGene00016580	ce10	-	0.1	0.5	NA	NA	NA	NA	NA	NA	NA	NA	1
1222	chr1	113262188	113263188	FAM19A3	hg19	+	29.7	29.7	chr3	104777547	104778547	ENSMUSG00000055865	mm10	-	0	0.99	chr6	48489290	48491290	ENSDARG00000079446	danRer10	+	9.4	9.4	NA	NA	NA	NA	NA	NA	NA	NA	NA	NA	NA	NA	NA	NA	NA	NA	NA	NA	NA	NA	NA	NA	NA	NA	2
1223	chr1	113393265	113394265	RP11-426L16.8	hg19	-	1	1.3	NA	NA	NA	NA	NA	NA	NA	NA	NA	NA	NA	NA	NA	NA	NA	NA	NA	NA	NA	NA	NA	NA	NA	NA	NA	NA	NA	NA	NA	NA	NA	NA	NA	NA	NA	NA	NA	NA	NA	NA	-1
1224	chr1	113464971	113465971	AKR7A2P1	hg19	+	0.4	3.9	NA	NA	NA	NA	NA	NA	NA	NA	NA	NA	NA	NA	NA	NA	NA	NA	NA	NA	NA	NA	NA	NA	NA	NA	NA	NA	NA	NA	NA	NA	NA	NA	NA	NA	NA	NA	NA	NA	NA	NA	-1
1225	chr1	113498975	113499975	SLC16A1	hg19	-	1.2	8.4	chr3	104637668	104638668	ENSMUSG00000032902	mm10	+	0.17	12.36	chr6	48978549	48980549	ENSDARG00000016963	danRer10	+	2.7	4.4	NA	NA	NA	NA	NA	NA	NA	NA	NA	NA	NA	NA	NA	NA	NA	NA	NA	NA	NA	NA	NA	NA	NA	NA	1
1226	chr1	113498036	113499036	SLC16A1-AS1	hg19	+	1.5	2.7	NA	NA	NA	NA	NA	NA	NA	NA	NA	NA	NA	NA	NA	NA	NA	NA	NA	NA	NA	NA	NA	NA	NA	NA	NA	NA	NA	NA	NA	NA	NA	NA	NA	NA	NA	NA	NA	NA	NA	NA	-1
1227	chr1	113615724	113616724	RP11-31F15.2	hg19	-	1.3	2.4	NA	NA	NA	NA	NA	NA	NA	NA	NA	NA	NA	NA	NA	NA	NA	NA	NA	NA	NA	NA	NA	NA	NA	NA	NA	NA	NA	NA	NA	NA	NA	NA	NA	NA	NA	NA	NA	NA	NA	NA	-1
1228	chr1	113614830	113615830	LRIG2	hg19	+	0.1	4	chr3	104461511	104462511	ENSMUSG00000032913	mm10	-	0	3.81	chr6	47840706	47842706	ENSDARG00000078561	danRer10	-	0.7	3.5	chr2R	16149123	16151123	FBgn0034083	dm6	+	0.83	0.83	CHROMOSOME_IV	273570	275570	WBGene00020649	ce10	+	0	1.3	NA	NA	NA	NA	NA	NA	NA	NA	1
1229	chr1	113748875	113749875	LOC643441	hg19	-	0.4	0.7	NA	NA	NA	NA	NA	NA	NA	NA	NA	NA	NA	NA	NA	NA	NA	NA	NA	NA	NA	NA	NA	NA	NA	NA	NA	NA	NA	NA	NA	NA	NA	NA	NA	NA	NA	NA	NA	NA	NA	NA	-1
1230	chr1	113932474	113933474	MAGI3	hg19	+	0	10.4	chr3	104220374	104221374	ENSMUSG00000052539	mm10	-	20.75	42.38	chr6	47797230	47799230	ENSDARG00000025974	danRer10	-	1.5	5.6	chr2R	21141261	21143261	FBgn0034590	dm6	-	0	1.99	CHROMOSOME_IV	11714067	11716067	WBGene00010444	ce10	+	0.1	0.1	NA	NA	NA	NA	NA	NA	NA	NA	5
1231	chr1	114301777	114302777	PHTF1	hg19	-	1.9	1.9	chr3	103967366	103968366	ENSMUSG00000058388	mm10	+	1.99	1.99	chr11	18655836	18657836	ENSDARG00000057708	danRer10	-	0.5	0.5	chr2R	6740899	6742899	FBgn0028579	dm6	+	2.15	4.54	NA	NA	NA	NA	NA	NA	NA	NA	NA	NA	NA	NA	NA	NA	NA	NA	1
1232	chr1	114355070	114356070	RSBN1	hg19	-	0.4	1	chr3	103913120	103914120	ENSMUSG00000044098	mm10	+	0	0.44	NA	NA	NA	NA	NA	NA	NA	NA	chr2L	18838679	18840679	FBgn0032717	dm6	-	1.32	3.05	CHROMOSOME_V	17948002	17950002	WBGene00001080	ce10	-	1	1	NA	NA	NA	NA	NA	NA	NA	NA	1
1234	chr1	114414375	114415375	PTPN22	hg19	-	0	3.1	chr3	103858795	103859795	ENSMUSG00000027843	mm10	+	0.15	0.15	chr23	26214899	26216899	ENSDARG00000104197	danRer10	+	3.2	3.9	NA	NA	NA	NA	NA	NA	NA	NA	CHROMOSOME_IV	1736883	1738883	WBGene00021507	ce10	-	0.5	0.5	NA	NA	NA	NA	NA	NA	NA	NA	1
1235	chr1	114430169	114431169	BCL2L15	hg19	-	0.2	0.2	chr3	103831771	103832771	ENSMUSG00000044165	mm10	+	0	2.22507e-308	NA	NA	NA	NA	NA	NA	NA	NA	NA	NA	NA	NA	NA	NA	NA	NA	NA	NA	NA	NA	NA	NA	NA	NA	NA	NA	NA	NA	NA	NA	NA	NA	1
1236	chr1	114447741	114448741	AP4B1	hg19	-	6.1	13	chr3	103808573	103809573	ENSMUSG00000105053	mm10	+	25.7	36.16	chr23	340625	342625	ENSDARG00000013726	danRer10	+	0.2	1.6	NA	NA	NA	NA	NA	NA	NA	NA	NA	NA	NA	NA	NA	NA	NA	NA	chrXI	187640	189640	YKL135C	sacCer3	-	0.3	0.4	5
1237	chr1	114446914	114447914	DCLRE1B	hg19	+	0	4.7	chr3	103809444	103810444	ENSMUSG00000027845	mm10	-	24.17	35.1	chr8	24091336	24093336	ENSDARG00000068833	danRer10	-	0.3	0.9	NA	NA	NA	NA	NA	NA	NA	NA	NA	NA	NA	NA	NA	NA	NA	NA	chrXIII	543963	545963	YMR137C	sacCer3	-	0.2	0.9	1
1238	chr1	114470995	114471995	HIPK1	hg19	+	0.2	0.3	chr3	103791563	103792563	ENSMUSG00000008730	mm10	-	0	0.13	chr23	36742183	36744183	ENSDARG00000063594	danRer10	-	1.6	2.4	chr3L	545059	547059	FBgn0035142	dm6	+	0.17	1.51	CHROMOSOME_X	4216266	4218266	WBGene00001994	ce10	-	0.1	1.1	chrX	149390	151390	YJL141C	sacCer3	-	0.2	0.2	1
1239	chr1	114521012	114522012	OLFML3	hg19	+	0	28.7	chr3	103734229	103735229	ENSMUSG00000027848	mm10	-	7.28	7.28	chr11	24442676	24444676	ENSDARG00000062171	danRer10	-	0.7	5.9	NA	NA	NA	NA	NA	NA	NA	NA	CHROMOSOME_I	14871151	14873151	WBGene00006845	ce10	+	0.3	0.5	NA	NA	NA	NA	NA	NA	NA	NA	2
1240	chr1	114696472	114697472	SYT6	hg19	-	4.4	4.4	chr3	103575142	103576142	ENSMUSG00000027849	mm10	+	0.09	39.51	chr23	24953196	24955196	ENSDARG00000076730	danRer10	-	2.5	3.9	NA	NA	NA	NA	NA	NA	NA	NA	CHROMOSOME_V	1410616	1412616	WBGene00004925	ce10	-	0.4	1.8	NA	NA	NA	NA	NA	NA	NA	NA	16
1241	chr1	115053781	115054781	TRIM33	hg19	-	14.2	14.2	chr3	103278293	103279293	ENSMUSG00000033014	mm10	+	0.33	0.33	chr8	10966034	10968034	ENSDARG00000016181	danRer10	-	1.9	1.9	chr3R	20592139	20594139	FBgn0023097	dm6	+	0	0.95	CHROMOSOME_III	7718726	7720726	WBGene00003559	ce10	+	3	3.3	NA	NA	NA	NA	NA	NA	NA	NA	1
1242	chr1	115124265	115125265	BCAS2	hg19	-	0.3	2.5	chr3	103170655	103171655	ENSMUSG00000005687	mm10	+	2.43	2.43	chr8	10978061	10980061	ENSDARG00000043631	danRer10	-	0.3	1.1	chr3R	27921356	27923356	FBgn0039558	dm6	-	0	9.93	NA	NA	NA	NA	NA	NA	NA	NA	NA	NA	NA	NA	NA	NA	NA	NA	1
1243	chr1	115212732	115213732	DENND2C	hg19	-	36.9	51.5	chr3	103101604	103102604	ENSMUSG00000007379	mm10	+	3.48	50.77	chr8	11038525	11040525	ENSDARG00000073738	danRer10	-	0.2	0.2	NA	NA	NA	NA	NA	NA	NA	NA	CHROMOSOME_X	5242462	5244462	WBGene00003477	ce10	-	0.7	0.7	NA	NA	NA	NA	NA	NA	NA	NA	3
1244	chr1	115238239	115239239	AMPD1	hg19	-	0.1	5	chr3	103073014	103074014	ENSMUSG00000070385	mm10	+	0.11	0.15	chr8	11073353	11075353	ENSDARG00000033832	danRer10	-	2.6	3.4	chrX	13844866	13846866	FBgn0052626	dm6	-	38.41	38.41	CHROMOSOME_II	5202309	5204309	WBGene00016415	ce10	+	1.1	1.1	chrXIII	207860	209860	YML035C	sacCer3	-	0.4	0.7	13
1245	chr1	115259515	115260515	NRAS	hg19	-	13.3	13.3	chr3	103057285	103058285	ENSMUSG00000027852	mm10	+	26.56	53.64	chr8	11092990	11094990	ENSDARG00000038225	danRer10	-	0.7	1	chr3R	9512067	9514067	FBgn0003205	dm6	-	0.11	0.47	CHROMOSOME_IV	11690065	11692065	WBGene00002335	ce10	-	0.5	0.7	chrXIV	439570	441570	YNL098C	sacCer3	-	0.1	1.2	5
1246	NA	NA	NA	NA	NA	NA	NA	NA	chr3	103019426	103020426	ENSMUSG00000068823	mm10	+	9.77	29.42	chr8	22520306	22522306	ENSDARG00000074758	danRer10	-	3	37.2	NA	NA	NA	NA	NA	NA	NA	NA	NA	NA	NA	NA	NA	NA	NA	NA	NA	NA	NA	NA	NA	NA	NA	NA	18
1247	chr1	115323308	115324308	SIKE1	hg19	-	0.2	5.8	chr3	102994708	102995708	ENSMUSG00000027854	mm10	+	0.17	32.28	NA	NA	NA	NA	NA	NA	NA	NA	chr2L	6944289	6946289	FBgn0031871	dm6	-	0	1.32	NA	NA	NA	NA	NA	NA	NA	NA	NA	NA	NA	NA	NA	NA	NA	NA	18
1248	chr1	115396423	115397423	SYCP1	hg19	+	2.1	2.1	chr3	102936100	102937100	ENSMUSG00000027855	mm10	-	9.93	39.07	chr6	49053088	49055088	ENSDARG00000003904	danRer10	+	23.6	35.6	NA	NA	NA	NA	NA	NA	NA	NA	NA	NA	NA	NA	NA	NA	NA	NA	NA	NA	NA	NA	NA	NA	NA	NA	18
1249	NA	NA	NA	NA	NA	NA	NA	NA	chr3	102782714	102783714	ENSMUSG00000027857	mm10	-	0.13	0.13	chr6	49081488	49083488	ENSDARG00000033726	danRer10	+	0.5	2.3	NA	NA	NA	NA	NA	NA	NA	NA	NA	NA	NA	NA	NA	NA	NA	NA	NA	NA	NA	NA	NA	NA	NA	NA	1
1250	chr1	115632121	115633121	TSPAN2	hg19	-	0.1	3.6	chr3	102758310	102759310	ENSMUSG00000027858	mm10	+	0.15	0.19	chr6	49159554	49161554	ENSDARG00000003754	danRer10	-	3.8	4.1	chr3L	8911499	8913499	FBgn0035936	dm6	+	0	1.19	NA	NA	NA	NA	NA	NA	NA	NA	NA	NA	NA	NA	NA	NA	NA	NA	1
1251	chr1	115880857	115881857	NGF	hg19	-	3.6	33.9	chr3	102468928	102469928	ENSMUSG00000027859	mm10	+	0.26	23.97	chr6	49216174	49218174	ENSDARG00000014050	danRer10	-	0.4	2.3	NA	NA	NA	NA	NA	NA	NA	NA	NA	NA	NA	NA	NA	NA	NA	NA	NA	NA	NA	NA	NA	NA	NA	NA	2
1252	chr1	116183573	116184573	VANGL1	hg19	+	0.2	42.9	chr3	102204693	102205693	ENSMUSG00000027860	mm10	-	5.3	37.42	chr9	33197538	33199538	ENSDARG00000004305	danRer10	+	0.3	0.3	chr2R	9102238	9104238	FBgn0015838	dm6	+	0	52.81	CHROMOSOME_X	2884859	2886859	WBGene00015171	ce10	+	1	1	NA	NA	NA	NA	NA	NA	NA	NA	17
1253	chr1	116311426	116312426	CASQ2	hg19	-	1.2	1.2	chr3	102085415	102086415	ENSMUSG00000027861	mm10	+	48.34	48.34	chr9	33295491	33297491	ENSDARG00000008982	danRer10	-	0.1	0.2	NA	NA	NA	NA	NA	NA	NA	NA	CHROMOSOME_X	14683808	14685808	WBGene00000822	ce10	+	0.1	0.3	NA	NA	NA	NA	NA	NA	NA	NA	5
1254	chr1	116383747	116384747	NHLH2	hg19	-	0.1	0.2	chr3	102009146	102010146	ENSMUSG00000048540	mm10	+	0	2.22507e-308	chr9	33166556	33168556	ENSDARG00000025495	danRer10	+	3.4	36	chrX	4646414	4648414	FBgn0011277	dm6	-	0.13	1.1	CHROMOSOME_X	2412281	2414281	WBGene00001959	ce10	-	0.3	0.3	NA	NA	NA	NA	NA	NA	NA	NA	1
1255	chr1	116518118	116519118	SLC22A15	hg19	+	0.2	8.6	chr3	101924393	101925393	ENSMUSG00000033147	mm10	-	0.33	0.44	chr17	19478321	19480321	ENSDARG00000055445	danRer10	+	2.3	3.7	chr2L	20729282	20731282	FBgn0032879	dm6	-	0	3.44	NA	NA	NA	NA	NA	NA	NA	NA	NA	NA	NA	NA	NA	NA	NA	NA	1
1256	chr1	116653375	116654375	MAB21L3	hg19	+	0.1	28.3	chr3	101848959	101849959	ENSMUSG00000044313	mm10	-	0.5	0.5	chr9	36066742	36068742	ENSDARG00000076013	danRer10	+	1.8	1.8	NA	NA	NA	NA	NA	NA	NA	NA	CHROMOSOME_III	4599705	4601705	WBGene00003112	ce10	+	0.2	0.6	NA	NA	NA	NA	NA	NA	NA	NA	1
1257	chr1	116914794	116915794	ATP1A1	hg19	+	0	17	chr3	101604684	101605684	ENSMUSG00000033161	mm10	-	0.22	0.33	chr1	1540972	1542972	ENSDARG00000002791	danRer10	+	0.4	0.7	NA	NA	NA	NA	NA	NA	NA	NA	CHROMOSOME_V	13128980	13130980	WBGene00001137	ce10	-	1	1	chrIV	533582	535582	YDR039C	sacCer3	-	0.2	0.2	1
1258	chr1	116961244	116962244	ATP1A1OS	hg19	-	0.5	2	NA	NA	NA	NA	NA	NA	NA	NA	NA	NA	NA	NA	NA	NA	NA	NA	NA	NA	NA	NA	NA	NA	NA	NA	NA	NA	NA	NA	NA	NA	NA	NA	NA	NA	NA	NA	NA	NA	NA	NA	-1
1259	chr1	117113715	117114715	CD58	hg19	-	39.5	42.2	NA	NA	NA	NA	NA	NA	NA	NA	NA	NA	NA	NA	NA	NA	NA	NA	NA	NA	NA	NA	NA	NA	NA	NA	NA	NA	NA	NA	NA	NA	NA	NA	NA	NA	NA	NA	NA	NA	NA	NA	-1
1260	chr1	117210377	117211377	IGSF3	hg19	-	21.9	26.7	chr3	101376083	101377083	ENSMUSG00000042035	mm10	+	2.38	58.28	chr9	20561108	20563108	ENSDARG00000077002	danRer10	-	2.9	3.1	NA	NA	NA	NA	NA	NA	NA	NA	NA	NA	NA	NA	NA	NA	NA	NA	NA	NA	NA	NA	NA	NA	NA	NA	3
1261	chr1	117213370	117214370	MIR320B1	hg19	+	0.1	26.6	NA	NA	NA	NA	NA	NA	NA	NA	NA	NA	NA	NA	NA	NA	NA	NA	NA	NA	NA	NA	NA	NA	NA	NA	NA	NA	NA	NA	NA	NA	NA	NA	NA	NA	NA	NA	NA	NA	NA	NA	-1
1262	chr1	117235733	117236733	C1orf137	hg19	+	0.3	2.1	NA	NA	NA	NA	NA	NA	NA	NA	NA	NA	NA	NA	NA	NA	NA	NA	NA	NA	NA	NA	NA	NA	NA	NA	NA	NA	NA	NA	NA	NA	NA	NA	NA	NA	NA	NA	NA	NA	NA	NA	-1
1263	chr1	117296085	117297085	CD2	hg19	+	0.5	0.8	chr3	101287939	101288939	ENSMUSG00000027863	mm10	-	0.99	0.99	NA	NA	NA	NA	NA	NA	NA	NA	NA	NA	NA	NA	NA	NA	NA	NA	NA	NA	NA	NA	NA	NA	NA	NA	NA	NA	NA	NA	NA	NA	NA	NA	1
1264	chr1	117451688	117452688	PTGFRN	hg19	+	1.6	51.7	chr3	101110278	101111278	ENSMUSG00000027864	mm10	-	10.6	29.58	chr1	1792237	1794237	ENSDARG00000075505	danRer10	+	0.9	2.6	NA	NA	NA	NA	NA	NA	NA	NA	NA	NA	NA	NA	NA	NA	NA	NA	NA	NA	NA	NA	NA	NA	NA	NA	3
1265	chr1	117543371	117544371	CD101	hg19	+	13.3	34.3	chr3	101029556	101030556	ENSMUSG00000086564	mm10	-	0	44.37	NA	NA	NA	NA	NA	NA	NA	NA	NA	NA	NA	NA	NA	NA	NA	NA	NA	NA	NA	NA	NA	NA	NA	NA	NA	NA	NA	NA	NA	NA	NA	NA	3
1266	chr1	117601948	117602948	TTF2	hg19	+	0.4	6.8	chr3	100969663	100970663	ENSMUSG00000033222	mm10	-	33.87	41.28	chr9	9955264	9957264	ENSDARG00000104105	danRer10	+	2.3	2.3	chr3R	7919431	7921431	FBgn0002542	dm6	+	0	1.57	CHROMOSOME_I	6445466	6447466	WBGene00020742	ce10	-	0.2	0.5	chrXII	203991	205991	YLR032W	sacCer3	+	0.3	0.3	5
1267	chr1	117636264	117637264	MIR942	hg19	+	0.1	3.9	NA	NA	NA	NA	NA	NA	NA	NA	NA	NA	NA	NA	NA	NA	NA	NA	NA	NA	NA	NA	NA	NA	NA	NA	NA	NA	NA	NA	NA	NA	NA	NA	NA	NA	NA	NA	NA	NA	NA	NA	-1
1268	chr1	117664411	117665411	TRIM45	hg19	-	0.7	2.1	chr3	100921493	100922493	ENSMUSG00000033233	mm10	+	0.22	0.99	chr9	20714483	20716483	ENSDARG00000076781	danRer10	+	0.8	0.8	chr2L	8205171	8207171	FBgn0031999	dm6	+	0.13	0.29	NA	NA	NA	NA	NA	NA	NA	NA	NA	NA	NA	NA	NA	NA	NA	NA	1
1269	chr1	117753582	117754582	VTCN1	hg19	-	0.3	1	chr3	100824459	100825459	ENSMUSG00000051076	mm10	+	1.32	42.05	chr9	20708033	20710033	ENSDARG00000078643	danRer10	+	0.6	2.2	NA	NA	NA	NA	NA	NA	NA	NA	NA	NA	NA	NA	NA	NA	NA	NA	NA	NA	NA	NA	NA	NA	NA	NA	5
1270	chr1	117909084	117910084	MAN1A2	hg19	+	0.9	33.8	chr3	100685503	100686503	ENSMUSG00000008763	mm10	-	42.38	42.38	chr9	20743027	20745027	ENSDARG00000041728	danRer10	+	2.3	10.5	chrX	10324958	10326958	FBgn0259170	dm6	-	0.55	0.99	CHROMOSOME_V	11985096	11987096	WBGene00008258	ce10	-	0.3	0.3	chrX	666644	668644	YJR131W	sacCer3	+	0.2	0.8	3
1271	chr1	118147603	118148603	FAM46C	hg19	+	0	7.4	chr3	100489198	100490198	ENSMUSG00000044468	mm10	-	1.99	3.31	chr9	20969178	20971178	ENSDARG00000010437	danRer10	+	0.9	0.9	chr2R	7781637	7783637	FBgn0050497	dm6	-	4.11	6.51	CHROMOSOME_I	5383511	5385511	WBGene00004131	ce10	-	0.2	0.7	NA	NA	NA	NA	NA	NA	NA	NA	1
1272	chr1	118472302	118473302	GDAP2	hg19	-	0.6	0.6	chr3	100161381	100162381	ENSMUSG00000027865	mm10	+	0	0.44	chr9	21041615	21043615	ENSDARG00000021569	danRer10	-	1.1	2.7	chr2R	7734622	7736622	FBgn0042135	dm6	-	0	0.26	NA	NA	NA	NA	NA	NA	NA	NA	NA	NA	NA	NA	NA	NA	NA	NA	1
1273	chr1	118471371	118472371	WDR3	hg19	+	0.2	1.5	chr3	100162407	100163407	ENSMUSG00000033285	mm10	-	0	4.64	chr9	21042025	21044025	ENSDARG00000011079	danRer10	+	1.5	1.5	chr3R	18282660	18284660	FBgn0038597	dm6	+	0.57	0.66	CHROMOSOME_II	6269341	6271341	WBGene00017435	ce10	+	0.4	3.1	chrXII	398657	400657	YLR129W	sacCer3	+	0.4	0.4	1
1274	chr1	118727848	118728848	SPAG17	hg19	-	0.8	1.4	chr3	99884417	99885417	ENSMUSG00000027867	mm10	+	41.39	55.19	NA	NA	NA	NA	NA	NA	NA	NA	NA	NA	NA	NA	NA	NA	NA	NA	NA	NA	NA	NA	NA	NA	NA	NA	NA	NA	NA	NA	NA	NA	NA	NA	5
1275	chr1	119532179	119533179	TBX15	hg19	-	0.8	43.5	chr3	99252760	99253760	ENSMUSG00000027868	mm10	+	0.35	45.36	chr9	21256108	21258108	ENSDARG00000002582	danRer10	-	6.1	6.1	NA	NA	NA	NA	NA	NA	NA	NA	NA	NA	NA	NA	NA	NA	NA	NA	NA	NA	NA	NA	NA	NA	NA	NA	3
1276	chr1	119683295	119684295	WARS2	hg19	-	0.3	0.8	chr3	99140093	99141093	ENSMUSG00000004233	mm10	+	0.17	1.9	chr9	21286544	21288544	ENSDARG00000011801	danRer10	-	0.8	1.5	chr3L	17848727	17850727	FBgn0036763	dm6	+	1.08	1.08	CHROMOSOME_III	5235857	5237857	WBGene00006946	ce10	+	0.4	0.4	NA	NA	NA	NA	NA	NA	NA	NA	1
1277	chr1	119910401	119911401	HAO2	hg19	+	0.1	1.1	NA	NA	NA	NA	NA	NA	NA	NA	NA	NA	NA	NA	NA	NA	NA	NA	chr2R	10882547	10884547	FBgn0061356	dm6	+	0	1.41	NA	NA	NA	NA	NA	NA	NA	NA	NA	NA	NA	NA	NA	NA	NA	NA	1
1278	chr1	119910568	119911568	HAO2-IT1	hg19	+	0.1	1.1	NA	NA	NA	NA	NA	NA	NA	NA	NA	NA	NA	NA	NA	NA	NA	NA	NA	NA	NA	NA	NA	NA	NA	NA	NA	NA	NA	NA	NA	NA	NA	NA	NA	NA	NA	NA	NA	NA	NA	NA	-1
1279	chr1	119956553	119957553	HSD3B2	hg19	+	0.3	0.4	chr3	98588807	98589807	ENSMUSG00000095388	mm10	-	0	2.22507e-308	chr9	21382576	21384576	ENSDARG00000069926	danRer10	+	32.8	32.8	chr3L	17054613	17056613	FBgn0036698	dm6	+	0.66	0.85	NA	NA	NA	NA	NA	NA	NA	NA	chrVII	495502	497502	YGL001C	sacCer3	-	0.2	0.8	1
1280	chr1	120048825	120049825	HSD3B1	hg19	+	0.4	0.4	chr3	98588807	98589807	ENSMUSG00000095388	mm10	-	0	2.22507e-308	chr9	21382576	21384576	ENSDARG00000069926	danRer10	+	32.8	32.8	chr3L	17054613	17056613	FBgn0036698	dm6	+	0.66	0.85	NA	NA	NA	NA	NA	NA	NA	NA	chrVII	495502	497502	YGL001C	sacCer3	-	0.2	0.8	1
1281	chr1	120105502	120106502	HSD3BP4	hg19	+	0.5	0.5	NA	NA	NA	NA	NA	NA	NA	NA	NA	NA	NA	NA	NA	NA	NA	NA	NA	NA	NA	NA	NA	NA	NA	NA	NA	NA	NA	NA	NA	NA	NA	NA	NA	NA	NA	NA	NA	NA	NA	NA	-1
1282	chr1	120141914	120142914	LINC00622	hg19	-	5.5	5.5	NA	NA	NA	NA	NA	NA	NA	NA	NA	NA	NA	NA	NA	NA	NA	NA	NA	NA	NA	NA	NA	NA	NA	NA	NA	NA	NA	NA	NA	NA	NA	NA	NA	NA	NA	NA	NA	NA	NA	NA	-1
1283	chr1	120190390	120191390	ZNF697	hg19	-	11.8	11.8	chr3	98381461	98382461	ENSMUSG00000050064	mm10	+	0	50.99	NA	NA	NA	NA	NA	NA	NA	NA	chr2L	15108405	15110405	FBgn0028878	dm6	+	0	5.19	NA	NA	NA	NA	NA	NA	NA	NA	NA	NA	NA	NA	NA	NA	NA	NA	5
1284	chr1	120253418	120254418	PHGDH	hg19	+	0.1	0.1	chr3	98339990	98340990	ENSMUSG00000053398	mm10	-	8.34	8.34	chr9	48515821	48517821	ENSDARG00000001873	danRer10	-	2.8	7.5	chr2L	11154721	11156721	FBgn0032350	dm6	-	0.06	0.77	CHROMOSOME_II	13637410	13639410	WBGene00007836	ce10	-	0.2	1.9	chrIX	221490	223490	YIL074C	sacCer3	-	0.5	1.2	1
1285	chr1	120311555	120312555	HMGCS2	hg19	-	0.6	0.9	chr3	98279435	98280435	ENSMUSG00000027875	mm10	+	1.66	3.84	NA	NA	NA	NA	NA	NA	NA	NA	chr2R	16335090	16337090	FBgn0010611	dm6	+	0	22.35	CHROMOSOME_V	5683573	5685573	WBGene00017769	ce10	-	0.6	0.8	chrXIII	19535	21535	YML126C	sacCer3	-	0.4	1.6	1
1286	chr1	120354203	120355203	REG4	hg19	-	0.3	0.3	chr3	98221156	98222156	ENSMUSG00000027876	mm10	+	0	2.65	NA	NA	NA	NA	NA	NA	NA	NA	NA	NA	NA	NA	NA	NA	NA	NA	NA	NA	NA	NA	NA	NA	NA	NA	NA	NA	NA	NA	NA	NA	NA	NA	13
1287	chr1	120387503	120388503	NBPF7	hg19	-	0.1	0.3	NA	NA	NA	NA	NA	NA	NA	NA	NA	NA	NA	NA	NA	NA	NA	NA	NA	NA	NA	NA	NA	NA	NA	NA	NA	NA	NA	NA	NA	NA	NA	NA	NA	NA	NA	NA	NA	NA	NA	NA	-1
1288	chr1	120439147	120440147	ADAM30	hg19	-	0.7	1.1	chr3	98159660	98160660	ENSMUSG00000043468	mm10	+	0	39.74	NA	NA	NA	NA	NA	NA	NA	NA	NA	NA	NA	NA	NA	NA	NA	NA	CHROMOSOME_X	13686903	13688903	WBGene00000074	ce10	+	0.4	0.4	NA	NA	NA	NA	NA	NA	NA	NA	5
1289	chr1	120612317	120613317	NOTCH2	hg19	-	4.2	4.2	chr3	98012538	98013538	ENSMUSG00000027878	mm10	+	18.78	23.38	chr8	19515900	19517900	ENSDARG00000043130	danRer10	+	1	3.6	chrX	3133870	3135870	FBgn0004647	dm6	+	4.42	57.84	NA	NA	NA	NA	NA	NA	NA	NA	NA	NA	NA	NA	NA	NA	NA	NA	13
1290	chr1	120838004	120839004	FAM72B	hg19	+	3.1	11.6	chr1	131526903	131527903	ENSMUSG00000055184	mm10	+	1.77	34.66	chr11	21424789	21426789	ENSDARG00000070621	danRer10	+	4.9	4.9	NA	NA	NA	NA	NA	NA	NA	NA	NA	NA	NA	NA	NA	NA	NA	NA	NA	NA	NA	NA	NA	NA	NA	NA	5
1291	chr1	120905033	120906033	HIST2H2BA	hg19	+	0.1	0.5	NA	NA	NA	NA	NA	NA	NA	NA	NA	NA	NA	NA	NA	NA	NA	NA	NA	NA	NA	NA	NA	NA	NA	NA	NA	NA	NA	NA	NA	NA	NA	NA	NA	NA	NA	NA	NA	NA	NA	NA	-1
1292	chr1	120935944	120936944	FCGR1B	hg19	-	0.2	3.1	chr3	96293969	96294969	ENSMUSG00000015947	mm10	-	0.99	16.97	NA	NA	NA	NA	NA	NA	NA	NA	NA	NA	NA	NA	NA	NA	NA	NA	NA	NA	NA	NA	NA	NA	NA	NA	NA	NA	NA	NA	NA	NA	NA	NA	1
1293	chr1	121139765	121140765	SRGAP2-AS1	hg19	-	0.7	2.9	NA	NA	NA	NA	NA	NA	NA	NA	NA	NA	NA	NA	NA	NA	NA	NA	NA	NA	NA	NA	NA	NA	NA	NA	NA	NA	NA	NA	NA	NA	NA	NA	NA	NA	NA	NA	NA	NA	NA	NA	-1
1294	chr1	121259909	121260909	EMBP1	hg19	+	2.5	2.9	NA	NA	NA	NA	NA	NA	NA	NA	NA	NA	NA	NA	NA	NA	NA	NA	NA	NA	NA	NA	NA	NA	NA	NA	NA	NA	NA	NA	NA	NA	NA	NA	NA	NA	NA	NA	NA	NA	NA	NA	-1
1299	chr1	143744587	143745587	LINC00875	hg19	-	5.2	22.6	NA	NA	NA	NA	NA	NA	NA	NA	NA	NA	NA	NA	NA	NA	NA	NA	NA	NA	NA	NA	NA	NA	NA	NA	NA	NA	NA	NA	NA	NA	NA	NA	NA	NA	NA	NA	NA	NA	NA	NA	-1
1300	NA	NA	NA	NA	NA	NA	NA	NA	NA	NA	NA	NA	NA	NA	NA	NA	NA	NA	NA	NA	NA	NA	NA	NA	chr3R	25617414	25619414	FBgn0039347	dm6	+	0	0.66	CHROMOSOME_IV	4751086	4753086	WBGene00021201	ce10	+	1.1	1.6	chrXIII	110002	112002	YML078W	sacCer3	+	0.3	0.9	1
1301	chr1	143913143	143914143	FAM72D	hg19	-	1.3	9.4	chr1	131526903	131527903	ENSMUSG00000055184	mm10	+	1.77	34.66	chr11	21424789	21426789	ENSDARG00000070621	danRer10	+	4.9	4.9	NA	NA	NA	NA	NA	NA	NA	NA	NA	NA	NA	NA	NA	NA	NA	NA	NA	NA	NA	NA	NA	NA	NA	NA	5
1302	chr1	143913160	143914160	FAM72C	hg19	-	0.3	9.4	chr1	131526903	131527903	ENSMUSG00000055184	mm10	+	1.77	34.66	chr11	21424789	21426789	ENSDARG00000070621	danRer10	+	4.9	4.9	NA	NA	NA	NA	NA	NA	NA	NA	NA	NA	NA	NA	NA	NA	NA	NA	NA	NA	NA	NA	NA	NA	NA	NA	5
1303	chr1	144145810	144146810	NBPF20	hg19	+	12.3	12.3	NA	NA	NA	NA	NA	NA	NA	NA	NA	NA	NA	NA	NA	NA	NA	NA	NA	NA	NA	NA	NA	NA	NA	NA	NA	NA	NA	NA	NA	NA	NA	NA	NA	NA	NA	NA	NA	NA	NA	NA	-1
1305	chr1	144612727	144613727	PFN1P2	hg19	-	27.9	27.9	NA	NA	NA	NA	NA	NA	NA	NA	NA	NA	NA	NA	NA	NA	NA	NA	NA	NA	NA	NA	NA	NA	NA	NA	NA	NA	NA	NA	NA	NA	NA	NA	NA	NA	NA	NA	NA	NA	NA	NA	-1
1306	chr1	144613958	144614958	NBPF9	hg19	+	5.7	6.4	NA	NA	NA	NA	NA	NA	NA	NA	NA	NA	NA	NA	NA	NA	NA	NA	NA	NA	NA	NA	NA	NA	NA	NA	NA	NA	NA	NA	NA	NA	NA	NA	NA	NA	NA	NA	NA	NA	NA	NA	-1
1307	chr1	144680025	144681025	LOC653513	hg19	-	0	0.1	NA	NA	NA	NA	NA	NA	NA	NA	NA	NA	NA	NA	NA	NA	NA	NA	NA	NA	NA	NA	NA	NA	NA	NA	NA	NA	NA	NA	NA	NA	NA	NA	NA	NA	NA	NA	NA	NA	NA	NA	-1
1308	chr1	145039995	145040995	PDE4DIP	hg19	-	10.5	13.2	chr3	97888707	97889707	ENSMUSG00000038170	mm10	-	0	9.93	NA	NA	NA	NA	NA	NA	NA	NA	NA	NA	NA	NA	NA	NA	NA	NA	NA	NA	NA	NA	NA	NA	NA	NA	NA	NA	NA	NA	NA	NA	NA	NA	1
1309	chr1	145095406	145096406	SEC22B	hg19	+	0.3	2.8	chr3	97900190	97901190	ENSMUSG00000027879	mm10	+	0.22	0.79	chr2	10172122	10174122	ENSDARG00000030108	danRer10	+	0.6	43.2	chrX	805076	807076	FBgn0260855	dm6	+	0.5	6.4	CHROMOSOME_X	1034545	1036545	WBGene00018853	ce10	+	0.1	1.5	chrXII	679200	681200	YLR268W	sacCer3	+	0	0.1	14
1310	chr1	145208112	145209112	NOTCH2NL	hg19	+	0	6.4	NA	NA	NA	NA	NA	NA	NA	NA	NA	NA	NA	NA	NA	NA	NA	NA	NA	NA	NA	NA	NA	NA	NA	NA	NA	NA	NA	NA	NA	NA	NA	NA	NA	NA	NA	NA	NA	NA	NA	NA	-1
1311	chr1	145292370	145293370	NBPF10	hg19	+	0.4	3.3	NA	NA	NA	NA	NA	NA	NA	NA	NA	NA	NA	NA	NA	NA	NA	NA	NA	NA	NA	NA	NA	NA	NA	NA	NA	NA	NA	NA	NA	NA	NA	NA	NA	NA	NA	NA	NA	NA	NA	NA	-1
1312	chr1	145412190	145413190	HFE2	hg19	+	0	53.1	chr3	96524172	96525172	ENSMUSG00000038403	mm10	+	0	0.79	chr16	42989870	42991870	ENSDARG00000030494	danRer10	-	0.9	0.9	NA	NA	NA	NA	NA	NA	NA	NA	CHROMOSOME_I	1679452	1681452	WBGene00022154	ce10	+	0.4	0.7	NA	NA	NA	NA	NA	NA	NA	NA	2
1313	chr1	145437437	145438437	TXNIP	hg19	+	8.8	13.5	chr3	96556957	96557957	ENSMUSG00000038393	mm10	+	0	6.4	chr19	24903180	24905180	ENSDARG00000036107	danRer10	+	0.5	2.1	chr3R	10884540	10886540	FBgn0037856	dm6	+	0	0.99	CHROMOSOME_II	13751251	13753251	WBGene00011055	ce10	+	0.3	0.9	NA	NA	NA	NA	NA	NA	NA	NA	1
1314	chr1	145470387	145471387	POLR3GL	hg19	-	1.7	1.7	chr3	96594181	96595181	ENSMUSG00000028104	mm10	-	0.88	8.94	chr16	42924929	42926929	ENSDARG00000013734	danRer10	+	1.9	3.2	NA	NA	NA	NA	NA	NA	NA	NA	NA	NA	NA	NA	NA	NA	NA	NA	NA	NA	NA	NA	NA	NA	NA	NA	1
1315	chr1	145469507	145470507	ANKRD34A	hg19	+	0	4.7	chr3	96595636	96596636	ENSMUSG00000049097	mm10	+	0.53	49.34	chr16	42915035	42917035	ENSDARG00000076719	danRer10	-	1.2	6.6	NA	NA	NA	NA	NA	NA	NA	NA	NA	NA	NA	NA	NA	NA	NA	NA	NA	NA	NA	NA	NA	NA	NA	NA	5
1316	NA	NA	NA	NA	NA	NA	NA	NA	chr3	96600149	96601149	ENSMUSG00000049288	mm10	+	0.13	0.13	chr19	7620902	7622902	ENSDARG00000063244	danRer10	-	0.9	2.6	chr2L	10363471	10365471	FBgn0032230	dm6	+	0	0.59	NA	NA	NA	NA	NA	NA	NA	NA	NA	NA	NA	NA	NA	NA	NA	NA	1
1317	chr1	145506556	145507556	RBM8A	hg19	+	24.9	24.9	chr3	96628933	96629933	ENSMUSG00000038374	mm10	+	0	0.44	chr16	45954459	45956459	ENSDARG00000016516	danRer10	+	0.6	3.4	chr2R	9109799	9111799	FBgn0033378	dm6	+	0	1.32	CHROMOSOME_III	4405258	4407258	WBGene00004387	ce10	+	0.2	4.4	NA	NA	NA	NA	NA	NA	NA	NA	1
1318	chr1	145516076	145517076	GNRHR2	hg19	-	27	27	NA	NA	NA	NA	NA	NA	NA	NA	NA	NA	NA	NA	NA	NA	NA	NA	NA	NA	NA	NA	NA	NA	NA	NA	NA	NA	NA	NA	NA	NA	NA	NA	NA	NA	NA	NA	NA	NA	NA	NA	-1
1319	chr1	145515164	145516164	PEX11B	hg19	+	1.3	5.8	chr3	96634474	96635474	ENSMUSG00000106447	mm10	+	0.24	0.44	chr19	24483036	24485036	ENSDARG00000069147	danRer10	+	0.4	5.7	chr2R	15991375	15993375	FBgn0034058	dm6	-	4.77	12.14	NA	NA	NA	NA	NA	NA	NA	NA	NA	NA	NA	NA	NA	NA	NA	NA	1
1320	chr1	145523989	145524989	ITGA10	hg19	+	0.5	3.9	chr3	96644584	96645584	ENSMUSG00000090210	mm10	+	48.34	56.29	chr16	14462693	14464693	ENSDARG00000002507	danRer10	-	0.1	0.9	chr2R	15247784	15249784	FBgn0003328	dm6	+	21.85	21.85	NA	NA	NA	NA	NA	NA	NA	NA	NA	NA	NA	NA	NA	NA	NA	NA	5
1321	chr1	145548208	145549208	ANKRD35	hg19	+	42.4	53.7	chr3	96669131	96670131	ENSMUSG00000038354	mm10	+	0.96	52.13	NA	NA	NA	NA	NA	NA	NA	NA	chr2L	5050062	5052062	FBgn0031675	dm6	-	0.6	3.31	CHROMOSOME_I	9684473	9686473	WBGene00002069	ce10	+	0.6	0.6	NA	NA	NA	NA	NA	NA	NA	NA	3
1322	chr1	145574987	145575987	PIAS3	hg19	+	0.9	33.4	chr3	96695384	96696384	ENSMUSG00000028101	mm10	+	0.44	1.99	NA	NA	NA	NA	NA	NA	NA	NA	NA	NA	NA	NA	NA	NA	NA	NA	CHROMOSOME_I	9106932	9108932	WBGene00001574	ce10	-	0.3	0.3	chrIV	1288406	1290406	YDR409W	sacCer3	+	0.8	0.8	2
1323	chr1	145583422	145584422	MIR6736	hg19	+	4.5	6.8	NA	NA	NA	NA	NA	NA	NA	NA	NA	NA	NA	NA	NA	NA	NA	NA	NA	NA	NA	NA	NA	NA	NA	NA	NA	NA	NA	NA	NA	NA	NA	NA	NA	NA	NA	NA	NA	NA	NA	NA	-1
1324	chr1	145589435	145590435	NUDT17	hg19	-	0.4	7.2	chr3	96708562	96709562	ENSMUSG00000028100	mm10	-	0.5	2.98	chr16	43106743	43108743	ENSDARG00000008014	danRer10	-	0.2	2.3	NA	NA	NA	NA	NA	NA	NA	NA	NA	NA	NA	NA	NA	NA	NA	NA	NA	NA	NA	NA	NA	NA	NA	NA	1
1325	chr1	145610884	145611884	POLR3C	hg19	-	2.6	59	chr3	96727628	96728628	ENSMUSG00000028099	mm10	-	9.27	21.28	NA	NA	NA	NA	NA	NA	NA	NA	chr3R	12459414	12461414	FBgn0038057	dm6	+	0	0.6	CHROMOSOME_I	6254037	6256037	WBGene00016750	ce10	+	0.2	0.6	chrXVI	918041	920041	YPR190C	sacCer3	-	1	1	2
1326	chr1	145609989	145610989	RNF115	hg19	+	0.7	4	chr3	96726672	96727672	ENSMUSG00000028098	mm10	+	4.14	4.14	chr16	14357772	14359772	ENSDARG00000062450	danRer10	-	0.1	1.8	chr3R	9005456	9007456	FBgn0037653	dm6	+	1.16	4.14	NA	NA	NA	NA	NA	NA	NA	NA	NA	NA	NA	NA	NA	NA	NA	NA	1
1327	chr1	145715639	145716639	CD160	hg19	-	0.2	27.1	chr3	96829351	96830351	ENSMUSG00000038304	mm10	-	0.44	6.84	NA	NA	NA	NA	NA	NA	NA	NA	NA	NA	NA	NA	NA	NA	NA	NA	NA	NA	NA	NA	NA	NA	NA	NA	NA	NA	NA	NA	NA	NA	NA	NA	2
1328	chr1	145726665	145727665	PDZK1	hg19	+	0.4	4.4	chr3	96829076	96830076	ENSMUSG00000038298	mm10	+	0	6.62	chr9	5883055	5885055	ENSDARG00000022261	danRer10	+	0.4	0.4	chr2R	17393593	17395593	FBgn0010620	dm6	+	0.52	0.79	NA	NA	NA	NA	NA	NA	NA	NA	NA	NA	NA	NA	NA	NA	NA	NA	1
1329	chr1	145827103	145828103	GPR89A	hg19	-	0	5.3	chr3	96905346	96906346	ENSMUSG00000028096	mm10	-	0	0.33	NA	NA	NA	NA	NA	NA	NA	NA	chr2R	15200200	15202200	FBgn0033995	dm6	-	0.37	1.32	CHROMOSOME_III	12217922	12219922	WBGene00013551	ce10	+	0.3	0.3	NA	NA	NA	NA	NA	NA	NA	NA	1
1330	chr1	146372856	146373856	NBPF12	hg19	+	6.7	6.7	NA	NA	NA	NA	NA	NA	NA	NA	NA	NA	NA	NA	NA	NA	NA	NA	NA	NA	NA	NA	NA	NA	NA	NA	NA	NA	NA	NA	NA	NA	NA	NA	NA	NA	NA	NA	NA	NA	NA	NA	-1
1332	chr1	146585928	146586928	NBPF13P	hg19	-	0.4	0.4	NA	NA	NA	NA	NA	NA	NA	NA	NA	NA	NA	NA	NA	NA	NA	NA	NA	NA	NA	NA	NA	NA	NA	NA	NA	NA	NA	NA	NA	NA	NA	NA	NA	NA	NA	NA	NA	NA	NA	NA	-1
1333	chr1	146644168	146645168	PRKAB2	hg19	-	0.2	14	chr3	97657212	97658212	ENSMUSG00000038205	mm10	+	0	1.99	chr2	58760136	58762136	ENSDARG00000067817	danRer10	+	4.4	5.3	chr2R	9136933	9138933	FBgn0260972	dm6	-	0	55.63	NA	NA	NA	NA	NA	NA	NA	NA	chrV	209232	211232	YER027C	sacCer3	-	0.2	0.5	13
1334	chr1	146648429	146649429	PDIA3P1	hg19	+	0.1	1.9	NA	NA	NA	NA	NA	NA	NA	NA	NA	NA	NA	NA	NA	NA	NA	NA	NA	NA	NA	NA	NA	NA	NA	NA	NA	NA	NA	NA	NA	NA	NA	NA	NA	NA	NA	NA	NA	NA	NA	NA	-1
1335	chr1	146697230	146698230	FMO5	hg19	-	18.9	25.6	chr3	97627804	97628804	ENSMUSG00000028088	mm10	+	0	22.33	NA	NA	NA	NA	NA	NA	NA	NA	NA	NA	NA	NA	NA	NA	NA	NA	CHROMOSOME_V	902580	904580	WBGene00001480	ce10	-	0.3	9.6	chrVIII	453229	455229	YHR176W	sacCer3	+	0.9	1	3
1336	chr1	146713290	146714290	CHD1L	hg19	+	0.3	2.1	chr3	97610203	97611203	ENSMUSG00000028089	mm10	-	28.98	50.33	chr6	36865233	36867233	ENSDARG00000015471	danRer10	+	0.3	1.7	NA	NA	NA	NA	NA	NA	NA	NA	NA	NA	NA	NA	NA	NA	NA	NA	NA	NA	NA	NA	NA	NA	NA	NA	16
1337	chr1	146989699	146990699	LINC00624	hg19	-	1	4.2	NA	NA	NA	NA	NA	NA	NA	NA	NA	NA	NA	NA	NA	NA	NA	NA	NA	NA	NA	NA	NA	NA	NA	NA	NA	NA	NA	NA	NA	NA	NA	NA	NA	NA	NA	NA	NA	NA	NA	NA	-1
1338	chr1	147012270	147013270	BCL9	hg19	+	0	51.9	chr3	97297917	97298917	ENSMUSG00000038256	mm10	-	33.11	63.58	chr1	46639412	46641412	ENSDARG00000036687	danRer10	+	2.8	2.8	NA	NA	NA	NA	NA	NA	NA	NA	NA	NA	NA	NA	NA	NA	NA	NA	NA	NA	NA	NA	NA	NA	NA	NA	17
1339	chr1	147142634	147143634	ACP6	hg19	-	1.1	4.3	chr3	97157777	97158777	ENSMUSG00000028093	mm10	+	2.98	38.41	chr9	30667022	30669022	ENSDARG00000040064	danRer10	+	3.5	25.7	NA	NA	NA	NA	NA	NA	NA	NA	CHROMOSOME_III	2759808	2761808	WBGene00022181	ce10	-	0.4	1.4	NA	NA	NA	NA	NA	NA	NA	NA	18
1340	chr1	147245466	147246466	GJA5	hg19	-	16.7	49.3	chr3	96903693	96904693	ENSMUSG00000057123	mm10	+	0	56.79	chr1	46739221	46741221	ENSDARG00000069450	danRer10	-	4.9	4.9	NA	NA	NA	NA	NA	NA	NA	NA	NA	NA	NA	NA	NA	NA	NA	NA	NA	NA	NA	NA	NA	NA	NA	NA	3
1341	chr1	147373945	147374945	GJA8	hg19	+	1.7	31.1	NA	NA	NA	NA	NA	NA	NA	NA	chr1	46753800	46755800	ENSDARG00000015076	danRer10	+	7.1	14.6	NA	NA	NA	NA	NA	NA	NA	NA	NA	NA	NA	NA	NA	NA	NA	NA	NA	NA	NA	NA	NA	NA	NA	NA	3
1342	chr1	147399505	147400505	GPR89B	hg19	+	2.2	3.2	chr3	96905346	96906346	ENSMUSG00000028096	mm10	-	0	0.33	NA	NA	NA	NA	NA	NA	NA	NA	chr2R	15200200	15202200	FBgn0033995	dm6	-	0.37	1.32	CHROMOSOME_III	12217922	12219922	WBGene00013551	ce10	+	0.3	0.3	NA	NA	NA	NA	NA	NA	NA	NA	1
1343	chr1	147424566	147425566	GPR89C	hg19	+	1.3	1.3	NA	NA	NA	NA	NA	NA	NA	NA	NA	NA	NA	NA	NA	NA	NA	NA	NA	NA	NA	NA	NA	NA	NA	NA	NA	NA	NA	NA	NA	NA	NA	NA	NA	NA	NA	NA	NA	NA	NA	NA	-1
1346	chr1	147806678	147807678	MIR5087	hg19	-	0.5	45.7	NA	NA	NA	NA	NA	NA	NA	NA	NA	NA	NA	NA	NA	NA	NA	NA	NA	NA	NA	NA	NA	NA	NA	NA	NA	NA	NA	NA	NA	NA	NA	NA	NA	NA	NA	NA	NA	NA	NA	NA	-1
1347	chr1	147931980	147932980	LINC01138	hg19	-	0	2.22507e-308	NA	NA	NA	NA	NA	NA	NA	NA	NA	NA	NA	NA	NA	NA	NA	NA	NA	NA	NA	NA	NA	NA	NA	NA	NA	NA	NA	NA	NA	NA	NA	NA	NA	NA	NA	NA	NA	NA	NA	NA	-1
1348	NA	NA	NA	NA	NA	NA	NA	NA	NA	NA	NA	NA	NA	NA	NA	NA	NA	NA	NA	NA	NA	NA	NA	NA	chr3R	25617414	25619414	FBgn0039347	dm6	+	0	0.66	CHROMOSOME_IV	4751086	4753086	WBGene00021201	ce10	+	1.1	1.6	chrXIII	110002	112002	YML078W	sacCer3	+	0.3	0.9	1
1349	NA	NA	NA	NA	NA	NA	NA	NA	NA	NA	NA	NA	NA	NA	NA	NA	NA	NA	NA	NA	NA	NA	NA	NA	chr3R	25617414	25619414	FBgn0039347	dm6	+	0	0.66	CHROMOSOME_IV	4751086	4753086	WBGene00021201	ce10	+	1.1	1.6	chrXIII	110002	112002	YML078W	sacCer3	+	0.3	0.9	1
1350	NA	NA	NA	NA	NA	NA	NA	NA	NA	NA	NA	NA	NA	NA	NA	NA	NA	NA	NA	NA	NA	NA	NA	NA	chr3R	25617414	25619414	FBgn0039347	dm6	+	0	0.66	CHROMOSOME_IV	4751086	4753086	WBGene00021201	ce10	+	1.1	1.6	chrXIII	110002	112002	YML078W	sacCer3	+	0.3	0.9	1
1351	chr1	148346756	148347756	NBPF14	hg19	-	11.8	11.8	NA	NA	NA	NA	NA	NA	NA	NA	NA	NA	NA	NA	NA	NA	NA	NA	NA	NA	NA	NA	NA	NA	NA	NA	NA	NA	NA	NA	NA	NA	NA	NA	NA	NA	NA	NA	NA	NA	NA	NA	-1
1352	chr1	148346929	148347929	NBPF8	hg19	-	11.8	11.8	NA	NA	NA	NA	NA	NA	NA	NA	NA	NA	NA	NA	NA	NA	NA	NA	NA	NA	NA	NA	NA	NA	NA	NA	NA	NA	NA	NA	NA	NA	NA	NA	NA	NA	NA	NA	NA	NA	NA	NA	-1
1353	chr1	148557187	148558187	NBPF15	hg19	+	0.2	5.7	NA	NA	NA	NA	NA	NA	NA	NA	NA	NA	NA	NA	NA	NA	NA	NA	NA	NA	NA	NA	NA	NA	NA	NA	NA	NA	NA	NA	NA	NA	NA	NA	NA	NA	NA	NA	NA	NA	NA	NA	-1
1355	chr1	148927312	148928312	RP11-14N7.2	hg19	+	0.4	0.7	NA	NA	NA	NA	NA	NA	NA	NA	NA	NA	NA	NA	NA	NA	NA	NA	NA	NA	NA	NA	NA	NA	NA	NA	NA	NA	NA	NA	NA	NA	NA	NA	NA	NA	NA	NA	NA	NA	NA	NA	-1
1356	chr1	149109725	149110725	NBPF25P	hg19	-	0	3.5	NA	NA	NA	NA	NA	NA	NA	NA	NA	NA	NA	NA	NA	NA	NA	NA	NA	NA	NA	NA	NA	NA	NA	NA	NA	NA	NA	NA	NA	NA	NA	NA	NA	NA	NA	NA	NA	NA	NA	NA	-1
1357	chr1	149154987	149155987	NBPF23P	hg19	-	0	1.4	NA	NA	NA	NA	NA	NA	NA	NA	NA	NA	NA	NA	NA	NA	NA	NA	NA	NA	NA	NA	NA	NA	NA	NA	NA	NA	NA	NA	NA	NA	NA	NA	NA	NA	NA	NA	NA	NA	NA	NA	-1
1358	chr1	149278475	149279475	LOC388692	hg19	+	0.3	0.3	NA	NA	NA	NA	NA	NA	NA	NA	NA	NA	NA	NA	NA	NA	NA	NA	NA	NA	NA	NA	NA	NA	NA	NA	NA	NA	NA	NA	NA	NA	NA	NA	NA	NA	NA	NA	NA	NA	NA	NA	-1
1359	chr1	149368293	149369293	FCGR1C	hg19	+	0.1	0.1	NA	NA	NA	NA	NA	NA	NA	NA	NA	NA	NA	NA	NA	NA	NA	NA	NA	NA	NA	NA	NA	NA	NA	NA	NA	NA	NA	NA	NA	NA	NA	NA	NA	NA	NA	NA	NA	NA	NA	NA	-1
1360	NA	NA	NA	NA	NA	NA	NA	NA	NA	NA	NA	NA	NA	NA	NA	NA	NA	NA	NA	NA	NA	NA	NA	NA	chr3R	25617414	25619414	FBgn0039347	dm6	+	0	0.66	CHROMOSOME_IV	4751086	4753086	WBGene00021201	ce10	+	1.1	1.6	chrXIII	110002	112002	YML078W	sacCer3	+	0.3	0.9	1
1362	NA	NA	NA	NA	NA	NA	NA	NA	NA	NA	NA	NA	NA	NA	NA	NA	NA	NA	NA	NA	NA	NA	NA	NA	chr3R	25617414	25619414	FBgn0039347	dm6	+	0	0.66	CHROMOSOME_IV	4751086	4753086	WBGene00021201	ce10	+	1.1	1.6	chrXIII	110002	112002	YML078W	sacCer3	+	0.3	0.9	1
1363	chr1	149575261	149576261	LINC00869	hg19	+	0.1	2.6	NA	NA	NA	NA	NA	NA	NA	NA	NA	NA	NA	NA	NA	NA	NA	NA	NA	NA	NA	NA	NA	NA	NA	NA	NA	NA	NA	NA	NA	NA	NA	NA	NA	NA	NA	NA	NA	NA	NA	NA	-1
1364	chr1	149575452	149576452	LINC00623	hg19	+	0.1	2.6	NA	NA	NA	NA	NA	NA	NA	NA	NA	NA	NA	NA	NA	NA	NA	NA	NA	NA	NA	NA	NA	NA	NA	NA	NA	NA	NA	NA	NA	NA	NA	NA	NA	NA	NA	NA	NA	NA	NA	NA	-1
1365	chr1	149753249	149754249	FCGR1A	hg19	+	0.3	0.4	chr3	96293969	96294969	ENSMUSG00000015947	mm10	-	0.99	16.97	NA	NA	NA	NA	NA	NA	NA	NA	NA	NA	NA	NA	NA	NA	NA	NA	NA	NA	NA	NA	NA	NA	NA	NA	NA	NA	NA	NA	NA	NA	NA	NA	1
1366	chr1	149783928	149784928	HIST2H2BF	hg19	-	0.4	16.6	chr3	96268752	96269752	ENSMUSG00000105827	mm10	+	1.32	1.32	chr7	5988476	5990476	ENSDARG00000100305	danRer10	+	0.8	33.4	NA	NA	NA	NA	NA	NA	NA	NA	CHROMOSOME_IV	11323697	11325697	WBGene00001922	ce10	+	0.5	2.5	NA	NA	NA	NA	NA	NA	NA	NA	1
1367	chr1	149785236	149786236	HIST2H3D	hg19	-	0	0.8	chr13	23543465	23544465	ENSMUSG00000100210	mm10	+	0	0.09	NA	NA	NA	NA	NA	NA	NA	NA	NA	NA	NA	NA	NA	NA	NA	NA	NA	NA	NA	NA	NA	NA	NA	NA	chrII	255331	257331	YBR010W	sacCer3	+	8	8.7	12
1368	NA	NA	NA	NA	NA	NA	NA	NA	NA	NA	NA	NA	NA	NA	NA	NA	chr7	73628430	73630430	ENSDARG00000088420	danRer10	-	0.7	11.1	chr3R	14624755	14626755	FBgn0013981	dm6	+	0.11	3.9	NA	NA	NA	NA	NA	NA	NA	NA	chrII	254684	256684	YBR009C	sacCer3	-	0.3	1.3	1
1369	NA	NA	NA	NA	NA	NA	NA	NA	chr13	23698454	23699454	ENSMUSG00000060678	mm10	-	24.98	26.64	chr7	6288732	6290732	ENSDARG00000105376	danRer10	-	0.6	3.7	NA	NA	NA	NA	NA	NA	NA	NA	NA	NA	NA	NA	NA	NA	NA	NA	chrII	254684	256684	YBR009C	sacCer3	-	0.3	1.3	5
1370	chr1	149812765	149813765	HIST2H3A	hg19	-	2.7	51.5	NA	NA	NA	NA	NA	NA	NA	NA	chr7	6230530	6232530	ENSDARG00000105374	danRer10	-	0.8	3.3	NA	NA	NA	NA	NA	NA	NA	NA	NA	NA	NA	NA	NA	NA	NA	NA	chrII	255331	257331	YBR010W	sacCer3	+	8	8.7	3
1371	chr1	149812765	149813765	HIST2H3C	hg19	-	2.7	51.5	chr13	23562369	23563369	ENSMUSG00000069273	mm10	-	1.66	3.31	chr7	5790383	5792383	ENSDARG00000098970	danRer10	+	0.4	0.8	NA	NA	NA	NA	NA	NA	NA	NA	NA	NA	NA	NA	NA	NA	NA	NA	chrII	255331	257331	YBR010W	sacCer3	+	8	8.7	2
1372	chr1	149814318	149815318	HIST2H2AA3	hg19	-	0.1	45.4	chr3	96240276	96241276	ENSMUSG00000063954	mm10	-	0	2.22507e-308	chr7	6218610	6220610	ENSDARG00000100279	danRer10	-	4.3	6.1	NA	NA	NA	NA	NA	NA	NA	NA	NA	NA	NA	NA	NA	NA	NA	NA	chrIV	914530	916530	YDR225W	sacCer3	+	0.6	1.6	2
1373	chr1	149814318	149815318	HIST2H2AA4	hg19	-	0.1	45.4	chr3	96240276	96241276	ENSMUSG00000063954	mm10	-	0	2.22507e-308	chr7	6218610	6220610	ENSDARG00000100279	danRer10	-	4.3	6.1	NA	NA	NA	NA	NA	NA	NA	NA	NA	NA	NA	NA	NA	NA	NA	NA	chrIV	914530	916530	YDR225W	sacCer3	+	0.6	1.6	2
1374	chr1	149822340	149823340	HIST2H2BC	hg19	-	0.9	5	NA	NA	NA	NA	NA	NA	NA	NA	NA	NA	NA	NA	NA	NA	NA	NA	NA	NA	NA	NA	NA	NA	NA	NA	NA	NA	NA	NA	NA	NA	NA	NA	NA	NA	NA	NA	NA	NA	NA	NA	-1
1375	chr1	149858232	149859232	HIST2H2BE	hg19	-	1.4	2.6	NA	NA	NA	NA	NA	NA	NA	NA	chr10	29929127	29931127	ENSDARG00000068996	danRer10	-	3	5.2	NA	NA	NA	NA	NA	NA	NA	NA	CHROMOSOME_V	9544498	9546498	WBGene00001915	ce10	+	0.1	2.2	chrIV	913712	915712	YDR224C	sacCer3	-	1	1	5
1376	chr1	149857524	149858524	HIST2H2AC	hg19	+	0.1	1.7	chr3	96220880	96221880	ENSMUSG00000068855	mm10	-	0.53	1.66	chr7	6218610	6220610	ENSDARG00000100279	danRer10	-	4.3	6.1	NA	NA	NA	NA	NA	NA	NA	NA	NA	NA	NA	NA	NA	NA	NA	NA	chrIV	914530	916530	YDR225W	sacCer3	+	0.6	1.6	1
1377	chr1	149859466	149860466	HIST2H2AB	hg19	-	0.2	35	chr3	96218865	96219865	ENSMUSG00000063689	mm10	+	1.1	30.13	chr7	6218610	6220610	ENSDARG00000100279	danRer10	-	4.3	6.1	NA	NA	NA	NA	NA	NA	NA	NA	NA	NA	NA	NA	NA	NA	NA	NA	chrIV	914530	916530	YDR225W	sacCer3	+	0.6	1.6	6
1378	chr1	149870154	149871154	BOLA1	hg19	+	0.1	0.2	chr3	96219709	96220709	ENSMUSG00000015943	mm10	-	0.55	0.66	chr16	46237977	46239977	ENSDARG00000039915	danRer10	+	2.1	3.3	chr3R	24658621	24660621	FBgn0051126	dm6	+	0.58	1.57	CHROMOSOME_III	13641226	13643226	WBGene00023450	ce10	-	0.2	1.3	chrI	56518	58518	YAL044W-A	sacCer3	+	0.2	0.4	1
1379	chr1	149889434	149890434	SV2A	hg19	-	42	42	chr3	96180151	96181151	ENSMUSG00000038486	mm10	+	0	22.74	chr16	46136709	46138709	ENSDARG00000059945	danRer10	+	2.8	2.8	chrX	6738986	6740986	FBgn0029896	dm6	-	29.14	66.89	NA	NA	NA	NA	NA	NA	NA	NA	NA	NA	NA	NA	NA	NA	NA	NA	8
1380	chr1	149900144	149901144	SF3B4	hg19	-	0.5	4.5	chr3	96171332	96172332	ENSMUSG00000068856	mm10	+	16.06	42.38	chr19	7504422	7506422	ENSDARG00000018574	danRer10	+	0.7	0.7	chrX	6254822	6256822	FBgn0015818	dm6	+	2.48	6.84	CHROMOSOME_II	8034715	8036715	WBGene00004723	ce10	-	1.8	2	chrXV	911822	913822	YOR319W	sacCer3	+	0.2	0.3	5
1381	chr1	149908791	149909791	MTMR11	hg19	-	0.5	5.7	chr3	96161004	96162004	ENSMUSG00000045934	mm10	+	0	17	NA	NA	NA	NA	NA	NA	NA	NA	chrX	14831647	14833647	FBgn0030582	dm6	+	0	39.07	CHROMOSOME_I	80201	82201	WBGene00021683	ce10	+	0.1	0.4	chrX	632615	634615	YJR110W	sacCer3	+	0.3	6.1	13
1382	chr1	149982686	149983686	OTUD7B	hg19	-	6.1	8.1	chr3	96103527	96104527	ENSMUSG00000038495	mm10	+	38.41	40.4	chr16	45963325	45965325	ENSDARG00000017220	danRer10	+	1.9	11.6	NA	NA	NA	NA	NA	NA	NA	NA	CHROMOSOME_I	397894	399894	WBGene00021733	ce10	+	0.5	1.8	NA	NA	NA	NA	NA	NA	NA	NA	5
1383	chr1	150038349	150039349	VPS45	hg19	+	0.5	1.2	NA	NA	NA	NA	NA	NA	NA	NA	chr19	42846259	42848259	ENSDARG00000061180	danRer10	-	0.6	0.9	chr3R	9562924	9564924	FBgn0261049	dm6	+	0.85	0.85	NA	NA	NA	NA	NA	NA	NA	NA	chrVII	329607	331607	YGL095C	sacCer3	-	0.2	0.5	1
1384	chr1	150121169	150122169	PLEKHO1	hg19	+	0.1	30.7	chr3	95996001	95997001	ENSMUSG00000015745	mm10	-	6.18	6.18	chr16	38116920	38118920	ENSDARG00000077499	danRer10	-	1	4.1	NA	NA	NA	NA	NA	NA	NA	NA	NA	NA	NA	NA	NA	NA	NA	NA	NA	NA	NA	NA	NA	NA	NA	NA	2
1385	chr1	150208504	150209504	ANP32E	hg19	-	9.8	9.8	chr3	95928246	95929246	ENSMUSG00000015749	mm10	+	0.13	3.97	chr19	42757986	42759986	ENSDARG00000054804	danRer10	+	1.5	50.9	chr2R	17871015	17873015	FBgn0034282	dm6	-	0.26	1.06	CHROMOSOME_V	4889415	4891415	WBGene00020588	ce10	+	2.3	2.3	NA	NA	NA	NA	NA	NA	NA	NA	14
1386	chr1	150229217	150230217	CA14	hg19	+	0.1	0.9	chr3	95904691	95905691	ENSMUSG00000038526	mm10	-	0.17	1.99	chr16	9648131	9650131	ENSDARG00000061697	danRer10	+	2.5	5.8	chr3L	12176601	12178601	FBgn0027843	dm6	+	0.11	1.99	CHROMOSOME_X	7018981	7020981	WBGene00000283	ce10	+	0.3	0.9	NA	NA	NA	NA	NA	NA	NA	NA	1
1387	chr1	150241609	150242609	APH1A	hg19	-	2.5	29	chr3	95892969	95893969	ENSMUSG00000015750	mm10	+	0	43.05	chr10	6381061	6383061	ENSDARG00000100633	danRer10	+	0.2	0.2	chr2L	2765233	2767233	FBgn0031458	dm6	+	0	1.19	NA	NA	NA	NA	NA	NA	NA	NA	NA	NA	NA	NA	NA	NA	NA	NA	3
1388	chr1	150244182	150245182	C1orf54	hg19	+	0.1	5.7	chr3	95892005	95893005	ENSMUSG00000038543	mm10	-	12.5	58.61	NA	NA	NA	NA	NA	NA	NA	NA	NA	NA	NA	NA	NA	NA	NA	NA	NA	NA	NA	NA	NA	NA	NA	NA	NA	NA	NA	NA	NA	NA	NA	NA	5
1389	chr1	150254228	150255228	CIART	hg19	+	0.4	49.5	chr3	95882231	95883231	ENSMUSG00000038550	mm10	-	46.62	52.05	chr19	9020143	9022143	ENSDARG00000058094	danRer10	-	3.7	3.7	NA	NA	NA	NA	NA	NA	NA	NA	NA	NA	NA	NA	NA	NA	NA	NA	NA	NA	NA	NA	NA	NA	NA	NA	3
1390	chr1	150265261	150266261	MRPS21	hg19	+	0.7	0.8	chr3	95871519	95872519	ENSMUSG00000054312	mm10	-	0	15.36	chr19	9042959	9044959	ENSDARG00000070985	danRer10	-	1.4	4.4	chr3R	13380809	13382809	FBgn0044511	dm6	-	0.07	3.15	CHROMOSOME_IV	4658509	4660509	WBGene00017924	ce10	-	0.2	0.9	NA	NA	NA	NA	NA	NA	NA	NA	1
1391	chr1	150292927	150293927	PRPF3	hg19	+	0	1.4	chr3	95855885	95856885	ENSMUSG00000015748	mm10	-	0.17	1.59	chr16	9561671	9563671	ENSDARG00000086425	danRer10	-	0.5	6.3	chr3L	19909300	19911300	FBgn0036915	dm6	+	0	3.18	CHROMOSOME_III	10426886	10428886	WBGene00010844	ce10	-	1.1	1.7	chrIV	1404854	1406854	YDR473C	sacCer3	-	0.9	1	1
1392	chr1	150335989	150336989	RPRD2	hg19	+	0.2	3.1	chr3	95818758	95819758	ENSMUSG00000028106	mm10	-	1.99	1.99	chr19	9006650	9008650	ENSDARG00000058089	danRer10	-	1.7	44.9	chr2L	18589891	18591891	FBgn0032688	dm6	+	1.16	1.72	NA	NA	NA	NA	NA	NA	NA	NA	NA	NA	NA	NA	NA	NA	NA	NA	14
1393	chr1	150458839	150459839	TARS2	hg19	+	1.8	46.3	chr3	95754871	95755871	ENSMUSG00000028107	mm10	-	0	0.13	chr16	1199492	1201492	ENSDARG00000075385	danRer10	+	0.5	1.3	NA	NA	NA	NA	NA	NA	NA	NA	CHROMOSOME_II	11694593	11696593	WBGene00006617	ce10	-	1.2	1.8	chrIX	211499	213499	YIL078W	sacCer3	+	0.3	0.9	2
1394	chr1	150463820	150464820	MIR6878	hg19	+	0.8	3.5	NA	NA	NA	NA	NA	NA	NA	NA	NA	NA	NA	NA	NA	NA	NA	NA	NA	NA	NA	NA	NA	NA	NA	NA	NA	NA	NA	NA	NA	NA	NA	NA	NA	NA	NA	NA	NA	NA	NA	NA	-1
1395	chr1	150479486	150480486	ECM1	hg19	+	1.5	1.9	chr3	95739569	95740569	ENSMUSG00000028108	mm10	-	12.58	19.43	chr16	9821948	9823948	ENSDARG00000105239	danRer10	+	1.2	35.1	NA	NA	NA	NA	NA	NA	NA	NA	NA	NA	NA	NA	NA	NA	NA	NA	NA	NA	NA	NA	NA	NA	NA	NA	14
1396	chr1	150487232	150488232	LINC00568	hg19	+	0	2	NA	NA	NA	NA	NA	NA	NA	NA	NA	NA	NA	NA	NA	NA	NA	NA	NA	NA	NA	NA	NA	NA	NA	NA	NA	NA	NA	NA	NA	NA	NA	NA	NA	NA	NA	NA	NA	NA	NA	NA	-1
1397	chr1	150520844	150521844	ADAMTSL4	hg19	+	0.8	28.8	chr3	95687917	95688917	ENSMUSG00000015850	mm10	-	44.15	48.01	chr1	20905282	20907282	ENSDARG00000055439	danRer10	-	3.8	3.8	chr2L	10441534	10443534	FBgn0032252	dm6	+	0	7.45	NA	NA	NA	NA	NA	NA	NA	NA	NA	NA	NA	NA	NA	NA	NA	NA	5
1398	chr1	150523404	150524404	MIR4257	hg19	+	2.4	13.2	NA	NA	NA	NA	NA	NA	NA	NA	NA	NA	NA	NA	NA	NA	NA	NA	NA	NA	NA	NA	NA	NA	NA	NA	NA	NA	NA	NA	NA	NA	NA	NA	NA	NA	NA	NA	NA	NA	NA	NA	-1
1399	chr1	150547028	150548028	ADAMTSL4-AS1	hg19	-	0.4	42.9	NA	NA	NA	NA	NA	NA	NA	NA	NA	NA	NA	NA	NA	NA	NA	NA	NA	NA	NA	NA	NA	NA	NA	NA	NA	NA	NA	NA	NA	NA	NA	NA	NA	NA	NA	NA	NA	NA	NA	NA	-1
1400	chr1	150552214	150553214	MCL1	hg19	-	4	9.9	chr3	95657788	95658788	ENSMUSG00000038612	mm10	+	0	8.94	chr16	29650326	29652326	ENSDARG00000008363	danRer10	+	0.7	3.7	NA	NA	NA	NA	NA	NA	NA	NA	NA	NA	NA	NA	NA	NA	NA	NA	NA	NA	NA	NA	NA	NA	NA	NA	1
1401	chr1	150602098	150603098	ENSA	hg19	-	0.6	1.7	chr3	95624011	95625011	ENSMUSG00000038619	mm10	+	0.44	1.16	chr16	29620178	29622178	ENSDARG00000061644	danRer10	+	0.5	1.2	chr3L	14030706	14032706	FBgn0061515	dm6	-	0	22.74	NA	NA	NA	NA	NA	NA	NA	NA	NA	NA	NA	NA	NA	NA	NA	NA	1
1402	chr1	150669672	150670672	GOLPH3L	hg19	-	0.3	21.9	NA	NA	NA	NA	NA	NA	NA	NA	chr19	339140	341140	ENSDARG00000036943	danRer10	-	1.8	3	chr2L	2225342	2227342	FBgn0267378	dm6	+	0.33	7.02	CHROMOSOME_I	3511736	3513736	WBGene00021644	ce10	-	0.1	0.1	chrIV	1221149	1223149	YDR372C	sacCer3	-	0.5	0.5	6
1403	chr1	150693364	150694364	HORMAD1	hg19	-	0.4	0.7	chr3	95558677	95559677	ENSMUSG00000028109	mm10	+	0	16.06	chr16	29621715	29623715	ENSDARG00000040254	danRer10	-	0.2	0.6	NA	NA	NA	NA	NA	NA	NA	NA	NA	NA	NA	NA	NA	NA	NA	NA	chrIX	225602	227602	YIL072W	sacCer3	+	1	1	13
1404	chr1	150738433	150739433	CTSS	hg19	-	0.5	1.3	chr3	95525786	95526786	ENSMUSG00000038642	mm10	+	0.09	0.33	chr16	29578850	29580850	ENSDARG00000013771	danRer10	+	1	9.1	NA	NA	NA	NA	NA	NA	NA	NA	NA	NA	NA	NA	NA	NA	NA	NA	NA	NA	NA	NA	NA	NA	NA	NA	1
1405	chr1	150780917	150781917	CTSK	hg19	-	2.6	3.6	chr3	95498256	95499256	ENSMUSG00000028111	mm10	+	0	1.1	chr16	29557314	29559314	ENSDARG00000040251	danRer10	+	0.2	2.9	NA	NA	NA	NA	NA	NA	NA	NA	NA	NA	NA	NA	NA	NA	NA	NA	NA	NA	NA	NA	NA	NA	NA	NA	1
1406	chr1	150849244	150850244	ARNT	hg19	-	1.1	6.4	chr3	95433390	95434390	ENSMUSG00000015522	mm10	+	0.99	2.81	chr16	4779980	4781980	ENSDARG00000021855	danRer10	-	3.3	3.3	chr3R	9019022	9021022	FBgn0264075	dm6	-	0	2.76	CHROMOSOME_I	10195990	10197990	WBGene00000095	ce10	-	0.2	0.8	NA	NA	NA	NA	NA	NA	NA	NA	1
1407	chr1	150897814	150898814	SETDB1	hg19	+	6.2	6.2	chr3	95357202	95358202	ENSMUSG00000015697	mm10	-	0.08	0.08	chr16	22106958	22108958	ENSDARG00000099021	danRer10	-	1.1	2.6	chr2R	24778901	24780901	FBgn0086908	dm6	-	1.49	9.27	CHROMOSOME_III	8374226	8376226	WBGene00019883	ce10	+	0.2	0.4	chrX	103428	105428	YJL168C	sacCer3	-	0.2	0.5	1
1408	chr1	150947479	150948479	CERS2	hg19	-	5.5	50.4	chr3	95314084	95315084	ENSMUSG00000015714	mm10	+	0	10.38	chr19	8893031	8895031	ENSDARG00000013704	danRer10	-	0.2	0.6	NA	NA	NA	NA	NA	NA	NA	NA	NA	NA	NA	NA	NA	NA	NA	NA	NA	NA	NA	NA	NA	NA	NA	NA	2
1409	chr1	150953498	150954498	ANXA9	hg19	+	6.6	6.9	chr3	95307176	95308176	ENSMUSG00000015702	mm10	-	0.83	11.26	NA	NA	NA	NA	NA	NA	NA	NA	chrX	20172514	20174514	FBgn0000084	dm6	-	0	3.64	CHROMOSOME_III	10329328	10331328	WBGene00003589	ce10	-	0.5	0.6	NA	NA	NA	NA	NA	NA	NA	NA	1
1410	chr1	150980854	150981854	FAM63A	hg19	-	0.5	15.1	NA	NA	NA	NA	NA	NA	NA	NA	NA	NA	NA	NA	NA	NA	NA	NA	NA	NA	NA	NA	NA	NA	NA	NA	NA	NA	NA	NA	NA	NA	NA	NA	NA	NA	NA	NA	NA	NA	NA	NA	-1
1411	chr1	150979972	150980972	PRUNE	hg19	+	1.8	4.9	NA	NA	NA	NA	NA	NA	NA	NA	NA	NA	NA	NA	NA	NA	NA	NA	NA	NA	NA	NA	NA	NA	NA	NA	NA	NA	NA	NA	NA	NA	NA	NA	NA	NA	NA	NA	NA	NA	NA	NA	-1
1412	chr1	151008028	151009028	BNIPL	hg19	+	4.6	5.2	chr3	95251193	95252193	ENSMUSG00000028115	mm10	-	0.95	0.95	NA	NA	NA	NA	NA	NA	NA	NA	chr3L	4039482	4041482	FBgn0035488	dm6	-	1.88	3.15	NA	NA	NA	NA	NA	NA	NA	NA	NA	NA	NA	NA	NA	NA	NA	NA	1
1413	chr1	151019258	151020258	C1orf56	hg19	+	1.8	4	chr3	95241598	95242598	ENSMUSG00000068860	mm10	-	36.59	49.67	NA	NA	NA	NA	NA	NA	NA	NA	NA	NA	NA	NA	NA	NA	NA	NA	NA	NA	NA	NA	NA	NA	NA	NA	NA	NA	NA	NA	NA	NA	NA	NA	5
1414	chr1	151032125	151033125	CDC42SE1	hg19	-	0.1	45	chr3	95227732	95228732	ENSMUSG00000046722	mm10	+	0.11	2.65	chr16	38382944	38384944	ENSDARG00000023724	danRer10	-	0.7	1	chr3R	5623125	5625125	FBgn0044823	dm6	-	0.5	1.32	NA	NA	NA	NA	NA	NA	NA	NA	NA	NA	NA	NA	NA	NA	NA	NA	2
1415	chr1	151031150	151032150	MLLT11	hg19	+	2	5.8	chr3	95232168	95233168	ENSMUSG00000053192	mm10	-	0.24	0.33	chr19	7530871	7532871	ENSDARG00000071026	danRer10	-	0.8	0.8	NA	NA	NA	NA	NA	NA	NA	NA	NA	NA	NA	NA	NA	NA	NA	NA	NA	NA	NA	NA	NA	NA	NA	NA	1
1416	chr1	151042079	151043079	GABPB2	hg19	+	6	7.4	chr3	95217916	95218916	ENSMUSG00000038766	mm10	-	0	0.33	chr16	38386751	38388751	ENSDARG00000054344	danRer10	+	3.6	4	chr3L	326992	328992	FBgn0052343	dm6	-	0.2	0.25	NA	NA	NA	NA	NA	NA	NA	NA	NA	NA	NA	NA	NA	NA	NA	NA	1
1417	chr1	151119140	151120140	SEMA6C	hg19	-	12.3	48.3	chr3	95159505	95160505	ENSMUSG00000038777	mm10	+	0	37.83	chr16	30196005	30198005	ENSDARG00000000189	danRer10	+	3.7	4.4	NA	NA	NA	NA	NA	NA	NA	NA	CHROMOSOME_I	14806457	14808457	WBGene00004889	ce10	+	0.3	0.9	NA	NA	NA	NA	NA	NA	NA	NA	3
1418	chr1	151128104	151129104	TNFAIP8L2	hg19	+	2.2	7.1	chr3	95142360	95143360	ENSMUSG00000013707	mm10	-	18.32	26.05	chr16	29778166	29780166	ENSDARG00000046148	danRer10	-	47.3	48.2	chr2R	23701406	23703406	FBgn0034894	dm6	-	0.53	2.87	NA	NA	NA	NA	NA	NA	NA	NA	NA	NA	NA	NA	NA	NA	NA	NA	18
1419	chr1	151128104	151129104	TNFAIP8L2-SCNM1	hg19	+	2.2	7.1	NA	NA	NA	NA	NA	NA	NA	NA	NA	NA	NA	NA	NA	NA	NA	NA	NA	NA	NA	NA	NA	NA	NA	NA	NA	NA	NA	NA	NA	NA	NA	NA	NA	NA	NA	NA	NA	NA	NA	NA	-1
1420	chr1	151138424	151139424	LYSMD1	hg19	-	0.9	5.9	chr3	95133088	95134088	ENSMUSG00000053769	mm10	+	0	0.66	chr16	29755085	29757085	ENSDARG00000054789	danRer10	+	0.1	0.1	NA	NA	NA	NA	NA	NA	NA	NA	NA	NA	NA	NA	NA	NA	NA	NA	NA	NA	NA	NA	NA	NA	NA	NA	1
1421	chr1	151137497	151138497	SCNM1	hg19	+	0	0.4	chr3	95134011	95135011	ENSMUSG00000092607	mm10	-	3.97	3.97	NA	NA	NA	NA	NA	NA	NA	NA	NA	NA	NA	NA	NA	NA	NA	NA	NA	NA	NA	NA	NA	NA	NA	NA	NA	NA	NA	NA	NA	NA	NA	NA	1
1422	chr1	151148547	151149547	TMOD4	hg19	-	21.6	21.6	chr3	95123514	95124514	ENSMUSG00000005628	mm10	+	0.66	0.66	chr16	29715075	29717075	ENSDARG00000020890	danRer10	+	0.8	51.6	chr3R	30531607	30533607	FBgn0082582	dm6	+	0.88	1.21	CHROMOSOME_I	6000101	6002101	WBGene00006823	ce10	-	0.4	0.5	NA	NA	NA	NA	NA	NA	NA	NA	10
1423	chr1	151162689	151163689	VPS72	hg19	-	39.1	39.1	chr3	95110022	95111022	ENSMUSG00000008958	mm10	+	2.91	6.95	chr16	29695144	29697144	ENSDARG00000088567	danRer10	+	0.7	0.7	chr2L	10969443	10971443	FBgn0032321	dm6	+	0.66	3.12	CHROMOSOME_I	9421549	9423549	WBGene00007645	ce10	+	0.1	0.4	NA	NA	NA	NA	NA	NA	NA	NA	2
1424	chr1	151170020	151171020	PIP5K1A	hg19	+	0.3	0.8	chr3	95106930	95107930	ENSMUSG00000028126	mm10	-	0.44	0.85	chr16	9834138	9836138	ENSDARG00000024642	danRer10	+	0.9	3.5	chr2R	20835028	20837028	FBgn0016984	dm6	-	0.88	1.66	CHROMOSOME_I	5357523	5359523	WBGene00004087	ce10	+	0.2	1.7	chrIV	867224	869224	YDR208W	sacCer3	+	1	1.7	1
1425	chr1	151226196	151227196	PSMD4	hg19	+	1.6	7.3	chr3	95042614	95043614	ENSMUSG00000005625	mm10	-	0	0.4	chr19	10961561	10963561	ENSDARG00000104952	danRer10	-	0.9	1.7	chr3L	21536000	21538000	FBgn0015283	dm6	+	0.33	1.32	CHROMOSOME_I	10731437	10733437	WBGene00004466	ce10	-	0.1	0.3	chrVIII	498079	500079	YHR200W	sacCer3	+	0.6	0.9	1
1426	chr1	151253790	151254790	ZNF687	hg19	+	1.5	16.8	chr3	95015437	95016437	ENSMUSG00000019338	mm10	-	15.89	20.36	NA	NA	NA	NA	NA	NA	NA	NA	NA	NA	NA	NA	NA	NA	NA	NA	NA	NA	NA	NA	NA	NA	NA	NA	NA	NA	NA	NA	NA	NA	NA	NA	1
1427	chr1	151300191	151301191	PI4KB	hg19	-	0.3	0.4	chr3	94973731	94974731	ENSMUSG00000038861	mm10	+	6.95	48.84	chr16	38208700	38210700	ENSDARG00000040111	danRer10	+	0.2	0.6	chr3L	318884	320884	FBgn0004373	dm6	-	0	1.46	CHROMOSOME_X	923514	925514	WBGene00018076	ce10	-	1.3	1.3	NA	NA	NA	NA	NA	NA	NA	NA	5
1428	chr1	151319769	151320769	RFX5	hg19	-	0.8	0.8	chr3	94953108	94954108	ENSMUSG00000005774	mm10	+	1.32	1.32	chr19	7575081	7577081	ENSDARG00000063258	danRer10	-	0.4	1.5	NA	NA	NA	NA	NA	NA	NA	NA	NA	NA	NA	NA	NA	NA	NA	NA	chrXII	509232	511232	YLR176C	sacCer3	-	0.5	1.1	1
1429	chr1	151345210	151346210	SELENBP1	hg19	-	1.5	1.5	chr3	94932056	94933056	ENSMUSG00000068874	mm10	+	0	55.63	chr16	38187214	38189214	ENSDARG00000024717	danRer10	+	0.3	0.4	chr3R	13050453	13052453	FBgn0038115	dm6	-	0.66	0.76	NA	NA	NA	NA	NA	NA	NA	NA	NA	NA	NA	NA	NA	NA	NA	NA	5
1430	chr1	151371040	151372040	PSMB4	hg19	+	4.5	6.8	chr3	94886961	94887961	ENSMUSG00000005779	mm10	-	0	2.81	chr19	42892054	42894054	ENSDARG00000054696	danRer10	-	0.3	0.4	chr3R	5357364	5359364	FBgn0250746	dm6	-	0	1.32	NA	NA	NA	NA	NA	NA	NA	NA	chrVI	248866	250866	YFR050C	sacCer3	-	0.9	0.9	1
1431	chr1	151431941	151432941	POGZ	hg19	-	24.3	24.3	chr3	94836567	94837567	ENSMUSG00000038902	mm10	+	0	43.05	NA	NA	NA	NA	NA	NA	NA	NA	chr2R	15212634	15214634	FBgn0033998	dm6	-	7.22	12.58	CHROMOSOME_I	10477120	10479120	WBGene00009508	ce10	-	1.7	1.7	NA	NA	NA	NA	NA	NA	NA	NA	18
1432	chr1	151482861	151483861	CGN	hg19	+	0.2	6.3	chr3	94786492	94787492	ENSMUSG00000068876	mm10	-	0	6.84	chr16	22668813	22670813	ENSDARG00000055607	danRer10	-	1.9	1.9	NA	NA	NA	NA	NA	NA	NA	NA	NA	NA	NA	NA	NA	NA	NA	NA	NA	NA	NA	NA	NA	NA	NA	NA	1
1433	chr1	151511780	151512780	TUFT1	hg19	+	0.1	3.1	chr3	94658871	94659871	ENSMUSG00000005968	mm10	-	34.44	34.44	chr19	7797524	7799524	ENSDARG00000071010	danRer10	+	2	2	NA	NA	NA	NA	NA	NA	NA	NA	NA	NA	NA	NA	NA	NA	NA	NA	NA	NA	NA	NA	NA	NA	NA	NA	5
1434	chr1	151517271	151518271	MIR554	hg19	+	0.1	0.7	NA	NA	NA	NA	NA	NA	NA	NA	NA	NA	NA	NA	NA	NA	NA	NA	NA	NA	NA	NA	NA	NA	NA	NA	NA	NA	NA	NA	NA	NA	NA	NA	NA	NA	NA	NA	NA	NA	NA	NA	-1
1435	chr1	151583661	151584661	SNX27	hg19	+	0.6	38.7	chr3	94582716	94583716	ENSMUSG00000028136	mm10	-	0	0.66	chr19	8692914	8694914	ENSDARG00000033804	danRer10	+	5.7	6.2	chrX	5737031	5739031	FBgn0052758	dm6	-	0	25.33	CHROMOSOME_I	10542013	10544013	WBGene00009116	ce10	+	0.2	1.8	NA	NA	NA	NA	NA	NA	NA	NA	4
1436	chr1	151689290	151690290	CELF3	hg19	-	49.3	49.3	chr3	94477296	94478296	ENSMUSG00000028137	mm10	+	0	22.08	chr19	8960763	8962763	ENSDARG00000034668	danRer10	-	1.8	2	chr3L	13802400	13804400	FBgn0264001	dm6	-	0	0.08	CHROMOSOME_I	11591293	11593293	WBGene00006807	ce10	+	3.3	3.8	NA	NA	NA	NA	NA	NA	NA	NA	2
1437	chr1	151693012	151694012	RIIAD1	hg19	+	0.2	6.7	chr3	94480341	94481341	ENSMUSG00000028139	mm10	-	48.12	49.34	NA	NA	NA	NA	NA	NA	NA	NA	NA	NA	NA	NA	NA	NA	NA	NA	NA	NA	NA	NA	NA	NA	NA	NA	NA	NA	NA	NA	NA	NA	NA	NA	5
1438	chr1	151734444	151735444	OAZ3	hg19	+	0	7.3	chr3	94443915	94444915	ENSMUSG00000028141	mm10	-	0	2.22507e-308	NA	NA	NA	NA	NA	NA	NA	NA	chr2R	12173264	12175264	FBgn0014184	dm6	-	0.15	0.22	NA	NA	NA	NA	NA	NA	NA	NA	NA	NA	NA	NA	NA	NA	NA	NA	1
1439	chr1	151736040	151737040	MRPL9	hg19	-	0.3	25.7	chr3	94442337	94443337	ENSMUSG00000028140	mm10	+	0.22	7.62	chr19	7605663	7607663	ENSDARG00000063249	danRer10	-	0.4	0.4	chr3R	15329738	15331738	FBgn0038319	dm6	+	0.79	3.97	NA	NA	NA	NA	NA	NA	NA	NA	NA	NA	NA	NA	NA	NA	NA	NA	1
1440	chr1	151763010	151764010	TDRKH	hg19	-	35.9	35.9	chr3	94412273	94413273	ENSMUSG00000041912	mm10	+	1.99	1.99	chr12	33480399	33482399	ENSDARG00000053474	danRer10	-	1.1	1.1	chr2L	2219748	2221748	FBgn0031401	dm6	+	0.22	27.4	NA	NA	NA	NA	NA	NA	NA	NA	NA	NA	NA	NA	NA	NA	NA	NA	4
1441	chr1	151777882	151778882	LINGO4	hg19	-	0.1	52.9	chr3	94397517	94398517	ENSMUSG00000044505	mm10	+	0	39.07	chr16	29544712	29546712	ENSDARG00000078527	danRer10	-	0.2	0.5	chr2R	21871030	21873030	FBgn0085397	dm6	+	7.28	10.93	NA	NA	NA	NA	NA	NA	NA	NA	NA	NA	NA	NA	NA	NA	NA	NA	3
1442	chr1	151804348	151805348	RORC	hg19	-	1.4	3.4	chr3	94371794	94372794	ENSMUSG00000028150	mm10	+	0	62.25	NA	NA	NA	NA	NA	NA	NA	NA	chr2R	10236348	10238348	FBgn0000448	dm6	-	0	8.63	CHROMOSOME_I	7213743	7215743	WBGene00003622	ce10	+	0.6	19.9	NA	NA	NA	NA	NA	NA	NA	NA	5
1443	chr1	151809944	151810944	LOC100132111	hg19	+	0.8	12.8	NA	NA	NA	NA	NA	NA	NA	NA	NA	NA	NA	NA	NA	NA	NA	NA	NA	NA	NA	NA	NA	NA	NA	NA	NA	NA	NA	NA	NA	NA	NA	NA	NA	NA	NA	NA	NA	NA	NA	NA	-1
1444	chr1	151813033	151814033	C2CD4D	hg19	-	0.1	1	chr3	94361438	94362438	ENSMUSG00000091648	mm10	+	0.13	50.99	NA	NA	NA	NA	NA	NA	NA	NA	NA	NA	NA	NA	NA	NA	NA	NA	NA	NA	NA	NA	NA	NA	NA	NA	NA	NA	NA	NA	NA	NA	NA	NA	5
1445	chr1	151826173	151827173	THEM5	hg19	-	1.5	2.3	chr3	94341099	94342099	ENSMUSG00000028148	mm10	+	0	3.97	chr16	17856144	17858144	ENSDARG00000061621	danRer10	+	0.6	0.8	NA	NA	NA	NA	NA	NA	NA	NA	NA	NA	NA	NA	NA	NA	NA	NA	NA	NA	NA	NA	NA	NA	NA	NA	1
1446	chr1	151882361	151883361	THEM4	hg19	-	0.8	9.1	chr3	94309089	94310089	ENSMUSG00000028145	mm10	+	0	0.66	chr16	17856144	17858144	ENSDARG00000061621	danRer10	+	0.6	0.8	NA	NA	NA	NA	NA	NA	NA	NA	NA	NA	NA	NA	NA	NA	NA	NA	NA	NA	NA	NA	NA	NA	NA	NA	1
1447	chr1	151966714	151967714	S100A10	hg19	-	5	55.9	chr3	93554080	93555080	ENSMUSG00000041959	mm10	+	0	17.88	NA	NA	NA	NA	NA	NA	NA	NA	NA	NA	NA	NA	NA	NA	NA	NA	NA	NA	NA	NA	NA	NA	NA	NA	NA	NA	NA	NA	NA	NA	NA	NA	2
1448	chr1	151989753	151990753	NBPF18P	hg19	+	0.8	1.5	NA	NA	NA	NA	NA	NA	NA	NA	NA	NA	NA	NA	NA	NA	NA	NA	NA	NA	NA	NA	NA	NA	NA	NA	NA	NA	NA	NA	NA	NA	NA	NA	NA	NA	NA	NA	NA	NA	NA	NA	-1
1449	chr1	152009511	152010511	S100A11	hg19	-	5.7	34.3	chr3	93519488	93520488	ENSMUSG00000027907	mm10	+	0	52.98	NA	NA	NA	NA	NA	NA	NA	NA	NA	NA	NA	NA	NA	NA	NA	NA	NA	NA	NA	NA	NA	NA	NA	NA	NA	NA	NA	NA	NA	NA	NA	NA	3
1450	chr1	152061540	152062540	TCHHL1	hg19	-	0.4	1.2	chr3	93467754	93468754	ENSMUSG00000027908	mm10	+	0	0.44	NA	NA	NA	NA	NA	NA	NA	NA	NA	NA	NA	NA	NA	NA	NA	NA	NA	NA	NA	NA	NA	NA	NA	NA	NA	NA	NA	NA	NA	NA	NA	NA	1
1451	chr1	152087930	152088930	TCHH	hg19	-	0.3	1	chr3	93441330	93442330	ENSMUSG00000052415	mm10	+	0.4	1.51	NA	NA	NA	NA	NA	NA	NA	NA	NA	NA	NA	NA	NA	NA	NA	NA	NA	NA	NA	NA	NA	NA	NA	NA	NA	NA	NA	NA	NA	NA	NA	NA	1
1452	chr1	152131704	152132704	RPTN	hg19	-	1.7	1.7	chr3	93392699	93393699	ENSMUSG00000041984	mm10	+	0	0.33	NA	NA	NA	NA	NA	NA	NA	NA	NA	NA	NA	NA	NA	NA	NA	NA	NA	NA	NA	NA	NA	NA	NA	NA	NA	NA	NA	NA	NA	NA	NA	NA	1
1453	chr1	152196672	152197672	HRNR	hg19	-	0.2	5.4	chr3	93318749	93319749	ENSMUSG00000041991	mm10	+	0	0.93	NA	NA	NA	NA	NA	NA	NA	NA	NA	NA	NA	NA	NA	NA	NA	NA	NA	NA	NA	NA	NA	NA	NA	NA	NA	NA	NA	NA	NA	NA	NA	NA	1
1454	chr1	152284934	152285934	FLG-AS1	hg19	+	2.2	2.2	NA	NA	NA	NA	NA	NA	NA	NA	NA	NA	NA	NA	NA	NA	NA	NA	NA	NA	NA	NA	NA	NA	NA	NA	NA	NA	NA	NA	NA	NA	NA	NA	NA	NA	NA	NA	NA	NA	NA	NA	-1
1455	chr1	152297679	152298679	FLG	hg19	-	0	0.3	chr3	93272541	93273541	ENSMUSG00000102439	mm10	+	0.53	1.32	NA	NA	NA	NA	NA	NA	NA	NA	NA	NA	NA	NA	NA	NA	NA	NA	NA	NA	NA	NA	NA	NA	NA	NA	NA	NA	NA	NA	NA	NA	NA	NA	1
1456	chr1	152332482	152333482	FLG2	hg19	-	0.1	0.1	chr3	93199210	93200210	ENSMUSG00000049133	mm10	+	0	43.05	NA	NA	NA	NA	NA	NA	NA	NA	NA	NA	NA	NA	NA	NA	NA	NA	NA	NA	NA	NA	NA	NA	NA	NA	NA	NA	NA	NA	NA	NA	NA	NA	18
1457	chr1	152386750	152387750	CRNN	hg19	-	5.2	6.8	chr3	93143789	93144789	ENSMUSG00000078657	mm10	+	0	10.15	NA	NA	NA	NA	NA	NA	NA	NA	NA	NA	NA	NA	NA	NA	NA	NA	NA	NA	NA	NA	NA	NA	NA	NA	NA	NA	NA	NA	NA	NA	NA	NA	1
1458	chr1	152482319	152483319	LCE5A	hg19	+	0.4	0.4	NA	NA	NA	NA	NA	NA	NA	NA	NA	NA	NA	NA	NA	NA	NA	NA	NA	NA	NA	NA	NA	NA	NA	NA	NA	NA	NA	NA	NA	NA	NA	NA	NA	NA	NA	NA	NA	NA	NA	NA	-1
1459	chr1	152485977	152486977	CRCT1	hg19	+	6.8	6.8	NA	NA	NA	NA	NA	NA	NA	NA	NA	NA	NA	NA	NA	NA	NA	NA	NA	NA	NA	NA	NA	NA	NA	NA	NA	NA	NA	NA	NA	NA	NA	NA	NA	NA	NA	NA	NA	NA	NA	NA	-1
1460	chr1	152539229	152540229	LCE3E	hg19	-	0.4	3.4	NA	NA	NA	NA	NA	NA	NA	NA	NA	NA	NA	NA	NA	NA	NA	NA	NA	NA	NA	NA	NA	NA	NA	NA	NA	NA	NA	NA	NA	NA	NA	NA	NA	NA	NA	NA	NA	NA	NA	NA	-1
1461	chr1	152552980	152553980	LCE3D	hg19	-	0.9	1.6	NA	NA	NA	NA	NA	NA	NA	NA	NA	NA	NA	NA	NA	NA	NA	NA	NA	NA	NA	NA	NA	NA	NA	NA	NA	NA	NA	NA	NA	NA	NA	NA	NA	NA	NA	NA	NA	NA	NA	NA	-1
1464	chr1	152595579	152596579	LCE3A	hg19	-	0.4	40.8	NA	NA	NA	NA	NA	NA	NA	NA	NA	NA	NA	NA	NA	NA	NA	NA	NA	NA	NA	NA	NA	NA	NA	NA	NA	NA	NA	NA	NA	NA	NA	NA	NA	NA	NA	NA	NA	NA	NA	NA	-1
1465	chr1	152634886	152635886	LCE2D	hg19	+	0.4	3.6	NA	NA	NA	NA	NA	NA	NA	NA	NA	NA	NA	NA	NA	NA	NA	NA	NA	NA	NA	NA	NA	NA	NA	NA	NA	NA	NA	NA	NA	NA	NA	NA	NA	NA	NA	NA	NA	NA	NA	NA	-1
1466	chr1	152646790	152647790	LCE2C	hg19	+	0.1	5.2	NA	NA	NA	NA	NA	NA	NA	NA	NA	NA	NA	NA	NA	NA	NA	NA	NA	NA	NA	NA	NA	NA	NA	NA	NA	NA	NA	NA	NA	NA	NA	NA	NA	NA	NA	NA	NA	NA	NA	NA	-1
1467	chr1	152657598	152658598	LCE2B	hg19	+	5.3	6	NA	NA	NA	NA	NA	NA	NA	NA	NA	NA	NA	NA	NA	NA	NA	NA	NA	NA	NA	NA	NA	NA	NA	NA	NA	NA	NA	NA	NA	NA	NA	NA	NA	NA	NA	NA	NA	NA	NA	NA	-1
1468	chr1	152669839	152670839	LCE2A	hg19	+	0.3	1.3	NA	NA	NA	NA	NA	NA	NA	NA	NA	NA	NA	NA	NA	NA	NA	NA	NA	NA	NA	NA	NA	NA	NA	NA	NA	NA	NA	NA	NA	NA	NA	NA	NA	NA	NA	NA	NA	NA	NA	NA	-1
1469	chr1	152680522	152681522	LCE4A	hg19	+	0	3.9	NA	NA	NA	NA	NA	NA	NA	NA	NA	NA	NA	NA	NA	NA	NA	NA	NA	NA	NA	NA	NA	NA	NA	NA	NA	NA	NA	NA	NA	NA	NA	NA	NA	NA	NA	NA	NA	NA	NA	NA	-1
1470	chr1	152690997	152691997	C1orf68	hg19	+	12.7	26.9	chr3	92870216	92871216	ENSMUSG00000090314	mm10	-	1.08	2.43	NA	NA	NA	NA	NA	NA	NA	NA	NA	NA	NA	NA	NA	NA	NA	NA	NA	NA	NA	NA	NA	NA	NA	NA	NA	NA	NA	NA	NA	NA	NA	NA	1
1471	chr1	152729505	152730505	KPRP	hg19	+	0.1	0.5	chr3	92827247	92828247	ENSMUSG00000059832	mm10	-	0.2	0.28	NA	NA	NA	NA	NA	NA	NA	NA	NA	NA	NA	NA	NA	NA	NA	NA	NA	NA	NA	NA	NA	NA	NA	NA	NA	NA	NA	NA	NA	NA	NA	NA	1
1472	chr1	152747847	152748847	LCE1F	hg19	+	52.9	52.9	NA	NA	NA	NA	NA	NA	NA	NA	NA	NA	NA	NA	NA	NA	NA	NA	NA	NA	NA	NA	NA	NA	NA	NA	NA	NA	NA	NA	NA	NA	NA	NA	NA	NA	NA	NA	NA	NA	NA	NA	-1
1473	chr1	152757752	152758752	LCE1E	hg19	+	0.3	0.4	NA	NA	NA	NA	NA	NA	NA	NA	NA	NA	NA	NA	NA	NA	NA	NA	NA	NA	NA	NA	NA	NA	NA	NA	NA	NA	NA	NA	NA	NA	NA	NA	NA	NA	NA	NA	NA	NA	NA	NA	-1
1474	chr1	152768226	152769226	LCE1D	hg19	+	0.1	0.3	NA	NA	NA	NA	NA	NA	NA	NA	NA	NA	NA	NA	NA	NA	NA	NA	NA	NA	NA	NA	NA	NA	NA	NA	NA	NA	NA	NA	NA	NA	NA	NA	NA	NA	NA	NA	NA	NA	NA	NA	-1
1475	chr1	152779107	152780107	LCE1C	hg19	-	0.1	0.9	NA	NA	NA	NA	NA	NA	NA	NA	NA	NA	NA	NA	NA	NA	NA	NA	NA	NA	NA	NA	NA	NA	NA	NA	NA	NA	NA	NA	NA	NA	NA	NA	NA	NA	NA	NA	NA	NA	NA	NA	-1
1476	chr1	152783446	152784446	LCE1B	hg19	+	0.4	8.9	NA	NA	NA	NA	NA	NA	NA	NA	NA	NA	NA	NA	NA	NA	NA	NA	NA	NA	NA	NA	NA	NA	NA	NA	NA	NA	NA	NA	NA	NA	NA	NA	NA	NA	NA	NA	NA	NA	NA	NA	-1
1477	chr1	152798948	152799948	LCE1A	hg19	+	0.2	1.2	NA	NA	NA	NA	NA	NA	NA	NA	NA	NA	NA	NA	NA	NA	NA	NA	NA	NA	NA	NA	NA	NA	NA	NA	NA	NA	NA	NA	NA	NA	NA	NA	NA	NA	NA	NA	NA	NA	NA	NA	-1
1478	chr1	152814329	152815329	LCE6A	hg19	+	0.3	15.4	NA	NA	NA	NA	NA	NA	NA	NA	NA	NA	NA	NA	NA	NA	NA	NA	NA	NA	NA	NA	NA	NA	NA	NA	NA	NA	NA	NA	NA	NA	NA	NA	NA	NA	NA	NA	NA	NA	NA	NA	-1
1479	chr1	152849797	152850797	SMCP	hg19	+	2.3	2.3	NA	NA	NA	NA	NA	NA	NA	NA	NA	NA	NA	NA	NA	NA	NA	NA	NA	NA	NA	NA	NA	NA	NA	NA	NA	NA	NA	NA	NA	NA	NA	NA	NA	NA	NA	NA	NA	NA	NA	NA	-1
1480	chr1	152880038	152881038	IVL	hg19	+	0.4	0.8	chr3	92573735	92574735	ENSMUSG00000049128	mm10	-	0.5	36.42	NA	NA	NA	NA	NA	NA	NA	NA	NA	NA	NA	NA	NA	NA	NA	NA	NA	NA	NA	NA	NA	NA	NA	NA	NA	NA	NA	NA	NA	NA	NA	NA	5
1481	chr1	152942127	152943127	SPRR4	hg19	+	0.5	0.5	chr3	92500493	92501493	ENSMUSG00000045566	mm10	-	0	2.22507e-308	NA	NA	NA	NA	NA	NA	NA	NA	NA	NA	NA	NA	NA	NA	NA	NA	NA	NA	NA	NA	NA	NA	NA	NA	NA	NA	NA	NA	NA	NA	NA	NA	1
1482	chr1	152955563	152956563	SPRR1A	hg19	+	0.3	4.9	chr3	92438789	92439789	ENSMUSG00000048455	mm10	-	0	2.22507e-308	NA	NA	NA	NA	NA	NA	NA	NA	NA	NA	NA	NA	NA	NA	NA	NA	NA	NA	NA	NA	NA	NA	NA	NA	NA	NA	NA	NA	NA	NA	NA	NA	1
1483	chr1	152973222	152974222	SPRR3	hg19	+	0.2	3.4	chr3	92458720	92459720	ENSMUSG00000045539	mm10	-	0.09	0.09	NA	NA	NA	NA	NA	NA	NA	NA	NA	NA	NA	NA	NA	NA	NA	NA	NA	NA	NA	NA	NA	NA	NA	NA	NA	NA	NA	NA	NA	NA	NA	NA	1
1484	chr1	153002678	153003678	SPRR1B	hg19	+	0.1	0.5	chr3	92438789	92439789	ENSMUSG00000048455	mm10	-	0	2.22507e-308	NA	NA	NA	NA	NA	NA	NA	NA	NA	NA	NA	NA	NA	NA	NA	NA	NA	NA	NA	NA	NA	NA	NA	NA	NA	NA	NA	NA	NA	NA	NA	NA	1
1485	chr1	153013594	153014594	SPRR2D	hg19	-	0.2	0.4	NA	NA	NA	NA	NA	NA	NA	NA	NA	NA	NA	NA	NA	NA	NA	NA	NA	NA	NA	NA	NA	NA	NA	NA	NA	NA	NA	NA	NA	NA	NA	NA	NA	NA	NA	NA	NA	NA	NA	NA	-1
1486	chr1	153029988	153030988	SPRR2A	hg19	-	0.7	0.7	NA	NA	NA	NA	NA	NA	NA	NA	NA	NA	NA	NA	NA	NA	NA	NA	NA	NA	NA	NA	NA	NA	NA	NA	NA	NA	NA	NA	NA	NA	NA	NA	NA	NA	NA	NA	NA	NA	NA	NA	-1
1487	chr1	153044084	153045084	SPRR2B	hg19	-	2.3	4	NA	NA	NA	NA	NA	NA	NA	NA	NA	NA	NA	NA	NA	NA	NA	NA	NA	NA	NA	NA	NA	NA	NA	NA	NA	NA	NA	NA	NA	NA	NA	NA	NA	NA	NA	NA	NA	NA	NA	NA	-1
1488	chr1	153067001	153068001	SPRR2E	hg19	-	4.1	4.1	NA	NA	NA	NA	NA	NA	NA	NA	NA	NA	NA	NA	NA	NA	NA	NA	NA	NA	NA	NA	NA	NA	NA	NA	NA	NA	NA	NA	NA	NA	NA	NA	NA	NA	NA	NA	NA	NA	NA	NA	-1
1489	chr1	153085989	153086989	SPRR2F	hg19	-	1.2	4.9	NA	NA	NA	NA	NA	NA	NA	NA	NA	NA	NA	NA	NA	NA	NA	NA	NA	NA	NA	NA	NA	NA	NA	NA	NA	NA	NA	NA	NA	NA	NA	NA	NA	NA	NA	NA	NA	NA	NA	NA	-1
1490	chr1	153113969	153114969	SPRR2C	hg19	-	0.2	0.6	NA	NA	NA	NA	NA	NA	NA	NA	NA	NA	NA	NA	NA	NA	NA	NA	NA	NA	NA	NA	NA	NA	NA	NA	NA	NA	NA	NA	NA	NA	NA	NA	NA	NA	NA	NA	NA	NA	NA	NA	-1
1491	chr1	153123427	153124427	SPRR2G	hg19	-	0	2.8	NA	NA	NA	NA	NA	NA	NA	NA	NA	NA	NA	NA	NA	NA	NA	NA	NA	NA	NA	NA	NA	NA	NA	NA	NA	NA	NA	NA	NA	NA	NA	NA	NA	NA	NA	NA	NA	NA	NA	NA	-1
1492	chr1	153174905	153175905	LELP1	hg19	+	2.2	55.4	NA	NA	NA	NA	NA	NA	NA	NA	NA	NA	NA	NA	NA	NA	NA	NA	NA	NA	NA	NA	NA	NA	NA	NA	NA	NA	NA	NA	NA	NA	NA	NA	NA	NA	NA	NA	NA	NA	NA	NA	-1
1493	chr1	153189059	153190059	PRR9	hg19	+	0.1	0.7	chr3	92123947	92124947	ENSMUSG00000056270	mm10	-	24.06	24.06	NA	NA	NA	NA	NA	NA	NA	NA	NA	NA	NA	NA	NA	NA	NA	NA	NA	NA	NA	NA	NA	NA	NA	NA	NA	NA	NA	NA	NA	NA	NA	NA	5
1494	chr1	153231178	153232178	LOR	hg19	+	0.4	0.6	NA	NA	NA	NA	NA	NA	NA	NA	NA	NA	NA	NA	NA	NA	NA	NA	NA	NA	NA	NA	NA	NA	NA	NA	NA	NA	NA	NA	NA	NA	NA	NA	NA	NA	NA	NA	NA	NA	NA	NA	-1
1495	chr1	153283194	153284194	PGLYRP3	hg19	-	4.4	7.4	chr3	92013583	92014583	ENSMUSG00000042244	mm10	+	0	0.55	chr18	40914709	40916709	ENSDARG00000068382	danRer10	-	4.6	11.1	chr2R	8712446	8714446	FBgn0033327	dm6	+	2.65	7.78	NA	NA	NA	NA	NA	NA	NA	NA	NA	NA	NA	NA	NA	NA	NA	NA	1
1496	chr1	153321022	153322022	PGLYRP4	hg19	-	0.9	41.1	chr3	90725906	90726906	ENSMUSG00000042250	mm10	+	0	1.82	chr18	40914709	40916709	ENSDARG00000068382	danRer10	-	4.6	11.1	chr2R	8712446	8714446	FBgn0033327	dm6	+	2.65	7.78	NA	NA	NA	NA	NA	NA	NA	NA	NA	NA	NA	NA	NA	NA	NA	NA	2
1497	chr1	153329329	153330329	S100A9	hg19	+	35.1	43.7	chr3	90695721	90696721	ENSMUSG00000056071	mm10	-	40.73	55.19	NA	NA	NA	NA	NA	NA	NA	NA	NA	NA	NA	NA	NA	NA	NA	NA	NA	NA	NA	NA	NA	NA	NA	NA	NA	NA	NA	NA	NA	NA	NA	NA	9
1498	chr1	153348075	153349075	S100A12	hg19	-	28	28	NA	NA	NA	NA	NA	NA	NA	NA	NA	NA	NA	NA	NA	NA	NA	NA	NA	NA	NA	NA	NA	NA	NA	NA	NA	NA	NA	NA	NA	NA	NA	NA	NA	NA	NA	NA	NA	NA	NA	NA	-1
1499	chr1	153363664	153364664	S100A8	hg19	-	0.6	1	chr3	90667978	90668978	ENSMUSG00000056054	mm10	+	0.19	0.26	NA	NA	NA	NA	NA	NA	NA	NA	NA	NA	NA	NA	NA	NA	NA	NA	NA	NA	NA	NA	NA	NA	NA	NA	NA	NA	NA	NA	NA	NA	NA	NA	1
1500	chr1	153387999	153388999	S100A7A	hg19	+	0.1	53.2	NA	NA	NA	NA	NA	NA	NA	NA	NA	NA	NA	NA	NA	NA	NA	NA	NA	NA	NA	NA	NA	NA	NA	NA	NA	NA	NA	NA	NA	NA	NA	NA	NA	NA	NA	NA	NA	NA	NA	NA	-1
1501	chr1	153412503	153413503	S100A7L2	hg19	-	0.2	0.8	NA	NA	NA	NA	NA	NA	NA	NA	NA	NA	NA	NA	NA	NA	NA	NA	NA	NA	NA	NA	NA	NA	NA	NA	NA	NA	NA	NA	NA	NA	NA	NA	NA	NA	NA	NA	NA	NA	NA	NA	-1
1502	chr1	153433137	153434137	S100A7	hg19	-	38.7	41.1	NA	NA	NA	NA	NA	NA	NA	NA	NA	NA	NA	NA	NA	NA	NA	NA	NA	NA	NA	NA	NA	NA	NA	NA	NA	NA	NA	NA	NA	NA	NA	NA	NA	NA	NA	NA	NA	NA	NA	NA	-1
1503	chr1	153508717	153509717	S100A6	hg19	-	2.6	19.5	chr3	90612760	90613760	ENSMUSG00000001025	mm10	+	0.55	58.94	chr16	23571019	23573019	ENSDARG00000055514	danRer10	+	0.3	1.3	NA	NA	NA	NA	NA	NA	NA	NA	NA	NA	NA	NA	NA	NA	NA	NA	NA	NA	NA	NA	NA	NA	NA	NA	5
1504	chr1	153514241	153515241	S100A5	hg19	-	22.8	29.3	chr3	90607523	90608523	ENSMUSG00000001023	mm10	+	0.11	0.13	chr16	23571019	23573019	ENSDARG00000055514	danRer10	+	0.3	1.3	NA	NA	NA	NA	NA	NA	NA	NA	NA	NA	NA	NA	NA	NA	NA	NA	NA	NA	NA	NA	NA	NA	NA	NA	2
1505	chr1	153518282	153519282	S100A4	hg19	-	1.7	4.4	chr3	90602771	90603771	ENSMUSG00000001020	mm10	+	0	1.06	chr16	23571019	23573019	ENSDARG00000055514	danRer10	+	0.3	1.3	NA	NA	NA	NA	NA	NA	NA	NA	NA	NA	NA	NA	NA	NA	NA	NA	NA	NA	NA	NA	NA	NA	NA	NA	13
1506	chr1	153521734	153522734	S100A3	hg19	-	3.8	38.1	NA	NA	NA	NA	NA	NA	NA	NA	chr16	23571019	23573019	ENSDARG00000055514	danRer10	+	0.3	1.3	NA	NA	NA	NA	NA	NA	NA	NA	NA	NA	NA	NA	NA	NA	NA	NA	NA	NA	NA	NA	NA	NA	NA	NA	6
1507	chr1	153538306	153539306	S100A2	hg19	-	0.3	44.3	chr3	90589247	90590247	ENSMUSG00000094018	mm10	+	0.83	5.3	chr16	23571019	23573019	ENSDARG00000055514	danRer10	+	0.3	1.3	NA	NA	NA	NA	NA	NA	NA	NA	NA	NA	NA	NA	NA	NA	NA	NA	NA	NA	NA	NA	NA	NA	NA	NA	2
1508	chr1	153585514	153586514	S100A16	hg19	-	29.8	55.7	chr3	90536254	90537254	ENSMUSG00000074457	mm10	+	10.38	52.32	NA	NA	NA	NA	NA	NA	NA	NA	NA	NA	NA	NA	NA	NA	NA	NA	NA	NA	NA	NA	NA	NA	NA	NA	NA	NA	NA	NA	NA	NA	NA	NA	9
1509	chr1	153588808	153589808	S100A14	hg19	-	1	38.6	chr3	90525867	90526867	ENSMUSG00000042306	mm10	+	0	46.19	chr19	7647838	7649838	ENSDARG00000093628	danRer10	+	0.4	0.4	NA	NA	NA	NA	NA	NA	NA	NA	NA	NA	NA	NA	NA	NA	NA	NA	NA	NA	NA	NA	NA	NA	NA	NA	3
1510	chr1	153599872	153600872	S100A1	hg19	+	10.6	37.2	chr3	90514392	90515392	ENSMUSG00000044080	mm10	-	0.85	1.49	NA	NA	NA	NA	NA	NA	NA	NA	NA	NA	NA	NA	NA	NA	NA	NA	NA	NA	NA	NA	NA	NA	NA	NA	NA	NA	NA	NA	NA	NA	NA	NA	2
1511	chr1	153605457	153606457	CHTOP	hg19	+	4.3	4.3	chr3	90509498	90510498	ENSMUSG00000001017	mm10	-	0.33	64.24	chr19	24332913	24334913	ENSDARG00000057234	danRer10	-	0.5	0.5	NA	NA	NA	NA	NA	NA	NA	NA	NA	NA	NA	NA	NA	NA	NA	NA	NA	NA	NA	NA	NA	NA	NA	NA	5
1512	chr1	153606568	153607568	S100A13	hg19	-	0.9	4.5	chr3	90513435	90514435	ENSMUSG00000042312	mm10	+	0.33	7.95	chr19	7647838	7649838	ENSDARG00000093628	danRer10	+	0.4	0.4	NA	NA	NA	NA	NA	NA	NA	NA	NA	NA	NA	NA	NA	NA	NA	NA	NA	NA	NA	NA	NA	NA	NA	NA	1
1513	chr1	153630129	153631129	SNAPIN	hg19	+	0.5	4.3	chr3	90491033	90492033	ENSMUSG00000001018	mm10	-	0	12.83	NA	NA	NA	NA	NA	NA	NA	NA	chr2L	2758677	2760677	FBgn0031455	dm6	-	0.28	1.32	NA	NA	NA	NA	NA	NA	NA	NA	NA	NA	NA	NA	NA	NA	NA	NA	1
1514	chr1	153643504	153644504	ILF2	hg19	-	0.1	0.5	chr3	90475147	90476147	ENSMUSG00000001016	mm10	+	0	3.41	chr19	37920451	37922451	ENSDARG00000014591	danRer10	-	2.8	5.5	chr3R	12428282	12430282	FBgn0038046	dm6	-	0	0.88	CHROMOSOME_V	14611207	14613207	WBGene00011253	ce10	-	0.1	0.2	NA	NA	NA	NA	NA	NA	NA	NA	1
1515	chr1	153650163	153651163	NPR1	hg19	+	0.2	33.8	chr3	90465866	90466866	ENSMUSG00000027931	mm10	-	7.06	31.79	chr19	26838367	26840367	ENSDARG00000031751	danRer10	+	0.2	0.9	chr3R	15874939	15876939	FBgn0051183	dm6	-	3.97	6.53	NA	NA	NA	NA	NA	NA	NA	NA	NA	NA	NA	NA	NA	NA	NA	NA	6
1516	chr1	153662269	153663269	MIR8083	hg19	-	2	16	NA	NA	NA	NA	NA	NA	NA	NA	NA	NA	NA	NA	NA	NA	NA	NA	NA	NA	NA	NA	NA	NA	NA	NA	NA	NA	NA	NA	NA	NA	NA	NA	NA	NA	NA	NA	NA	NA	NA	NA	-1
1517	chr1	153699566	153700566	INTS3	hg19	+	0	1.7	chr3	90433529	90434529	ENSMUSG00000027933	mm10	-	0	1.99	chr19	27054873	27056873	ENSDARG00000016811	danRer10	+	3.5	5.9	chr2R	4241934	4243934	FBgn0262117	dm6	-	2.65	2.65	CHROMOSOME_I	1513764	1515764	WBGene00022360	ce10	+	0.2	0.9	NA	NA	NA	NA	NA	NA	NA	NA	1
1518	chr1	153746767	153747767	SLC27A3	hg19	+	0.5	41	chr3	90389938	90390938	ENSMUSG00000027932	mm10	-	45.7	45.7	chr10	16536451	16538451	ENSDARG00000046054	danRer10	-	1.1	1.3	NA	NA	NA	NA	NA	NA	NA	NA	NA	NA	NA	NA	NA	NA	NA	NA	chrII	317266	319266	YBR041W	sacCer3	+	0.5	0.5	3
1519	chr1	153895451	153896451	GATAD2B	hg19	-	6.4	13.3	chr3	90292178	90293178	ENSMUSG00000042390	mm10	+	0	33.44	chr19	42055972	42057972	ENSDARG00000005834	danRer10	+	4.1	4.1	chr3L	10663739	10665739	FBgn0010762	dm6	+	0.09	0.09	NA	NA	NA	NA	NA	NA	NA	NA	NA	NA	NA	NA	NA	NA	NA	NA	5
1520	chr1	153919154	153920154	DENND4B	hg19	-	36.5	36.5	chr3	90264185	90265185	ENSMUSG00000042404	mm10	+	0.22	36.75	chr16	54761999	54763999	ENSDARG00000102914	danRer10	+	1.8	5.9	chrX	8591031	8593031	FBgn0025864	dm6	+	0.88	1.16	CHROMOSOME_IV	1923008	1925008	WBGene00018681	ce10	+	0.3	0.5	NA	NA	NA	NA	NA	NA	NA	NA	3
1521	chr1	153931132	153932132	CRTC2	hg19	-	0.1	44.8	chr3	90253163	90254163	ENSMUSG00000027936	mm10	+	0.5	7.78	NA	NA	NA	NA	NA	NA	NA	NA	NA	NA	NA	NA	NA	NA	NA	NA	NA	NA	NA	NA	NA	NA	NA	NA	NA	NA	NA	NA	NA	NA	NA	NA	2
1522	chr1	153934896	153935896	MIR6737	hg19	-	9.6	9.6	NA	NA	NA	NA	NA	NA	NA	NA	NA	NA	NA	NA	NA	NA	NA	NA	NA	NA	NA	NA	NA	NA	NA	NA	NA	NA	NA	NA	NA	NA	NA	NA	NA	NA	NA	NA	NA	NA	NA	NA	-1
1523	chr1	153939314	153940314	CREB3L4	hg19	+	0.5	1.4	chr3	90243512	90244512	ENSMUSG00000027938	mm10	-	0.09	0.83	NA	NA	NA	NA	NA	NA	NA	NA	NA	NA	NA	NA	NA	NA	NA	NA	CHROMOSOME_I	6573005	6575005	WBGene00002783	ce10	+	0.3	3.8	NA	NA	NA	NA	NA	NA	NA	NA	1
1524	chr1	153940660	153941660	SLC39A1	hg19	-	0.4	3.6	chr3	90247172	90248172	ENSMUSG00000052310	mm10	+	0	53.64	NA	NA	NA	NA	NA	NA	NA	NA	chr3R	16304758	16306758	FBgn0038412	dm6	+	0.08	0.08	CHROMOSOME_I	15051409	15053409	WBGene00009286	ce10	-	0.3	0.7	NA	NA	NA	NA	NA	NA	NA	NA	5
1525	chr1	153950451	153951451	JTB	hg19	-	0.2	0.4	chr3	90230597	90231597	ENSMUSG00000027937	mm10	+	0.99	1.32	chr19	42656963	42658963	ENSDARG00000070150	danRer10	+	0.1	0.2	NA	NA	NA	NA	NA	NA	NA	NA	NA	NA	NA	NA	NA	NA	NA	NA	NA	NA	NA	NA	NA	NA	NA	NA	1
1526	chr1	153958853	153959853	RAB13	hg19	-	51.1	54.9	chr3	90212695	90213695	ENSMUSG00000027935	mm10	+	0	1.32	chr16	23883590	23885590	ENSDARG00000034771	danRer10	+	1.3	1.3	NA	NA	NA	NA	NA	NA	NA	NA	NA	NA	NA	NA	NA	NA	NA	NA	chrVI	129334	131334	YFL005W	sacCer3	+	0.2	1.5	2
1527	chr1	153962238	153963238	RPS27	hg19	+	11	11	NA	NA	NA	NA	NA	NA	NA	NA	NA	NA	NA	NA	NA	NA	NA	NA	chr3R	25246514	25248514	FBgn0039300	dm6	-	0.28	0.5	CHROMOSOME_V	103064	105064	WBGene00004496	ce10	-	0.6	0.6	chrVIII	147669	149669	YHR021C	sacCer3	-	0.3	0.6	5
1528	chr1	154127592	154128592	NUP210L	hg19	-	0.5	5.1	chr3	90103134	90104134	ENSMUSG00000027939	mm10	+	0	0.26	NA	NA	NA	NA	NA	NA	NA	NA	chr2R	5759862	5761862	FBgn0266580	dm6	+	0.79	7.28	CHROMOSOME_I	6446311	6448311	WBGene00003798	ce10	+	0.4	0.4	NA	NA	NA	NA	NA	NA	NA	NA	1
1529	chr1	154164611	154165611	TPM3	hg19	-	4.7	6.7	chr3	90071651	90072651	ENSMUSG00000027940	mm10	+	0.11	7.57	chr19	11112147	11114147	ENSDARG00000005162	danRer10	-	1.4	5.8	chr3R	15280371	15282371	FBgn0003721	dm6	+	0.17	0.26	CHROMOSOME_I	14630243	14632243	WBGene00002978	ce10	-	0.1	46.7	NA	NA	NA	NA	NA	NA	NA	NA	12
1530	chr1	154166219	154167219	MIR190B	hg19	-	6.3	6.3	NA	NA	NA	NA	NA	NA	NA	NA	NA	NA	NA	NA	NA	NA	NA	NA	NA	NA	NA	NA	NA	NA	NA	NA	NA	NA	NA	NA	NA	NA	NA	NA	NA	NA	NA	NA	NA	NA	NA	NA	-1
1531	chr1	154178841	154179841	C1orf189	hg19	-	0.2	4	NA	NA	NA	NA	NA	NA	NA	NA	NA	NA	NA	NA	NA	NA	NA	NA	NA	NA	NA	NA	NA	NA	NA	NA	NA	NA	NA	NA	NA	NA	NA	NA	NA	NA	NA	NA	NA	NA	NA	NA	-1
1532	chr1	154193273	154194273	C1orf43	hg19	-	23.2	49.5	chr3	90051814	90052814	ENSMUSG00000027942	mm10	+	0	26.49	chr16	22429123	22431123	ENSDARG00000055613	danRer10	+	0.3	6.5	chr2R	16956465	16958465	FBgn0034172	dm6	+	0	4.39	NA	NA	NA	NA	NA	NA	NA	NA	NA	NA	NA	NA	NA	NA	NA	NA	3
1533	chr1	154192324	154193324	UBAP2L	hg19	+	0.2	38.8	chr3	90052465	90053465	ENSMUSG00000042520	mm10	-	29.97	46.36	chr19	7837757	7839757	ENSDARG00000063219	danRer10	+	0.3	4.4	chr2R	8066977	8068977	FBgn0020279	dm6	+	0.52	3.97	NA	NA	NA	NA	NA	NA	NA	NA	NA	NA	NA	NA	NA	NA	NA	NA	3
1534	chr1	154244038	154245038	HAX1	hg19	+	0.2	9.6	chr3	89998697	89999697	ENSMUSG00000027944	mm10	-	0.44	25.77	chr19	7879093	7881093	ENSDARG00000036764	danRer10	+	1.8	1.8	NA	NA	NA	NA	NA	NA	NA	NA	NA	NA	NA	NA	NA	NA	NA	NA	NA	NA	NA	NA	NA	NA	NA	NA	1
1535	chr1	154292591	154293591	AQP10	hg19	+	1.5	1.5	NA	NA	NA	NA	NA	NA	NA	NA	NA	NA	NA	NA	NA	NA	NA	NA	NA	NA	NA	NA	NA	NA	NA	NA	CHROMOSOME_II	9260919	9262919	WBGene00000170	ce10	-	0.7	0.7	chrVI	21787	23787	YFL054C	sacCer3	-	0.7	2.3	1
1536	chr1	154299275	154300275	ATP8B2	hg19	+	1.4	55	chr3	89963508	89964508	ENSMUSG00000060671	mm10	-	0	43.71	chr16	22335024	22337024	ENSDARG00000099216	danRer10	-	0.7	0.9	chr3R	12089612	12091612	FBgn0037989	dm6	-	0.08	0.66	CHROMOSOME_IV	4845885	4847885	WBGene00019166	ce10	-	0.7	0.7	chrI	98697	100697	YAL026C	sacCer3	-	0.6	0.9	3
1537	chr1	154376668	154377668	IL6R	hg19	+	0.1	7.2	chr3	89913196	89914196	ENSMUSG00000027947	mm10	-	7.28	22.52	NA	NA	NA	NA	NA	NA	NA	NA	NA	NA	NA	NA	NA	NA	NA	NA	NA	NA	NA	NA	NA	NA	NA	NA	NA	NA	NA	NA	NA	NA	NA	NA	1
1538	chr1	154474526	154475526	SHE	hg19	-	0.6	7.7	chr3	89830370	89831370	ENSMUSG00000046280	mm10	+	0.33	46.36	chr16	22671336	22673336	ENSDARG00000087956	danRer10	+	1.5	3.1	chrX	12567452	12569452	FBgn0264542	dm6	-	4.14	4.14	NA	NA	NA	NA	NA	NA	NA	NA	NA	NA	NA	NA	NA	NA	NA	NA	5
1539	chr1	154473694	154474694	TDRD10	hg19	+	1	4.3	NA	NA	NA	NA	NA	NA	NA	NA	NA	NA	NA	NA	NA	NA	NA	NA	NA	NA	NA	NA	NA	NA	NA	NA	NA	NA	NA	NA	NA	NA	NA	NA	NA	NA	NA	NA	NA	NA	NA	NA	-1
1540	chr1	154531120	154532120	UBE2Q1	hg19	-	33.3	40.3	chr3	89772616	89773616	ENSMUSG00000042572	mm10	+	0	39.07	NA	NA	NA	NA	NA	NA	NA	NA	chrX	2269761	2271761	FBgn0023528	dm6	-	3.15	3.53	NA	NA	NA	NA	NA	NA	NA	NA	NA	NA	NA	NA	NA	NA	NA	NA	6
1541	chr1	154539256	154540256	CHRNB2	hg19	+	0	2.5	chr3	89764608	89765608	ENSMUSG00000027950	mm10	-	0.4	0.52	chr16	22702036	22704036	ENSDARG00000017790	danRer10	+	0.5	4.4	NA	NA	NA	NA	NA	NA	NA	NA	CHROMOSOME_I	5140678	5142678	WBGene00006797	ce10	+	0.5	0.6	NA	NA	NA	NA	NA	NA	NA	NA	1
1542	chr1	154600456	154601456	ADAR	hg19	-	1.1	1.1	chr3	89714022	89715022	ENSMUSG00000027951	mm10	+	0	2.22507e-308	chr16	23615551	23617551	ENSDARG00000012389	danRer10	+	1.4	1.8	NA	NA	NA	NA	NA	NA	NA	NA	CHROMOSOME_III	7231820	7233820	WBGene00000080	ce10	-	2.2	2.9	NA	NA	NA	NA	NA	NA	NA	NA	1
1543	chr1	154842754	154843754	KCNN3	hg19	-	6.5	6.5	chr3	89519164	89520164	ENSMUSG00000000794	mm10	+	0	35.1	NA	NA	NA	NA	NA	NA	NA	NA	chrX	5339236	5341236	FBgn0029761	dm6	+	2.52	2.52	NA	NA	NA	NA	NA	NA	NA	NA	NA	NA	NA	NA	NA	NA	NA	NA	1
1544	chr1	154909484	154910484	PMVK	hg19	-	0.7	1.8	chr3	89453541	89454541	ENSMUSG00000027952	mm10	+	0	1.99	NA	NA	NA	NA	NA	NA	NA	NA	chr2L	19579351	19581351	FBgn0032811	dm6	-	0.47	9.67	CHROMOSOME_V	10895524	10897524	WBGene00009335	ce10	-	0.6	1	NA	NA	NA	NA	NA	NA	NA	NA	1
1545	chr1	154928567	154929567	PBXIP1	hg19	-	0.8	1.1	chr3	89435706	89436706	ENSMUSG00000042613	mm10	+	0	2.22507e-308	NA	NA	NA	NA	NA	NA	NA	NA	NA	NA	NA	NA	NA	NA	NA	NA	NA	NA	NA	NA	NA	NA	NA	NA	NA	NA	NA	NA	NA	NA	NA	NA	1
1546	chr1	154934258	154935258	PYGO2	hg19	-	0.5	24.4	chr3	89429261	89430261	ENSMUSG00000047824	mm10	+	0.33	1.32	chr19	7707174	7709174	ENSDARG00000036772	danRer10	+	0.4	3.3	chr3R	31579699	31581699	FBgn0043900	dm6	-	0.44	4.16	NA	NA	NA	NA	NA	NA	NA	NA	NA	NA	NA	NA	NA	NA	NA	NA	1
1547	chr1	154946959	154947959	SHC1	hg19	-	0.7	0.7	chr3	89417443	89418443	ENSMUSG00000042626	mm10	+	0.66	2.65	chr16	22946958	22948958	ENSDARG00000075437	danRer10	-	0	21.2	chr3L	9426010	9428010	FBgn0015296	dm6	+	1.14	13.06	CHROMOSOME_I	975553	977553	WBGene00018788	ce10	-	0.8	1	NA	NA	NA	NA	NA	NA	NA	NA	1
1548	chr1	154946117	154947117	CKS1B	hg19	+	0.6	49.7	chr3	89418383	89419383	ENSMUSG00000028044	mm10	-	0	52.98	chr19	7915100	7917100	ENSDARG00000007971	danRer10	+	20	40.2	chr3R	8717456	8719456	FBgn0037613	dm6	-	0	5.08	CHROMOSOME_IV	8512906	8514906	WBGene00001051	ce10	+	0.1	0.6	chrII	503854	505854	YBR135W	sacCer3	+	0.6	0.6	9
1549	chr1	154947168	154948168	MIR4258	hg19	+	2.7	21	NA	NA	NA	NA	NA	NA	NA	NA	NA	NA	NA	NA	NA	NA	NA	NA	NA	NA	NA	NA	NA	NA	NA	NA	NA	NA	NA	NA	NA	NA	NA	NA	NA	NA	NA	NA	NA	NA	NA	NA	-1
1550	chr1	154954769	154955769	FLAD1	hg19	+	1.1	1.1	chr3	89411870	89412870	ENSMUSG00000042642	mm10	-	0	4.75	chr16	22948358	22950358	ENSDARG00000070390	danRer10	+	0.5	4.8	chrX	12902516	12904516	FBgn0030431	dm6	-	0	3.48	CHROMOSOME_II	9942967	9944967	WBGene00011271	ce10	+	0.1	0.2	chrIV	372608	374608	YDL045C	sacCer3	-	0.5	0.5	1
1551	chr1	154965061	154966061	LENEP	hg19	+	0.1	23.8	chr3	89402793	89403793	ENSMUSG00000078173	mm10	-	0.33	1.32	NA	NA	NA	NA	NA	NA	NA	NA	NA	NA	NA	NA	NA	NA	NA	NA	NA	NA	NA	NA	NA	NA	NA	NA	NA	NA	NA	NA	NA	NA	NA	NA	1
1552	chr1	154974105	154975105	ZBTB7B	hg19	+	0.5	51.2	chr3	89393362	89394362	ENSMUSG00000028042	mm10	-	41.06	47.35	chr16	54935425	54937425	ENSDARG00000021891	danRer10	-	0	11.9	NA	NA	NA	NA	NA	NA	NA	NA	NA	NA	NA	NA	NA	NA	NA	NA	NA	NA	NA	NA	NA	NA	NA	NA	3
1553	chr1	155006257	155007257	DCST2	hg19	-	2.5	18.9	chr3	89360975	89361975	ENSMUSG00000109293	mm10	+	0	38.91	chr16	28791760	28793760	ENSDARG00000088693	danRer10	+	4.3	5.1	chr3L	1397586	1399586	FBgn0052320	dm6	+	1.32	1.85	CHROMOSOME_V	11735950	11737950	WBGene00007117	ce10	-	0.7	2.5	NA	NA	NA	NA	NA	NA	NA	NA	6
1554	chr1	155005281	155006281	DCST1	hg19	+	0.4	46.1	chr3	89365253	89366253	ENSMUSG00000042672	mm10	-	0	14.13	chr16	28792140	28794140	ENSDARG00000056077	danRer10	-	0.4	6.8	chr3L	13173478	13175478	FBgn0086916	dm6	+	0.33	7.04	NA	NA	NA	NA	NA	NA	NA	NA	NA	NA	NA	NA	NA	NA	NA	NA	6
1555	chr1	155022747	155023747	ADAM15	hg19	+	0.1	44.4	chr3	89349982	89350982	ENSMUSG00000028041	mm10	-	31.13	31.13	chr16	28774251	28776251	ENSDARG00000089213	danRer10	-	7.3	7.3	NA	NA	NA	NA	NA	NA	NA	NA	CHROMOSOME_X	13686903	13688903	WBGene00000074	ce10	+	0.4	0.4	NA	NA	NA	NA	NA	NA	NA	NA	3
1556	chr1	155035212	155036212	EFNA4	hg19	+	12	13	chr3	89338028	89339028	ENSMUSG00000028040	mm10	-	0.5	5.56	chr16	23070731	23072731	ENSDARG00000090427	danRer10	-	0.1	0.2	NA	NA	NA	NA	NA	NA	NA	NA	NA	NA	NA	NA	NA	NA	NA	NA	NA	NA	NA	NA	NA	NA	NA	NA	1
1557	chr1	155036467	155037467	RP11-307C12.11	hg19	-	1.6	8.6	NA	NA	NA	NA	NA	NA	NA	NA	NA	NA	NA	NA	NA	NA	NA	NA	NA	NA	NA	NA	NA	NA	NA	NA	NA	NA	NA	NA	NA	NA	NA	NA	NA	NA	NA	NA	NA	NA	NA	NA	-1
1558	chr1	155050347	155051347	EFNA3	hg19	+	0.6	35	chr3	89322965	89323965	ENSMUSG00000028039	mm10	-	11.75	13.21	chr19	8224648	8226648	ENSDARG00000014675	danRer10	+	1.7	2.9	NA	NA	NA	NA	NA	NA	NA	NA	NA	NA	NA	NA	NA	NA	NA	NA	NA	NA	NA	NA	NA	NA	NA	NA	2
1559	chr1	155099348	155100348	EFNA1	hg19	+	2.2	37.6	chr3	89281142	89282142	ENSMUSG00000027954	mm10	-	0	0.83	chr19	8561877	8563877	ENSDARG00000030326	danRer10	+	0.3	1.2	NA	NA	NA	NA	NA	NA	NA	NA	NA	NA	NA	NA	NA	NA	NA	NA	NA	NA	NA	NA	NA	NA	NA	NA	2
1560	chr1	155106819	155107819	SLC50A1	hg19	+	0.2	1.3	chr3	89270570	89271570	ENSMUSG00000027953	mm10	-	3.48	3.48	NA	NA	NA	NA	NA	NA	NA	NA	chr2R	8082357	8084357	FBgn0025469	dm6	-	0	0.66	CHROMOSOME_IV	306505	308505	WBGene00019300	ce10	+	29.2	38.6	NA	NA	NA	NA	NA	NA	NA	NA	12
1561	chr1	155112996	155113996	DPM3	hg19	-	0.1	3.1	chr3	89258358	89259358	ENSMUSG00000042737	mm10	+	0	2.22507e-308	chr19	8616549	8618549	ENSDARG00000058650	danRer10	-	0.2	0.3	chr3R	13402051	13404051	FBgn0053977	dm6	-	0.22	0.66	NA	NA	NA	NA	NA	NA	NA	NA	NA	NA	NA	NA	NA	NA	NA	NA	1
1562	chr1	155145804	155146804	KRTCAP2	hg19	-	2.9	27.6	chr3	89244966	89245966	ENSMUSG00000042747	mm10	+	25.66	31.13	chr16	23467284	23469284	ENSDARG00000070386	danRer10	+	1	1.3	chr3R	8561673	8563673	FBgn0051460	dm6	+	0	2.15	NA	NA	NA	NA	NA	NA	NA	NA	NA	NA	NA	NA	NA	NA	NA	NA	5
1563	chr1	155145262	155146262	TRIM46	hg19	+	7.7	7.7	chr3	89245897	89246897	ENSMUSG00000042766	mm10	-	3.09	5.3	chr16	23463432	23465432	ENSDARG00000012367	danRer10	-	0.4	5.9	chr2L	10543883	10545883	FBgn0051721	dm6	+	0	1.99	CHROMOSOME_V	1234446	1236446	WBGene00016539	ce10	-	0.2	0.6	NA	NA	NA	NA	NA	NA	NA	NA	1
1564	chr1	155162706	155163706	MUC1	hg19	-	33.9	51.5	chr3	89228057	89229057	ENSMUSG00000042784	mm10	+	0	51.21	NA	NA	NA	NA	NA	NA	NA	NA	NA	NA	NA	NA	NA	NA	NA	NA	NA	NA	NA	NA	NA	NA	NA	NA	NA	NA	NA	NA	NA	NA	NA	NA	3
1565	chr1	155163967	155164967	MIR92B	hg19	+	0.1	29.7	NA	NA	NA	NA	NA	NA	NA	NA	NA	NA	NA	NA	NA	NA	NA	NA	NA	NA	NA	NA	NA	NA	NA	NA	NA	NA	NA	NA	NA	NA	NA	NA	NA	NA	NA	NA	NA	NA	NA	NA	-1
1566	chr1	155177772	155178772	THBS3	hg19	-	0.5	46.9	chr3	89214180	89215180	ENSMUSG00000028047	mm10	+	3.31	5.96	chr16	43028574	43030574	ENSDARG00000077641	danRer10	-	0.9	0.9	chr2L	6708086	6710086	FBgn0031850	dm6	-	0.09	0.76	NA	NA	NA	NA	NA	NA	NA	NA	NA	NA	NA	NA	NA	NA	NA	NA	2
1567	chr1	155177489	155178489	MTX1	hg19	+	4.2	35.1	chr3	89227052	89228052	ENSMUSG00000064068	mm10	-	8.08	58.94	chr19	24899535	24901535	ENSDARG00000036109	danRer10	-	0.7	9.6	chr3R	9562673	9564673	FBgn0037710	dm6	-	2.12	2.12	CHROMOSOME_I	14755415	14757415	WBGene00009559	ce10	-	0.6	0.6	NA	NA	NA	NA	NA	NA	NA	NA	3
1568	chr1	155197325	155198325	GBAP1	hg19	-	3.4	3.4	NA	NA	NA	NA	NA	NA	NA	NA	NA	NA	NA	NA	NA	NA	NA	NA	NA	NA	NA	NA	NA	NA	NA	NA	NA	NA	NA	NA	NA	NA	NA	NA	NA	NA	NA	NA	NA	NA	NA	NA	-1
1569	chr1	155214653	155215653	GBA	hg19	-	2.8	11.2	chr3	89201928	89202928	ENSMUSG00000028048	mm10	+	0.5	1.49	chr16	14325461	14327461	ENSDARG00000076058	danRer10	+	2.7	3.6	chr3R	23703804	23705804	FBgn0051414	dm6	+	0.07	0.95	CHROMOSOME_IV	5349921	5351921	WBGene00021160	ce10	-	0.4	0.4	NA	NA	NA	NA	NA	NA	NA	NA	1
1570	chr1	155225274	155226274	FAM189B	hg19	-	2.7	28.1	chr3	89182203	89183203	ENSMUSG00000032657	mm10	+	32.95	32.95	chr16	23895522	23897522	ENSDARG00000079008	danRer10	+	0.2	6.5	NA	NA	NA	NA	NA	NA	NA	NA	NA	NA	NA	NA	NA	NA	NA	NA	NA	NA	NA	NA	NA	NA	NA	NA	5
1571	chr1	155232176	155233176	SCAMP3	hg19	-	0.9	53.1	chr3	89176473	89177473	ENSMUSG00000028049	mm10	+	0.08	6.29	chr19	9065305	9067305	ENSDARG00000016765	danRer10	+	0.5	0.9	chrX	15448883	15450883	FBgn0040285	dm6	-	0	5.3	CHROMOSOME_I	1871308	1873308	WBGene00004743	ce10	-	0.3	0.3	NA	NA	NA	NA	NA	NA	NA	NA	2
1572	chr1	155243281	155244281	CLK2	hg19	-	0.1	5.2	chr3	89163795	89164795	ENSMUSG00000068917	mm10	+	7.28	7.28	chr16	54678400	54680400	ENSDARG00000059870	danRer10	-	0.9	0.9	NA	NA	NA	NA	NA	NA	NA	NA	NA	NA	NA	NA	NA	NA	NA	NA	chrXII	106899	108899	YLL019C	sacCer3	-	0.5	0.8	1
1573	chr1	155246217	155247217	HCN3	hg19	+	0.2	4.3	chr3	89160196	89161196	ENSMUSG00000028051	mm10	-	0.44	0.44	chr19	9266250	9268250	ENSDARG00000027192	danRer10	+	0.3	0.3	chr2R	14275130	14277130	FBgn0263397	dm6	+	0	0.55	NA	NA	NA	NA	NA	NA	NA	NA	NA	NA	NA	NA	NA	NA	NA	NA	1
1574	chr1	155271225	155272225	PKLR	hg19	-	11	18.7	chr3	89135142	89136142	ENSMUSG00000041237	mm10	+	0.26	58.94	chr16	54633651	54635651	ENSDARG00000042010	danRer10	-	0.7	1.3	chr3R	22366536	22368536	FBgn0267385	dm6	+	8.94	8.94	CHROMOSOME_I	9167425	9169425	WBGene00009126	ce10	+	0.1	0.2	chrXV	985462	987462	YOR347C	sacCer3	-	0.3	0.6	5
1575	chr1	155277538	155278538	FDPS	hg19	+	0.1	1.9	chr3	89101099	89102099	ENSMUSG00000105204	mm10	-	33.77	35.1	NA	NA	NA	NA	NA	NA	NA	NA	chr2R	11306528	11308528	FBgn0025373	dm6	-	3.12	3.12	NA	NA	NA	NA	NA	NA	NA	NA	chrX	104014	106014	YJL167W	sacCer3	+	0.8	0.8	5
1576	chr1	155289639	155290639	RUSC1	hg19	+	0.3	22.6	chr3	89093311	89094311	ENSMUSG00000041263	mm10	-	15.89	31.13	NA	NA	NA	NA	NA	NA	NA	NA	chr2R	11306528	11308528	FBgn0025373	dm6	-	3.12	3.12	NA	NA	NA	NA	NA	NA	NA	NA	chrX	104014	106014	YJL167W	sacCer3	+	0.8	0.8	5
1577	chr1	155293938	155294938	RUSC1-AS1	hg19	-	0.5	3.6	NA	NA	NA	NA	NA	NA	NA	NA	NA	NA	NA	NA	NA	NA	NA	NA	NA	NA	NA	NA	NA	NA	NA	NA	NA	NA	NA	NA	NA	NA	NA	NA	NA	NA	NA	NA	NA	NA	NA	NA	-1
1579	chr1	155401970	155402970	POU5F1P4	hg19	+	0	0.2	NA	NA	NA	NA	NA	NA	NA	NA	NA	NA	NA	NA	NA	NA	NA	NA	NA	NA	NA	NA	NA	NA	NA	NA	NA	NA	NA	NA	NA	NA	NA	NA	NA	NA	NA	NA	NA	NA	NA	NA	-1
1580	chr1	155530771	155531771	ASH1L-AS1	hg19	+	0.7	0.7	NA	NA	NA	NA	NA	NA	NA	NA	NA	NA	NA	NA	NA	NA	NA	NA	NA	NA	NA	NA	NA	NA	NA	NA	NA	NA	NA	NA	NA	NA	NA	NA	NA	NA	NA	NA	NA	NA	NA	NA	-1
1581	chr1	155532324	155533324	ASH1L	hg19	-	43.8	43.8	chr3	88949622	88950622	ENSMUSG00000028053	mm10	+	0	50.99	chr19	9112148	9114148	ENSDARG00000070981	danRer10	+	5.9	5.9	chr3L	19597755	19599755	FBgn0005386	dm6	-	0	0.38	NA	NA	NA	NA	NA	NA	NA	NA	chrX	103428	105428	YJL168C	sacCer3	-	0.2	0.5	3
1582	chr1	155578960	155579960	MSTO1	hg19	+	0	1	chr3	88913931	88914931	ENSMUSG00000068922	mm10	-	0.66	6.46	chr19	790207	792207	ENSDARG00000024381	danRer10	-	0.8	2.8	chrX	21387977	21389977	FBgn0020272	dm6	+	0	11.26	NA	NA	NA	NA	NA	NA	NA	NA	NA	NA	NA	NA	NA	NA	NA	NA	1
1583	chr1	155658823	155659823	YY1AP1	hg19	-	0.9	4.1	NA	NA	NA	NA	NA	NA	NA	NA	chr19	27096625	27098625	ENSDARG00000056847	danRer10	+	5.8	5.8	chr2R	16954266	16956266	FBgn0085444	dm6	-	0	0.53	NA	NA	NA	NA	NA	NA	NA	NA	NA	NA	NA	NA	NA	NA	NA	NA	1
1584	chr1	155657881	155658881	DAP3	hg19	+	2.1	6.8	chr3	88950414	88951414	ENSMUSG00000068921	mm10	-	0	0.88	chr16	14310281	14312281	ENSDARG00000078500	danRer10	+	0.8	0.8	chr2R	22419376	22421376	FBgn0034727	dm6	-	0.28	2.98	CHROMOSOME_II	10580074	10582074	WBGene00000933	ce10	+	0.4	0.8	NA	NA	NA	NA	NA	NA	NA	NA	1
1585	chr1	155714558	155715558	MSTO2P	hg19	+	0.7	2.6	NA	NA	NA	NA	NA	NA	NA	NA	NA	NA	NA	NA	NA	NA	NA	NA	NA	NA	NA	NA	NA	NA	NA	NA	NA	NA	NA	NA	NA	NA	NA	NA	NA	NA	NA	NA	NA	NA	NA	NA	-1
1586	chr1	155829191	155830191	GON4L	hg19	-	0.1	1.7	NA	NA	NA	NA	NA	NA	NA	NA	chr19	27096625	27098625	ENSDARG00000056847	danRer10	+	5.8	5.8	chr2R	16954266	16956266	FBgn0085444	dm6	-	0	0.53	NA	NA	NA	NA	NA	NA	NA	NA	NA	NA	NA	NA	NA	NA	NA	NA	1
1587	chr1	155828259	155829259	SYT11	hg19	+	5.4	7.4	chr3	88775164	88776164	ENSMUSG00000068923	mm10	-	1.66	1.66	chr19	24397243	24399243	ENSDARG00000057913	danRer10	+	0.1	0.1	chr3R	7265065	7267065	FBgn0028400	dm6	+	1.16	1.32	NA	NA	NA	NA	NA	NA	NA	NA	NA	NA	NA	NA	NA	NA	NA	NA	1
1588	chr1	155881193	155882193	RIT1	hg19	-	39.9	45.3	chr3	88715898	88716898	ENSMUSG00000028057	mm10	+	0	34.44	NA	NA	NA	NA	NA	NA	NA	NA	chr2R	16109017	16111017	FBgn0265605	dm6	-	1.01	7.02	NA	NA	NA	NA	NA	NA	NA	NA	chrVII	794492	796492	YGR152C	sacCer3	-	0.2	0.6	15
1589	chr1	155889833	155890833	SNORA42	hg19	-	0.1	0.7	NA	NA	NA	NA	NA	NA	NA	NA	NA	NA	NA	NA	NA	NA	NA	NA	NA	NA	NA	NA	NA	NA	NA	NA	NA	NA	NA	NA	NA	NA	NA	NA	NA	NA	NA	NA	NA	NA	NA	NA	-1
1590	chr1	155895877	155896877	SCARNA4	hg19	-	0.1	2.3	chr5	92428785	92429785	ENSMUSG00000088777	mm10	+	0.11	0.5	NA	NA	NA	NA	NA	NA	NA	NA	NA	NA	NA	NA	NA	NA	NA	NA	NA	NA	NA	NA	NA	NA	NA	NA	NA	NA	NA	NA	NA	NA	NA	NA	1
1591	chr1	155904188	155905188	KIAA0907	hg19	-	1.4	2	chr3	88684803	88685803	ENSMUSG00000028060	mm10	+	5.43	6.23	chr16	54925163	54927163	ENSDARG00000035023	danRer10	-	3.1	3.1	NA	NA	NA	NA	NA	NA	NA	NA	NA	NA	NA	NA	NA	NA	NA	NA	NA	NA	NA	NA	NA	NA	NA	NA	1
1592	chr1	155910479	155911479	RXFP4	hg19	+	0.5	4.3	chr3	88653142	88654142	ENSMUSG00000049741	mm10	-	0	10.15	NA	NA	NA	NA	NA	NA	NA	NA	NA	NA	NA	NA	NA	NA	NA	NA	NA	NA	NA	NA	NA	NA	NA	NA	NA	NA	NA	NA	NA	NA	NA	NA	1
1593	chr1	155921127	155922127	MIR6738	hg19	-	7.4	19	NA	NA	NA	NA	NA	NA	NA	NA	NA	NA	NA	NA	NA	NA	NA	NA	NA	NA	NA	NA	NA	NA	NA	NA	NA	NA	NA	NA	NA	NA	NA	NA	NA	NA	NA	NA	NA	NA	NA	NA	-1
1594	chr1	155948336	155949336	ARHGEF2	hg19	-	7.8	43.1	chr3	88606791	88607791	ENSMUSG00000028059	mm10	+	0	50.33	chr16	6922930	6924930	ENSDARG00000075819	danRer10	+	0.3	4.1	chr2L	19507764	19509764	FBgn0032796	dm6	-	0.22	60.04	NA	NA	NA	NA	NA	NA	NA	NA	chrXII	861714	863714	YLR371W	sacCer3	+	0.4	1	17
1595	chr1	155990758	155991758	SSR2	hg19	-	1.7	1.7	chr3	88578608	88579608	ENSMUSG00000041355	mm10	+	16.89	45.92	chr19	11319708	11321708	ENSDARG00000005230	danRer10	-	0.5	0.5	chr3L	16128617	16130617	FBgn0011016	dm6	+	0.26	7.04	CHROMOSOME_X	767068	769068	WBGene00020216	ce10	-	0.3	1.6	NA	NA	NA	NA	NA	NA	NA	NA	5
1596	chr1	156023516	156024516	UBQLN4	hg19	-	28.1	35.1	chr3	88552758	88553758	ENSMUSG00000008604	mm10	+	1.99	38.41	chr16	46698358	46700358	ENSDARG00000052975	danRer10	+	4.9	4.9	chrX	19682808	19684808	FBgn0031057	dm6	+	0.66	2.32	NA	NA	NA	NA	NA	NA	NA	NA	chrXIII	817827	819827	YMR276W	sacCer3	+	0.2	1.2	6
1597	chr1	156023516	156024516	LAMTOR2	hg19	+	2	7.1	chr3	88553024	88554024	ENSMUSG00000028062	mm10	-	0.66	17.22	chr16	46717139	46719139	ENSDARG00000039872	danRer10	+	3.2	4	chr2R	18445548	18447548	FBgn0034350	dm6	+	0.53	3.84	CHROMOSOME_V	8010086	8012086	WBGene00022402	ce10	-	0.5	0.5	NA	NA	NA	NA	NA	NA	NA	NA	1
1598	chr1	156029965	156030965	RAB25	hg19	+	0.4	5.9	chr3	88548300	88549300	ENSMUSG00000008601	mm10	-	0.83	0.88	chr16	46728061	46730061	ENSDARG00000052954	danRer10	+	0.4	2.6	NA	NA	NA	NA	NA	NA	NA	NA	NA	NA	NA	NA	NA	NA	NA	NA	chrV	213747	215747	YER031C	sacCer3	-	0.6	1	1
1599	chr1	156051789	156052789	MEX3A	hg19	-	30.1	36.3	chr3	88531395	88532395	ENSMUSG00000074480	mm10	+	10.15	40.4	chr16	46798742	46800742	ENSDARG00000076638	danRer10	-	22.7	39.9	NA	NA	NA	NA	NA	NA	NA	NA	CHROMOSOME_I	126297	128297	WBGene00003229	ce10	+	0.6	1.3	NA	NA	NA	NA	NA	NA	NA	NA	9
1600	chr1	156051336	156052336	LMNA	hg19	+	2.1	42.6	chr3	88503335	88504335	ENSMUSG00000028063	mm10	-	0.33	48.72	chr16	30605392	30607392	ENSDARG00000013415	danRer10	-	0.6	3.4	chr2R	14574771	14576771	FBgn0010397	dm6	-	0	1.99	CHROMOSOME_I	8761982	8763982	WBGene00003052	ce10	+	0.1	0.2	NA	NA	NA	NA	NA	NA	NA	NA	3
1601	chr1	156118734	156119734	SEMA4A	hg19	+	0.5	1.4	chr3	88461182	88462182	ENSMUSG00000028064	mm10	-	2.65	13.08	chr19	24740296	24742296	ENSDARG00000062352	danRer10	+	3.6	3.6	NA	NA	NA	NA	NA	NA	NA	NA	NA	NA	NA	NA	NA	NA	NA	NA	NA	NA	NA	NA	NA	NA	NA	NA	13
1602	chr1	156132001	156133001	MIR7851	hg19	-	0.1	2.5	NA	NA	NA	NA	NA	NA	NA	NA	NA	NA	NA	NA	NA	NA	NA	NA	NA	NA	NA	NA	NA	NA	NA	NA	NA	NA	NA	NA	NA	NA	NA	NA	NA	NA	NA	NA	NA	NA	NA	NA	-1
1603	chr1	156162722	156163722	SLC25A44	hg19	+	0.2	0.5	chr3	88425139	88426139	ENSMUSG00000050144	mm10	-	1.7	33.11	chr25	6137607	6139607	ENSDARG00000045927	danRer10	+	0.8	1	chr3R	24786421	24788421	FBgn0039223	dm6	-	0.11	2.25	NA	NA	NA	NA	NA	NA	NA	NA	chrXVI	602357	604357	YPR021C	sacCer3	-	0.3	0.3	5
1604	chr1	156181778	156182778	PMF1-BGLAP	hg19	+	2.8	5.6	NA	NA	NA	NA	NA	NA	NA	NA	chr14	21815355	21817355	ENSDARG00000077822	danRer10	-	3	5.1	NA	NA	NA	NA	NA	NA	NA	NA	NA	NA	NA	NA	NA	NA	NA	NA	NA	NA	NA	NA	NA	NA	NA	NA	12
1605	chr1	156181778	156182778	PMF1	hg19	+	2.8	5.6	chr3	88410331	88411331	ENSMUSG00000028066	mm10	-	1.32	1.66	chr14	21815355	21817355	ENSDARG00000077822	danRer10	-	3	5.1	NA	NA	NA	NA	NA	NA	NA	NA	NA	NA	NA	NA	NA	NA	NA	NA	NA	NA	NA	NA	NA	NA	NA	NA	12
1606	chr1	156210950	156211950	BGLAP	hg19	+	1.6	10.8	chr3	88372743	88373743	ENSMUSG00000074489	mm10	-	14.57	14.57	NA	NA	NA	NA	NA	NA	NA	NA	NA	NA	NA	NA	NA	NA	NA	NA	NA	NA	NA	NA	NA	NA	NA	NA	NA	NA	NA	NA	NA	NA	NA	NA	1
1607	chr1	156217908	156218908	PAQR6	hg19	-	0.3	38.3	chr3	88363589	88364589	ENSMUSG00000041423	mm10	+	0	0.66	chr16	45771561	45773561	ENSDARG00000041483	danRer10	+	1.2	1.2	NA	NA	NA	NA	NA	NA	NA	NA	NA	NA	NA	NA	NA	NA	NA	NA	NA	NA	NA	NA	NA	NA	NA	NA	2
1608	chr1	156252620	156253620	SMG5	hg19	-	1.2	9.4	chr3	88335260	88336260	ENSMUSG00000001415	mm10	+	0	2.65	chr16	45725697	45727697	ENSDARG00000041481	danRer10	+	0.7	2.5	chr2L	13903476	13905476	FBgn0019890	dm6	-	0.09	0.96	NA	NA	NA	NA	NA	NA	NA	NA	NA	NA	NA	NA	NA	NA	NA	NA	1
1609	chr1	156251703	156252703	TMEM79	hg19	+	0.4	2.9	chr3	88334504	88335504	ENSMUSG00000001420	mm10	-	0	0.26	chr16	30395152	30397152	ENSDARG00000076861	danRer10	+	1.9	4.1	NA	NA	NA	NA	NA	NA	NA	NA	NA	NA	NA	NA	NA	NA	NA	NA	NA	NA	NA	NA	NA	NA	NA	NA	1
1610	chr1	156265480	156266480	C1orf85	hg19	-	0.7	3.7	NA	NA	NA	NA	NA	NA	NA	NA	NA	NA	NA	NA	NA	NA	NA	NA	NA	NA	NA	NA	NA	NA	NA	NA	NA	NA	NA	NA	NA	NA	NA	NA	NA	NA	NA	NA	NA	NA	NA	NA	-1
1611	chr1	156269428	156270428	VHLL	hg19	-	0	9.3	chr6	113622959	113623959	ENSMUSG00000033933	mm10	+	0	7.95	NA	NA	NA	NA	NA	NA	NA	NA	NA	NA	NA	NA	NA	NA	NA	NA	NA	NA	NA	NA	NA	NA	NA	NA	NA	NA	NA	NA	NA	NA	NA	NA	1
1612	chr1	156306104	156307104	TSACC	hg19	+	0.9	0.9	chr3	88296999	88297999	ENSMUSG00000010538	mm10	-	0	2.65	NA	NA	NA	NA	NA	NA	NA	NA	NA	NA	NA	NA	NA	NA	NA	NA	NA	NA	NA	NA	NA	NA	NA	NA	NA	NA	NA	NA	NA	NA	NA	NA	1
1613	chr1	156308206	156309206	CCT3	hg19	-	0	6.9	chr3	88296116	88297116	ENSMUSG00000001416	mm10	+	37.42	45.53	chr16	30462348	30464348	ENSDARG00000016173	danRer10	-	0.7	4.4	chr3R	16646605	16648605	FBgn0015019	dm6	+	0	1.32	NA	NA	NA	NA	NA	NA	NA	NA	chrX	406558	408558	YJL014W	sacCer3	+	0.2	0.3	5
1614	chr1	156337979	156338979	RHBG	hg19	+	0.5	3.7	chr3	88287210	88288210	ENSMUSG00000103766	mm10	-	0.08	6.75	chr16	29341541	29343541	ENSDARG00000009018	danRer10	-	0.2	2.6	chr3L	4909368	4911368	FBgn0028699	dm6	+	0.4	0.4	CHROMOSOME_V	5427144	5429144	WBGene00004358	ce10	+	0.3	0.3	NA	NA	NA	NA	NA	NA	NA	NA	1
1615	chr1	156390221	156391221	MIR9-1	hg19	-	0.7	2.5	NA	NA	NA	NA	NA	NA	NA	NA	NA	NA	NA	NA	NA	NA	NA	NA	NA	NA	NA	NA	NA	NA	NA	NA	NA	NA	NA	NA	NA	NA	NA	NA	NA	NA	NA	NA	NA	NA	NA	NA	-1
1616	chr1	156399184	156400184	C1orf61	hg19	-	0.1	48.8	NA	NA	NA	NA	NA	NA	NA	NA	NA	NA	NA	NA	NA	NA	NA	NA	NA	NA	NA	NA	NA	NA	NA	NA	NA	NA	NA	NA	NA	NA	NA	NA	NA	NA	NA	NA	NA	NA	NA	NA	-1
1617	chr1	156470634	156471634	MEF2D	hg19	-	22.4	28.8	chr3	88141372	88142372	ENSMUSG00000001419	mm10	+	0.18	6.13	chr16	29258894	29260894	ENSDARG00000040237	danRer10	-	1.5	1.9	chr2R	9957858	9959858	FBgn0011656	dm6	-	0.93	11.92	CHROMOSOME_I	9094950	9096950	WBGene00003182	ce10	+	0.1	0.1	NA	NA	NA	NA	NA	NA	NA	NA	1
1618	chr1	156542396	156543396	IQGAP3	hg19	-	0.1	1.7	chr3	88080971	88081971	ENSMUSG00000028068	mm10	+	0	0.2	chr16	54969569	54971569	ENSDARG00000098650	danRer10	+	6	6.1	NA	NA	NA	NA	NA	NA	NA	NA	CHROMOSOME_I	14262289	14264289	WBGene00003980	ce10	+	0.1	1.3	chrXVI	94109	96109	YPL242C	sacCer3	-	0.3	0.4	1
1619	chr1	156548518	156549518	TTC24	hg19	+	0.4	0.5	chr3	88078304	88079304	ENSMUSG00000051036	mm10	-	0.33	2.25	NA	NA	NA	NA	NA	NA	NA	NA	NA	NA	NA	NA	NA	NA	NA	NA	NA	NA	NA	NA	NA	NA	NA	NA	NA	NA	NA	NA	NA	NA	NA	NA	1
1620	chr1	156560557	156561557	APOA1BP	hg19	+	0	1.3	NA	NA	NA	NA	NA	NA	NA	NA	NA	NA	NA	NA	NA	NA	NA	NA	NA	NA	NA	NA	NA	NA	NA	NA	NA	NA	NA	NA	NA	NA	NA	NA	NA	NA	NA	NA	NA	NA	NA	NA	-1
1621	chr1	156571279	156572279	GPATCH4	hg19	-	0.4	0.9	chr3	88042108	88043108	ENSMUSG00000028069	mm10	+	0	30.46	chr16	29089669	29091669	ENSDARG00000091931	danRer10	+	0.1	0.1	chr3R	31214942	31216942	FBgn0039829	dm6	-	0.11	1.55	NA	NA	NA	NA	NA	NA	NA	NA	NA	NA	NA	NA	NA	NA	NA	NA	1
1622	chr1	156588085	156589085	HAPLN2	hg19	+	0.3	4.7	chr3	88027583	88028583	ENSMUSG00000004894	mm10	-	0	0.22	NA	NA	NA	NA	NA	NA	NA	NA	NA	NA	NA	NA	NA	NA	NA	NA	NA	NA	NA	NA	NA	NA	NA	NA	NA	NA	NA	NA	NA	NA	NA	NA	1
1623	chr1	156610739	156611739	BCAN	hg19	+	0.2	4.1	chr3	88000230	88001230	ENSMUSG00000004892	mm10	-	0	33.11	chr16	29399049	29401049	ENSDARG00000099412	danRer10	-	0.4	2.9	NA	NA	NA	NA	NA	NA	NA	NA	NA	NA	NA	NA	NA	NA	NA	NA	NA	NA	NA	NA	NA	NA	NA	NA	5
1624	chr1	156647189	156648189	NES	hg19	-	0.4	0.5	chr3	87970093	87971093	ENSMUSG00000004891	mm10	+	0	19.58	chr16	29108044	29110044	ENSDARG00000088805	danRer10	+	0.8	3	NA	NA	NA	NA	NA	NA	NA	NA	NA	NA	NA	NA	NA	NA	NA	NA	NA	NA	NA	NA	NA	NA	NA	NA	12
1625	chr1	156675608	156676608	CRABP2	hg19	-	42.7	42.7	chr3	87947666	87948666	ENSMUSG00000004885	mm10	+	0.53	35.1	chr16	14505883	14507883	ENSDARG00000073978	danRer10	-	7.5	7.8	chr3R	11566054	11568054	FBgn0037913	dm6	-	0.26	0.83	CHROMOSOME_I	6728377	6730377	WBGene00002258	ce10	-	0.6	0.6	NA	NA	NA	NA	NA	NA	NA	NA	3
1626	chr1	156697705	156698705	ISG20L2	hg19	-	0.3	4.5	chr3	87929314	87930314	ENSMUSG00000048039	mm10	+	0.26	1.77	chr16	29440363	29442363	ENSDARG00000102266	danRer10	-	0.8	1	chr3L	14050206	14052206	FBgn0036405	dm6	+	0	2.32	NA	NA	NA	NA	NA	NA	NA	NA	chrXV	180427	182427	YOL080C	sacCer3	-	0.8	0.8	1
1627	chr1	156697262	156698262	RRNAD1	hg19	+	0.3	9.8	chr3	87930127	87931127	ENSMUSG00000004896	mm10	-	2.15	45.03	chr16	29441128	29443128	ENSDARG00000089033	danRer10	+	0.6	2.4	chr2R	7955150	7957150	FBgn0033240	dm6	+	0	3.31	CHROMOSOME_I	10569068	10571068	WBGene00009123	ce10	+	0.1	1.6	NA	NA	NA	NA	NA	NA	NA	NA	5
1628	chr1	156710923	156711923	MRPL24	hg19	-	2.9	28.2	chr3	87918506	87919506	ENSMUSG00000019710	mm10	+	0.13	0.13	chr19	7575866	7577866	ENSDARG00000019222	danRer10	+	0.6	1.5	chr2L	4944361	4946361	FBgn0031651	dm6	-	0.88	38.85	CHROMOSOME_I	5506026	5508026	WBGene00019076	ce10	-	0.2	2.4	NA	NA	NA	NA	NA	NA	NA	NA	8
1629	chr1	156722240	156723240	HDGF	hg19	-	0.2	0.3	chr3	87905321	87906321	ENSMUSG00000004897	mm10	+	0.11	11.92	NA	NA	NA	NA	NA	NA	NA	NA	chr3R	30051514	30053514	FBgn0039743	dm6	+	0.33	1.55	CHROMOSOME_I	5985494	5987494	WBGene00015501	ce10	+	0	2.6	NA	NA	NA	NA	NA	NA	NA	NA	1
1630	chr1	156736273	156737273	PRCC	hg19	+	2.5	2.6	chr3	87885608	87886608	ENSMUSG00000004895	mm10	-	2.48	2.48	chr19	7587404	7589404	ENSDARG00000063252	danRer10	+	4.3	17.6	chr3L	1646464	1648464	FBgn0035249	dm6	-	0.33	2.87	NA	NA	NA	NA	NA	NA	NA	NA	NA	NA	NA	NA	NA	NA	NA	NA	1
1631	chr1	156784541	156785541	NTRK1	hg19	+	3	8	chr3	87795162	87796162	ENSMUSG00000028072	mm10	-	2.65	45.7	chr16	45887166	45889166	ENSDARG00000004586	danRer10	-	0.6	2	NA	NA	NA	NA	NA	NA	NA	NA	NA	NA	NA	NA	NA	NA	NA	NA	NA	NA	NA	NA	NA	NA	NA	NA	5
1632	chr1	156786640	156787640	SH2D2A	hg19	-	8.1	10.7	chr3	87846005	87847005	ENSMUSG00000028071	mm10	+	0.44	0.57	chr19	11295009	11297009	ENSDARG00000089983	danRer10	+	0	0.1	NA	NA	NA	NA	NA	NA	NA	NA	CHROMOSOME_IV	10416861	10418861	WBGene00008733	ce10	-	0.2	0.4	NA	NA	NA	NA	NA	NA	NA	NA	1
1633	chr1	156828712	156829712	INSRR	hg19	-	3.5	55.8	chr3	87795951	87796951	ENSMUSG00000005640	mm10	+	1.82	52.32	NA	NA	NA	NA	NA	NA	NA	NA	chr3R	21618321	21620321	FBgn0013984	dm6	-	0	2.22507e-308	CHROMOSOME_III	3027792	3029792	WBGene00000898	ce10	-	0.4	1.3	NA	NA	NA	NA	NA	NA	NA	NA	9
1634	chr1	156862522	156863522	PEAR1	hg19	+	0.3	2.2	chr3	87824306	87825306	ENSMUSG00000028073	mm10	-	33.77	36.87	chr16	30479114	30481114	ENSDARG00000060753	danRer10	+	0.3	1.3	chr3L	1730107	1732107	FBgn0027594	dm6	-	0.44	4.3	NA	NA	NA	NA	NA	NA	NA	NA	NA	NA	NA	NA	NA	NA	NA	NA	1
1635	chr1	156889423	156890423	LRRC71	hg19	+	0.1	1	chr3	87748623	87749623	ENSMUSG00000023084	mm10	-	0.5	0.53	chr19	9171748	9173748	ENSDARG00000036412	danRer10	+	0.1	5.5	NA	NA	NA	NA	NA	NA	NA	NA	NA	NA	NA	NA	NA	NA	NA	NA	NA	NA	NA	NA	NA	NA	NA	NA	1
1636	chr1	156906036	156907036	MIR765	hg19	-	1	3.9	NA	NA	NA	NA	NA	NA	NA	NA	NA	NA	NA	NA	NA	NA	NA	NA	NA	NA	NA	NA	NA	NA	NA	NA	NA	NA	NA	NA	NA	NA	NA	NA	NA	NA	NA	NA	NA	NA	NA	NA	-1
1637	chr1	157015162	157016162	ARHGEF11	hg19	-	0.4	46.8	chr3	87616575	87617575	ENSMUSG00000041977	mm10	+	0	32.23	chr7	5364558	5366558	ENSDARG00000052482	danRer10	-	0.7	0.7	chr2R	17026190	17028190	FBgn0023172	dm6	+	0	0.22	NA	NA	NA	NA	NA	NA	NA	NA	chrXII	861714	863714	YLR371W	sacCer3	+	0.4	1	3
1638	chr1	157069600	157070600	ETV3L	hg19	-	0	6.4	NA	NA	NA	NA	NA	NA	NA	NA	NA	NA	NA	NA	NA	NA	NA	NA	NA	NA	NA	NA	NA	NA	NA	NA	NA	NA	NA	NA	NA	NA	NA	NA	NA	NA	NA	NA	NA	NA	NA	NA	-1
1639	chr1	157097153	157098153	CYCSP52	hg19	+	0.4	1.5	NA	NA	NA	NA	NA	NA	NA	NA	NA	NA	NA	NA	NA	NA	NA	NA	NA	NA	NA	NA	NA	NA	NA	NA	NA	NA	NA	NA	NA	NA	NA	NA	NA	NA	NA	NA	NA	NA	NA	NA	-1
1640	chr1	157108383	157109383	ETV3	hg19	-	2.9	36.1	chr3	87524407	87525407	ENSMUSG00000003382	mm10	+	0	17.22	NA	NA	NA	NA	NA	NA	NA	NA	NA	NA	NA	NA	NA	NA	NA	NA	NA	NA	NA	NA	NA	NA	NA	NA	NA	NA	NA	NA	NA	NA	NA	NA	15
1641	chr1	157522310	157523310	FCRL5	hg19	-	0.2	0.2	NA	NA	NA	NA	NA	NA	NA	NA	NA	NA	NA	NA	NA	NA	NA	NA	NA	NA	NA	NA	NA	NA	NA	NA	NA	NA	NA	NA	NA	NA	NA	NA	NA	NA	NA	NA	NA	NA	NA	NA	-1
1642	chr1	157567870	157568870	FCRL4	hg19	-	0.5	0.9	NA	NA	NA	NA	NA	NA	NA	NA	NA	NA	NA	NA	NA	NA	NA	NA	NA	NA	NA	NA	NA	NA	NA	NA	NA	NA	NA	NA	NA	NA	NA	NA	NA	NA	NA	NA	NA	NA	NA	NA	-1
1643	chr1	157670647	157671647	FCRL3	hg19	-	0.4	7.2	NA	NA	NA	NA	NA	NA	NA	NA	NA	NA	NA	NA	NA	NA	NA	NA	NA	NA	NA	NA	NA	NA	NA	NA	NA	NA	NA	NA	NA	NA	NA	NA	NA	NA	NA	NA	NA	NA	NA	NA	-1
1645	chr1	157789940	157790940	FCRL1	hg19	-	0.1	0.2	chr3	87375460	87376460	ENSMUSG00000059994	mm10	+	0	2.22507e-308	NA	NA	NA	NA	NA	NA	NA	NA	NA	NA	NA	NA	NA	NA	NA	NA	NA	NA	NA	NA	NA	NA	NA	NA	NA	NA	NA	NA	NA	NA	NA	NA	1
1646	chr1	157811634	157812634	CD5L	hg19	-	0	0.4	chr3	87356881	87357881	ENSMUSG00000015854	mm10	+	0.09	0.17	chr4	5490167	5492167	ENSDARG00000018770	danRer10	-	0.5	4.6	NA	NA	NA	NA	NA	NA	NA	NA	NA	NA	NA	NA	NA	NA	NA	NA	NA	NA	NA	NA	NA	NA	NA	NA	1
1647	chr1	157962062	157963062	KIRREL	hg19	+	0.6	51.9	chr3	87174747	87175747	ENSMUSG00000041734	mm10	-	3.53	3.81	chr2	44184809	44186809	ENSDARG00000056998	danRer10	-	0.4	0.7	NA	NA	NA	NA	NA	NA	NA	NA	CHROMOSOME_X	2514309	2516309	WBGene00006365	ce10	-	0.8	0.8	NA	NA	NA	NA	NA	NA	NA	NA	2
1648	chr1	158110430	158111430	RP11-404O13.1	hg19	-	0.3	0.6	NA	NA	NA	NA	NA	NA	NA	NA	NA	NA	NA	NA	NA	NA	NA	NA	NA	NA	NA	NA	NA	NA	NA	NA	NA	NA	NA	NA	NA	NA	NA	NA	NA	NA	NA	NA	NA	NA	NA	NA	-1
1649	chr1	158148736	158149736	CD1D	hg19	+	2.7	4.4	chr3	86999441	87000441	ENSMUSG00000028076	mm10	-	0	0.5	NA	NA	NA	NA	NA	NA	NA	NA	NA	NA	NA	NA	NA	NA	NA	NA	NA	NA	NA	NA	NA	NA	NA	NA	NA	NA	NA	NA	NA	NA	NA	NA	1
1650	chr1	158222926	158223926	CD1A	hg19	+	0.1	0.1	NA	NA	NA	NA	NA	NA	NA	NA	NA	NA	NA	NA	NA	NA	NA	NA	NA	NA	NA	NA	NA	NA	NA	NA	NA	NA	NA	NA	NA	NA	NA	NA	NA	NA	NA	NA	NA	NA	NA	NA	-1
1651	chr1	158258562	158259562	CD1C	hg19	+	0.4	0.4	NA	NA	NA	NA	NA	NA	NA	NA	NA	NA	NA	NA	NA	NA	NA	NA	NA	NA	NA	NA	NA	NA	NA	NA	NA	NA	NA	NA	NA	NA	NA	NA	NA	NA	NA	NA	NA	NA	NA	NA	-1
1652	chr1	158301321	158302321	CD1B	hg19	-	0.5	6	NA	NA	NA	NA	NA	NA	NA	NA	NA	NA	NA	NA	NA	NA	NA	NA	NA	NA	NA	NA	NA	NA	NA	NA	NA	NA	NA	NA	NA	NA	NA	NA	NA	NA	NA	NA	NA	NA	NA	NA	-1
1653	chr1	158322485	158323485	CD1E	hg19	+	0	0.3	NA	NA	NA	NA	NA	NA	NA	NA	NA	NA	NA	NA	NA	NA	NA	NA	NA	NA	NA	NA	NA	NA	NA	NA	NA	NA	NA	NA	NA	NA	NA	NA	NA	NA	NA	NA	NA	NA	NA	NA	-1
1655	chr1	158390656	158391656	OR10K2	hg19	-	0	0.1	chr8	83534780	83535780	ENSMUSG00000047286	mm10	+	0	2.78	NA	NA	NA	NA	NA	NA	NA	NA	NA	NA	NA	NA	NA	NA	NA	NA	NA	NA	NA	NA	NA	NA	NA	NA	NA	NA	NA	NA	NA	NA	NA	NA	1
1657	chr1	158448667	158449667	OR10R2	hg19	+	0.3	0.3	NA	NA	NA	NA	NA	NA	NA	NA	NA	NA	NA	NA	NA	NA	NA	NA	NA	NA	NA	NA	NA	NA	NA	NA	NA	NA	NA	NA	NA	NA	NA	NA	NA	NA	NA	NA	NA	NA	NA	NA	-1
1658	chr1	158517895	158518895	OR6Y1	hg19	-	29.1	43.9	chr1	174441082	174442082	ENSMUSG00000066671	mm10	+	0.33	0.44	NA	NA	NA	NA	NA	NA	NA	NA	NA	NA	NA	NA	NA	NA	NA	NA	NA	NA	NA	NA	NA	NA	NA	NA	NA	NA	NA	NA	NA	NA	NA	NA	2
1660	NA	NA	NA	NA	NA	NA	NA	NA	chr1	174364122	174365122	ENSMUSG00000066672	mm10	+	0.11	0.11	NA	NA	NA	NA	NA	NA	NA	NA	NA	NA	NA	NA	NA	NA	NA	NA	NA	NA	NA	NA	NA	NA	NA	NA	NA	NA	NA	NA	NA	NA	NA	NA	-1
1661	chr1	158575228	158576228	OR10Z1	hg19	+	0.2	0.3	chr1	174252061	174253061	ENSMUSG00000050788	mm10	-	0	7.47	NA	NA	NA	NA	NA	NA	NA	NA	NA	NA	NA	NA	NA	NA	NA	NA	NA	NA	NA	NA	NA	NA	NA	NA	NA	NA	NA	NA	NA	NA	NA	NA	1
1662	chr1	158656506	158657506	SPTA1	hg19	-	0.2	0.2	chr1	174171776	174172776	ENSMUSG00000026532	mm10	+	0.33	2.48	NA	NA	NA	NA	NA	NA	NA	NA	NA	NA	NA	NA	NA	NA	NA	NA	NA	NA	NA	NA	NA	NA	NA	NA	NA	NA	NA	NA	NA	NA	NA	NA	13
1664	NA	NA	NA	NA	NA	NA	NA	NA	chr1	174130517	174131517	ENSMUSG00000051528	mm10	+	0.19	0.22	NA	NA	NA	NA	NA	NA	NA	NA	NA	NA	NA	NA	NA	NA	NA	NA	NA	NA	NA	NA	NA	NA	NA	NA	NA	NA	NA	NA	NA	NA	NA	NA	-1
1665	chr1	158723605	158724605	OR6K6	hg19	+	0	2.22507e-308	chr1	174121162	174122162	ENSMUSG00000046486	mm10	-	0.33	0.33	NA	NA	NA	NA	NA	NA	NA	NA	NA	NA	NA	NA	NA	NA	NA	NA	NA	NA	NA	NA	NA	NA	NA	NA	NA	NA	NA	NA	NA	NA	NA	NA	1
1666	chr1	158736472	158737472	OR6N1	hg19	-	6.5	27.7	chr1	174083331	174084331	ENSMUSG00000049528	mm10	+	0	2.22507e-308	NA	NA	NA	NA	NA	NA	NA	NA	NA	NA	NA	NA	NA	NA	NA	NA	NA	NA	NA	NA	NA	NA	NA	NA	NA	NA	NA	NA	NA	NA	NA	NA	4
1667	NA	NA	NA	NA	NA	NA	NA	NA	chr1	174065605	174066605	ENSMUSG00000050134	mm10	+	0	0.11	NA	NA	NA	NA	NA	NA	NA	NA	NA	NA	NA	NA	NA	NA	NA	NA	NA	NA	NA	NA	NA	NA	NA	NA	NA	NA	NA	NA	NA	NA	NA	NA	-1
1668	chr1	158800167	158801167	MNDA	hg19	+	0.1	0.7	chr1	173942491	173943491	ENSMUSG00000090272	mm10	-	19.45	20.15	NA	NA	NA	NA	NA	NA	NA	NA	NA	NA	NA	NA	NA	NA	NA	NA	NA	NA	NA	NA	NA	NA	NA	NA	NA	NA	NA	NA	NA	NA	NA	NA	1
1671	chr1	159046647	159047647	AIM2	hg19	-	0	4.3	chr1	173349879	173350879	ENSMUSG00000037860	mm10	+	27.65	53.15	NA	NA	NA	NA	NA	NA	NA	NA	NA	NA	NA	NA	NA	NA	NA	NA	NA	NA	NA	NA	NA	NA	NA	NA	NA	NA	NA	NA	NA	NA	NA	NA	16
1672	chr1	159140376	159141376	CADM3	hg19	+	0.4	37.9	chr1	173367695	173368695	ENSMUSG00000005338	mm10	-	4.19	19.21	chr2	44329554	44331554	ENSDARG00000057013	danRer10	-	4.9	50.5	NA	NA	NA	NA	NA	NA	NA	NA	NA	NA	NA	NA	NA	NA	NA	NA	NA	NA	NA	NA	NA	NA	NA	NA	15
1673	chr1	159172212	159173212	LOC100131825	hg19	-	4.6	53.6	NA	NA	NA	NA	NA	NA	NA	NA	NA	NA	NA	NA	NA	NA	NA	NA	NA	NA	NA	NA	NA	NA	NA	NA	NA	NA	NA	NA	NA	NA	NA	NA	NA	NA	NA	NA	NA	NA	NA	NA	-1
1674	chr1	159172802	159173802	DARC	hg19	+	56.3	56.3	NA	NA	NA	NA	NA	NA	NA	NA	NA	NA	NA	NA	NA	NA	NA	NA	NA	NA	NA	NA	NA	NA	NA	NA	NA	NA	NA	NA	NA	NA	NA	NA	NA	NA	NA	NA	NA	NA	NA	NA	-1
[truncated: 22,537 more rows]
