# Supplementary material for: Whole genome experimental maps of DNA G-quadruplexes in multiple species
Source: Nucleic Acids Res. 2019 Mar 20;47(8):3862–74. doi: 10.1093/nar/gkz179 (PMC6486626; doi:10.1093/nar/gkz179)
Supplement: Supplementary Data [file gkz179_supplemental_files.zip › Supplemental_File_S3.xls]

## Sheet: all_clusters_BP
Term	no_cluster_1	hg_cluster_2	hg,mm_cluster_3	mm_cluster_5	hg>mm_cluster_6	ce_cluster_12	dm_cluster_13	danrer_cluster_14
GO:0045944~positive regulation of transcription from RNA polymerase II promoter	0	0	6.63218	0	0	1.27623	0	0
GO:0006366~transcription from RNA polymerase II promoter	0	0	5.49294	0	0	0	2.89544	0
GO:0009952~anterior/posterior pattern specification	0	1.36103	4.26209	0	0	0	0	0
GO:0001501~skeletal system development	0	0	4.24693	0	0	0	0	0
GO:0090103~cochlea morphogenesis	0	0	4.15317	0	0	0	0	0
GO:0007399~nervous system development	0	0	4.0608	0	0	0	0	0
GO:1904322~cellular response to forskolin	0	0	3.55804	0	0	0	0	0
GO:0030199~collagen fibril organization	0	0	3.49587	0	0	0	0	0
GO:0007417~central nervous system development	0	0	3.49434	0	0	0	0	0
GO:0000122~negative regulation of transcription from RNA polymerase II promoter	0	1.03753	3.38665	0	0	0	0	0
GO:0048704~embryonic skeletal system morphogenesis	0	0	3.38437	0	0	0	0	0
GO:0007268~chemical synaptic transmission	0	0	3.32603	0	0	0	0	0
GO:0071526~semaphorin-plexin signaling pathway	0	0	3.29927	0	0	0	0	0
GO:0006351~transcription, DNA-templated	0	0	3.28998	0	0	0	1.12243	0
GO:0061337~cardiac conduction	0	0	3.28051	0	0	0	0	0
GO:0045666~positive regulation of neuron differentiation	0	1.36103	3.26113	0	0	0	0	0
GO:0045893~positive regulation of transcription, DNA-templated	0	1.36404	3.18855	0	0	0	1.19258	0
GO:0046426~negative regulation of JAK-STAT cascade	0	0	3.17453	0	0	0	0	0
GO:0071805~potassium ion transmembrane transport	0	0	3.04223	0	0	0	0	0
GO:0007189~adenylate cyclase-activating G-protein coupled receptor signaling pathway	0	0	2.84017	0	1.43839	0	0	0
GO:0051216~cartilage development	0	0	2.73969	0	0	0	0	0
GO:0030182~neuron differentiation	0	0	2.7266	0	0	0	0	0
GO:0006355~regulation of transcription, DNA-templated	0	0	2.71796	1.20824	0	0	3.09539	0
GO:0001755~neural crest cell migration	0	0	2.71574	0	0	0	0	0
GO:0007275~multicellular organism development	0	0	2.70214	1.04736	0	0	1.05227	0
GO:0034765~regulation of ion transmembrane transport	0	0	2.68189	0	0	0	0	0
GO:0010718~positive regulation of epithelial to mesenchymal transition	0	0	2.6628	0	0	0	0	0
GO:0046661~male sex differentiation	0	0	2.55009	0	0	0	0	0
GO:0090179~planar cell polarity pathway involved in neural tube closure	0	0	2.54277	0	0	0	1.81526	0
GO:0006171~cAMP biosynthetic process	0	0	2.53642	0	0	0	0	0
GO:0060412~ventricular septum morphogenesis	0	0	2.45432	0	0	0	0	0
GO:0030178~negative regulation of Wnt signaling pathway	0	0	2.33278	0	0	0	1.33368	0
GO:0007420~brain development	0	0	2.26703	0	0	0	0	0
GO:0048701~embryonic cranial skeleton morphogenesis	0	0	2.26099	0	0	0	0	0
GO:0016055~Wnt signaling pathway	0	0	2.25005	0	0	0	0	0
GO:0048665~neuron fate specification	0	0	2.20713	0	0	0	0	0
GO:0060023~soft palate development	0	0	2.18269	0	0	0	0	0
GO:0003151~outflow tract morphogenesis	0	0	2.12808	0	0	0	0	0
GO:0006357~regulation of transcription from RNA polymerase II promoter	0	0	2.10682	0	0	1.19268	1.12841	0
GO:0014898~cardiac muscle hypertrophy in response to stress	0	0	2.06445	0	0	0	0	0
GO:0016569~covalent chromatin modification	0	0	2.06443	0	0	0	0	0
GO:0038083~peptidyl-tyrosine autophosphorylation	0	0	2.06338	0	0	0	0	0
GO:0010225~response to UV-C	0	0	2.0354	0	0	0	0	0
GO:0051481~negative regulation of cytosolic calcium ion concentration	0	0	2.0354	0	0	0	0	0
GO:0060078~regulation of postsynaptic membrane potential	0	0	2.03181	0	0	0	0	0
GO:0071300~cellular response to retinoic acid	0	0	2.00548	0	0	0	0	0
GO:0045787~positive regulation of cell cycle	0	0	2.00508	0	0	0	0	0
GO:0008284~positive regulation of cell proliferation	0	0	1.51321	0	2.88021	0	0	0
GO:0006811~ion transport	0	0	1.493	0	0	0	3.75146	0
GO:1902476~chloride transmembrane transport	0	0	1.48437	0	0	0	4.00199	0
GO:0046777~protein autophosphorylation	0	0	1.04829	0	2.43855	0	0	0
GO:0050911~detection of chemical stimulus involved in sensory perception of smell	7.01714	0	0	0	0	0	0	0
GO:0000398~mRNA splicing, via spliceosome	6.33354	0	0	0	0	0	0	0
GO:0050907~detection of chemical stimulus involved in sensory perception	4.34969	0	0	0	0	0	0	0
GO:0006412~translation	3.54623	0	0	0	0	0	0	0
GO:0007067~mitotic nuclear division	3.23885	0	0	0	0	0	0	0
GO:0052695~cellular glucuronidation	2.48163	0	0	0	0	0	0	0
GO:0043029~T cell homeostasis	2.47883	0	0	0	0	0	0	0
GO:0045792~negative regulation of cell size	2.36165	0	0	0	0	0	0	0
GO:0006364~rRNA processing	2.35647	0	0	0	0	0	0	0
GO:0042742~defense response to bacterium	2.29503	0	0	0	0	0	0	0
GO:0051301~cell division	2.29397	0	0	0	0	0	0	0
GO:0006368~transcription elongation from RNA polymerase II promoter	2.22788	0	0	0	0	0	0	0
GO:0032981~mitochondrial respiratory chain complex I assembly	2.10334	0	0	0	0	0	0	0
GO:0007584~response to nutrient	2.10308	0	0	0	0	0	0	0
GO:0032543~mitochondrial translation	2.02748	0	0	0	0	0	0	0
GO:0000187~activation of MAPK activity	0	1.18293	0	0	2.88598	0	0	0
GO:0000188~inactivation of MAPK activity	0	0	0	0	4.54559	0	0	0
GO:0001967~suckling behavior	0	0	0	0	3.63118	0	0	0
GO:0006805~xenobiotic metabolic process	0	0	0	0	0	0	0	5.82103
GO:0006821~chloride transport	0	0	0	0	0	0	3.41896	0
GO:0006887~exocytosis	0	1.20599	0	0	1.76843	0	0	2.13982
GO:0007204~positive regulation of cytosolic calcium ion concentration	0	0	0	0	0	0	0	2.52088
GO:0007214~gamma-aminobutyric acid signaling pathway	0	0	0	0	0	0	2.41671	0
GO:0007265~Ras protein signal transduction	0	0	0	2.24883	0	0	0	0
GO:0007568~aging	0	0	0	0	3.16465	0	0	0
GO:0008202~steroid metabolic process	0	0	0	0	0	0	0	3.43987
GO:0009967~positive regulation of signal transduction	0	0	0	2.91536	0	0	0	0
GO:0015807~L-amino acid transport	0	2.18755	0	0	0	0	0	0
GO:0015808~L-alanine transport	0	0	0	0	0	3.56978	0	0
GO:0016098~monoterpenoid metabolic process	0	0	0	0	0	0	1.03264	2.50558
GO:0016311~dephosphorylation	0	0	0	0	3.7604	0	0	0
GO:0016573~histone acetylation	0	0	0	0	0	0	0	3.88363
GO:0016925~protein sumoylation	0	2.36884	0	0	0	0	0	0
GO:0017144~drug metabolic process	0	0	0	0	0	0	1.1576	4.38458
GO:0019373~epoxygenase P450 pathway	0	0	0	0	0	0	0	11.9169
GO:0019752~carboxylic acid metabolic process	0	0	0	0	0	0	4.53403	0
GO:0030032~lamellipodium assembly	0	0	0	2.1342	0	0	0	0
GO:0030512~negative regulation of transforming growth factor beta receptor signaling pathway	0	2.0654	0	0	0	0	0	0
GO:0030968~endoplasmic reticulum unfolded protein response	0	2.24904	0	0	0	0	0	0
GO:0032212~positive regulation of telomere maintenance via telomerase	0	0	0	2.02399	0	0	0	0
GO:0032264~IMP salvage	0	0	0	0	0	0	2.60254	0
GO:0035335~peptidyl-tyrosine dephosphorylation	0	0	0	0	3.13272	0	0	0
GO:0035524~proline transmembrane transport	0	0	0	0	0	3.56978	0	0
GO:0039694~viral RNA genome replication	0	0	0	0	0	0	0	2.24297
GO:0042738~exogenous drug catabolic process	0	0	0	0	0	0	0	4.85413
GO:0042981~regulation of apoptotic process	0	0	0	2.41287	0	0	0	0
GO:0043297~apical junction assembly	0	2.15117	0	0	0	0	0	0
GO:0043484~regulation of RNA splicing	0	0	0	0	2.24743	0	0	0
GO:0043524~negative regulation of neuron apoptotic process	0	2.21498	0	0	0	0	0	0
GO:0048015~phosphatidylinositol-mediated signaling	0	0	0	2.44439	0	0	0	0
GO:0055072~iron ion homeostasis	0	2.06271	0	0	0	0	0	0
GO:0055114~oxidation-reduction process	0	0	0	0	0	0	0	2.43692
GO:0060012~synaptic transmission, glycinergic	0	0	0	0	0	0	3.66344	0
GO:0071277~cellular response to calcium ion	0	0	0	0	0	0	2.0738	0
GO:0097267~omega-hydroxylase P450 pathway	0	0	0	0	0	0	2.06471	2.13805
GO:1900006~positive regulation of dendrite development	0	0	0	0	2.16124	0	0	0
GO:1902475~L-alpha-amino acid transmembrane transport	0	2.60312	0	0	0	0	0	0
GO:1904262~negative regulation of TORC1 signaling	0	2.41283	0	0	0	0	0	0
GO:1990035~calcium ion import into cell	0	0	0	0	0	0	2.81976	0
GO:2000617~positive regulation of histone H3-K9 acetylation	0	0	0	0	0	0	0	2.36369

## Sheet: cluster1_BP
Category	Term	Count	%	PValue	Genes	List Total	Pop Hits	Pop Total	Fold Enrichment	Bonferroni	Benjamini	FDR
GOTERM_BP_DIRECT	GO:0050911~detection of chemical stimulus involved in sensory perception of smell	108	1.37615	9.61e-08	130075, 390442, 120787, 390445, 392391, 391195, 392390, 79339, 390059, 390036, 390038, 343171, 143503, 143502, 390061, 7932, 391189, 390064, 390066, 343169, 81696, 283160, 126370, 254783, 390321, 390323, 8387, 8388, 8383, 390081, 343563, 26538, 26539, 442186, 26531, 283159, 119749, 219432, 389090, 119695, 119694, 219436, 441639, 441308, 119765, 26686, 119764, 26689, 390113, 390083, 403282, 26716,…	6659	164	14853	1.46888	0.000808	0.000808	0.000193
GOTERM_BP_DIRECT	GO:0000398~mRNA splicing, via spliceosome	134	1.70744	4.64e-07	7536, 1477, 5435, 9343, 8220, 1478, 5438, 59286, 23517, 8926, 51634, 27339, 11017, 220988, 5440, 11157, 51428, 4686, 55954, 4116, 23451, 199746, 51362, 56339, 23450, 10907, 8683, 10914, 53938, 10421, 51593, 22794, 23398, 5356, 8106, 3312, 51690, 51692, 100534599, 27316, 25804, 10946, 9879, 1993, 1994, 55660, 79622, 23524, 8233, 79833, 51585, 10212, 57819, 10283, 8175, 2963, 22913, 2962, 10286, 22…	6659	216	14853	1.38375	0.00389275	0.00194827	0.000931
GOTERM_BP_DIRECT	GO:0050907~detection of chemical stimulus involved in sensory perception	31	0.395005	4.47e-05	81300, 8387, 8388, 81797, 219983, 138881, 79541, 138882, 128368, 219986, 138883, 391107, 392390, 219959, 119749, 79317, 219432, 401427, 441308, 128371, 119765, 26686, 119764, 26689, 390113, 390649, 81309, 81328, 124538, 107987545, 441669	6659	39	14853	1.77297	0.313263	0.117739	0.0896807
GOTERM_BP_DIRECT	GO:0006412~translation	135	1.72018	0.000284	84275, 9349, 9343, 55186, 6204, 6164, 51373, 6205, 6206, 338699, 6208, 51081, 6168, 6209, 6167, 9045, 7351, 7352, 1725, 740, 1979, 7350, 3921, 147407, 128308, 60386, 64745, 26156, 55052, 23, 6152, 6159, 207, 6158, 6157, 6156, 51091, 6222, 203427, 10478, 84545, 10165, 9801, 78988, 51023, 51021, 100526842, 8034, 6189, 3035, 55168, 55005, 89874, 60558, 63875, 1468, 83733, 10884, 51116, 10318, 292, 6…	6659	239	14853	1.25991	0.908408	0.449872	0.569073
GOTERM_BP_DIRECT	GO:0007067~mitotic nuclear division	132	1.68196	0.000577	8881, 57348, 90293, 10403, 6871, 22974, 10899, 10540, 387103, 4927, 64682, 4926, 51429, 79003, 56992, 219736, 79892, 55958, 10907, 55193, 11004, 7175, 10910, 51434, 54821, 51433, 5932, 55559, 10726, 79023, 113130, 9221, 9903, 348235, 22924, 25906, 55165, 29086, 1068, 9024, 9025, 1069, 83461, 23194, 5347, 93973, 85444, 54069, 57542, 55872, 1063, 9232, 57405, 91272, 8658, 112574, 1639, 83540, 990, …	6659	236	14853	1.24758	0.992187	0.621067	1.1517
GOTERM_BP_DIRECT	GO:0052695~cellular glucuronidation	14	0.178389	0.00329894	54575, 54576, 54578, 574537, 54600, 7364, 7363, 54657, 55347, 7367, 54658, 10941, 7366, 54659	6659	16	14853	1.9517	1	0.990245	6.41717
GOTERM_BP_DIRECT	GO:0043029~T cell homeostasis	20	0.254842	0.00332024	596, 11151, 5896, 124976, 778, 54542, 27240, 149041, 5532, 3718, 8740, 5366, 7040, 11035, 8772, 9133, 57864, 29985, 55012, 50943	6659	26	14853	1.71578	1	0.981579	6.45732
GOTERM_BP_DIRECT	GO:0045792~negative regulation of cell size	10	0.127421	0.00434859	5728, 64798, 7248, 84335, 5962, 7349, 859, 207, 1072, 2475	6659	10	14853	2.23052	1	0.989743	8.37554
GOTERM_BP_DIRECT	GO:0006364~rRNA processing	110	1.40163	0.0044008	26168, 9349, 79707, 6204, 6164, 6205, 10200, 6206, 23517, 6208, 6168, 6209, 6167, 54512, 317781, 9045, 54913, 56915, 22803, 120379, 3921, 51010, 55759, 115752, 51013, 6152, 6159, 6158, 22984, 5036, 6157, 6156, 6222, 10813, 54881, 65083, 11340, 1453, 10528, 92345, 51202, 10171, 6189, 404672, 9221, 23195, 83732, 8568, 54606, 10885, 51119, 6175, 6203, 81875, 88745, 6201, 56902, 9188, 11224, 6122, 25…	6659	201	14853	1.22068	1	0.983754	8.47193
GOTERM_BP_DIRECT	GO:0042742~defense response to bacterium	55	0.700815	0.0050696	4353, 100507436, 2207, 245913, 140683, 81623, 4843, 613209, 64127, 26253, 3394, 100423062, 100526773, 6693, 6364, 5553, 3543, 140823, 245929, 3586, 4025, 128488, 3906, 51552, 10563, 3458, 57119, 3516, 1991, 3456, 6372, 58484, 245936, 245939, 117285, 26057, 22861, 5861, 57506, 6279, 245909, 245908, 140881, 7425, 57817, 55576, 107987561, 245940, 116842, 7098, 504180, 7099, 5473, 7096, 503841	6659	92	14853	1.33346	1	0.986058	9.69813
GOTERM_BP_DIRECT	GO:0051301~cell division	171	2.1789	0.00508194	8881, 8317, 10403, 22974, 54908, 9928, 83879, 387103, 10296, 64682, 4926, 27338, 79003, 8872, 10807, 219736, 644186, 11140, 51362, 79892, 10907, 79980, 50624, 11004, 83858, 7175, 91768, 54820, 51434, 54821, 51433, 84936, 5932, 10726, 55559, 3993, 79023, 113130, 27183, 311, 84612, 9903, 348235, 25906, 22924, 29086, 9024, 1068, 9025, 1069, 83461, 23194, 93973, 55660, 23097, 54069, 23111, 85444, 847…	6659	327	14853	1.16642	1	0.979634	9.72061
GOTERM_BP_DIRECT	GO:0006368~transcription elongation from RNA polymerase II promoter	47	0.598879	0.00591721	4331, 5435, 6829, 51497, 8518, 5438, 138474, 6873, 2071, 6874, 26610, 56943, 404672, 6872, 80145, 55250, 7469, 6908, 5440, 2957, 6749, 2958, 54623, 79577, 4686, 6883, 6884, 80237, 6881, 2965, 2963, 2962, 2961, 84337, 2960, 22916, 6917, 7936, 6877, 904, 5431, 5433, 905, 55140, 11047, 2968, 2967	6659	77	14853	1.36148	1	0.984358	11.2298
GOTERM_BP_DIRECT	GO:0032981~mitochondrial respiratory chain complex I assembly	34	0.433231	0.0078825	55863, 54539, 4698, 4708, 4705, 4706, 4701, 4702, 4700, 55471, 4731, 91942, 28976, 51295, 6901, 126328, 51300, 4728, 4716, 4719, 4713, 4726, 79133, 4714, 51079, 4725, 4715, 4722, 4711, 29090, 55967, 4696, 4694, 617	6659	53	14853	1.4309	1	0.994011	14.6866
GOTERM_BP_DIRECT	GO:0007584~response to nutrient	45	0.573394	0.0078872	6770, 4049, 10999, 6750, 6751, 6772, 317, 2729, 218, 158, 1603, 2475, 5019, 1728, 25828, 7352, 3156, 8443, 8520, 1268, 2029, 56477, 411, 2067, 5447, 5728, 6546, 9370, 1327, 916, 64127, 5468, 3297, 4982, 717, 462, 7412, 6198, 8473, 6532, 3565, 64241, 54658, 2181, 2182	6659	74	14853	1.35639	1	0.991392	14.6947
GOTERM_BP_DIRECT	GO:0032543~mitochondrial translation	23	0.293068	0.00938688	283459, 78988, 51023, 51021, 84273, 65993, 51373, 4701, 51116, 51081, 54460, 138428, 3035, 55168, 57129, 54948, 57038, 64963, 23395, 51258, 118487, 55037, 84340	6659	33	14853	1.5546	1	0.994937	17.2459
GOTERM_BP_DIRECT	GO:0006281~DNA repair	119	1.51631	0.0105165	4798, 64210, 10155, 51426, 54891, 672, 29844, 56852, 7405, 51366, 11284, 10721, 197370, 56647, 4595, 7341, 4221, 8208, 5932, 9156, 8438, 55215, 7517, 1453, 28990, 2072, 25988, 2071, 2073, 1647, 259282, 5965, 5422, 2175, 6749, 93973, 2176, 2177, 1642, 284131, 55010, 26270, 5423, 328, 5426, 1111, 4436, 65123, 2305, 22909, 126549, 27301, 9232, 4437, 7320, 2965, 8846, 2968, 83932, 2967, 5890, 221120,…	6659	224	14853	1.18496	1	0.996132	19.1195
GOTERM_BP_DIRECT	GO:0006606~protein import into nucleus	34	0.433231	0.0116458	8888, 10527, 1434, 10526, 23511, 55746, 6774, 7249, 94026, 79902, 9883, 1072, 4927, 55374, 54830, 9670, 103, 55027, 10736, 754, 8021, 3836, 3839, 3838, 100101267, 5901, 57122, 5902, 10628, 10073, 7175, 9688, 1812, 55705	6659	54	14853	1.4044	1	0.996951	20.9523
GOTERM_BP_DIRECT	GO:0000289~nuclear-transcribed mRNA poly(A) tail shortening	20	0.254842	0.0118052	7538, 4292, 246175, 9924, 4849, 55095, 5073, 255967, 85456, 1973, 1974, 1975, 55571, 10605, 25904, 4850, 29883, 154197, 23034, 114034	6659	28	14853	1.59323	1	0.996099	21.2076
GOTERM_BP_DIRECT	GO:0009060~aerobic respiration	22	0.280326	0.0143056	1352, 64745, 9512, 29796, 10873, 56181, 158, 440567, 7349, 6834, 7381, 84269, 1339, 6390, 6391, 1353, 9650, 113115, 1337, 7388, 7385, 9016	6659	32	14853	1.53348	1	0.998297	25.1141
GOTERM_BP_DIRECT	GO:0006379~mRNA cleavage	10	0.127421	0.0143406	53981, 1477, 2081, 6038, 51585, 1478, 55339, 51692, 10978, 29894	6659	11	14853	2.02774	1	0.997693	25.1675
GOTERM_BP_DIRECT	GO:1902188~positive regulation of viral release from host cell	10	0.127421	0.0143406	51652, 9525, 79720, 128866, 92421, 27183, 100526767, 7251, 25978, 1642	6659	11	14853	2.02774	1	0.997693	25.1675
GOTERM_BP_DIRECT	GO:0006397~mRNA processing	94	1.19776	0.0160421	11052, 11051, 10150, 9343, 10891, 282996, 92906, 140890, 25962, 9924, 6421, 255967, 80145, 55544, 84967, 79882, 55339, 3191, 22803, 29890, 79005, 9444, 54998, 6732, 676, 84081, 4841, 54890, 22944, 64062, 56339, 23450, 22984, 22985, 9541, 8683, 9295, 9589, 84950, 58506, 58155, 5930, 6607, 6606, 6651, 83759, 54439, 55119, 26993, 51202, 60493, 22794, 51755, 27257, 116461, 55110, 27254, 246175, 5511,…	6659	175	14853	1.19811	1	0.998457	27.718
GOTERM_BP_DIRECT	GO:0000076~DNA replication checkpoint	8	0.101937	0.0176581	54962, 81620, 144715, 5884, 990, 1763, 5883, 8318	6659	8	14853	2.23052	1	0.998895	30.0639
GOTERM_BP_DIRECT	GO:0045580~regulation of T cell differentiation	8	0.101937	0.0176581	3111, 11005, 57864, 914, 84433, 3600, 56603, 27166	6659	8	14853	2.23052	1	0.998895	30.0639
GOTERM_BP_DIRECT	GO:0015031~protein transport	190	2.421	0.0182354	79585, 689, 10897, 115201, 84932, 55745, 9342, 22872, 653519, 100526767, 5538, 10203, 51375, 55435, 8673, 11015, 11018, 143244, 11014, 64689, 84342, 84079, 80230, 10807, 375035, 79719, 25972, 8029, 10533, 6293, 9546, 9545, 25978, 25977, 80223, 93343, 8498, 23457, 8729, 149371, 89849, 738, 25839, 8723, 126432, 51209, 9367, 54536, 64130, 79023, 54732, 51594, 51715, 55212, 65082, 51699, 3998, 27183,…	6659	376	14853	1.12712	1	0.998802	30.8841
GOTERM_BP_DIRECT	GO:0000387~spliceosomal snRNP assembly	19	0.2421	0.0183281	55696, 79833, 6633, 6634, 9733, 10419, 96764, 9092, 11171, 25929, 8487, 10073, 25804, 54496, 6632, 6631, 6607, 1207, 6606	6659	27	14853	1.56962	1	0.998466	31.015
GOTERM_BP_DIRECT	GO:0097191~extrinsic apoptotic signaling pathway	26	0.331295	0.0184129	8742, 5371, 3624, 8797, 7042, 7040, 3458, 8772, 8737, 8717, 10038, 3570, 204851, 10519, 10962, 81537, 5170, 51741, 51079, 7133, 3717, 355, 7098, 10572, 4088, 407977	6659	40	14853	1.44983	1	0.998069	31.1345
GOTERM_BP_DIRECT	GO:0006283~transcription-coupled nucleotide-excision repair	42	0.535168	0.0192592	57461, 56949, 4331, 9318, 5435, 8533, 5438, 2072, 2071, 2074, 404672, 2073, 100534599, 51138, 27339, 5984, 5985, 9716, 5440, 6117, 6118, 64708, 7874, 1642, 51426, 2067, 10980, 50813, 5983, 6233, 10987, 3980, 7311, 2965, 3978, 6917, 8451, 5431, 8450, 5433, 2968, 2967	6659	71	14853	1.31946	1	0.998142	32.3165
GOTERM_BP_DIRECT	GO:0006310~DNA recombination	42	0.535168	0.0192592	8438, 7517, 4798, 5890, 51750, 23054, 5893, 10856, 3508, 79840, 3516, 283899, 6117, 29893, 5965, 7520, 5888, 93973, 86, 10445, 54780, 2067, 4841, 54891, 328, 5897, 672, 5896, 29844, 22944, 9400, 27434, 8607, 9401, 3980, 27301, 6832, 7247, 3978, 2021, 9156, 201299	6659	71	14853	1.31946	1	0.998142	32.3165
GOTERM_BP_DIRECT	GO:0006122~mitochondrial electron transport, ubiquinol to cytochrome c	11	0.140163	0.0196803	9512, 1537, 29796, 54205, 7381, 4204, 7388, 440567, 7386, 10975, 7385	6659	13	14853	1.88736	1	0.997948	32.8974
GOTERM_BP_DIRECT	GO:0006915~apoptotic process	258	3.28746	0.0199321	4209, 4205, 6772, 84273, 8742, 106821730, 5371, 944, 1311, 10201, 8740, 8739, 4616, 4615, 63916, 84674, 8737, 3486, 23136, 7161, 79811, 8870, 84287, 23645, 6885, 9870, 5366, 90529, 3717, 929, 1718, 84681, 283514, 7073, 8312, 7074, 4790, 56924, 1434, 318, 1432, 10227, 84299, 317, 1075, 922, 7188, 728, 56616, 728393, 149428, 81566, 54476, 58484, 7185, 6478, 128338, 6477, 2833, 5899, 10313, 10884, 6…	6659	521	14853	1.10455	1	0.99763	33.2425
GOTERM_BP_DIRECT	GO:0043928~exonucleolytic nuclear-transcribed mRNA catabolic process involved in deadenylation-dependent decay	20	0.254842	0.0199856	11340, 51010, 51013, 57819, 27257, 167227, 118460, 219988, 51690, 54512, 5393, 80153, 25804, 55802, 1656, 28960, 27258, 56915, 11157, 29883	6659	29	14853	1.53829	1	0.997127	33.3155
GOTERM_BP_DIRECT	GO:0070126~mitochondrial translational termination	49	0.624363	0.0201811	122704, 54516, 51373, 51081, 9553, 28977, 740, 64983, 10240, 128308, 118487, 84340, 64981, 54998, 55052, 64432, 92399, 60488, 54460, 51264, 65005, 57129, 65003, 51263, 84545, 55037, 9801, 51650, 51023, 51021, 56945, 55168, 64969, 64965, 51253, 64963, 51258, 63875, 65993, 10884, 51649, 55173, 116541, 26589, 29093, 7818, 54948, 116540, 51318	6659	85	14853	1.28583	1	0.996698	33.582
GOTERM_BP_DIRECT	GO:0019886~antigen processing and presentation of exogenous peptide antigen via MHC class II	51	0.649847	0.0202891	11258, 3111, 3112, 22872, 29127, 10540, 1520, 9493, 2207, 6396, 3109, 3108, 56992, 9871, 79659, 1514, 162, 163, 164, 51164, 11004, 375, 51626, 64837, 1515, 3127, 8722, 1783, 1785, 7189, 8905, 8907, 9632, 3797, 1509, 1175, 22920, 84516, 10802, 1174, 6712, 1778, 9371, 1639, 1781, 1211, 1213, 10120, 10121, 83547, 3123	6659	89	14853	1.27816	1	0.996147	33.7289
GOTERM_BP_DIRECT	GO:0032402~melanosome transport	15	0.191131	0.0205477	9230, 64284, 5861, 55212, 84100, 388552, 8766, 10540, 26258, 434, 1639, 583, 5874, 585, 4935	6659	20	14853	1.67289	1	0.995723	34.079
GOTERM_BP_DIRECT	GO:0051603~proteolysis involved in cellular protein catabolic process	29	0.369521	0.020753	824, 122706, 8722, 5682, 1075, 9361, 5685, 5684, 5683, 27283, 1520, 3416, 5699, 5698, 5690, 5693, 5692, 5695, 5694, 5696, 1514, 5687, 1513, 5476, 5689, 8192, 143471, 1519, 1515	6659	46	14853	1.40619	1	0.995217	34.3558
GOTERM_BP_DIRECT	GO:0042254~ribosome biogenesis	21	0.267584	0.0215126	23246, 29889, 54552, 26164, 85865, 54680, 92345, 6130, 84273, 10171, 6164, 29102, 9816, 92170, 79050, 6175, 2794, 51187, 6222, 26354, 4931	6659	31	14853	1.51099	1	0.99538	35.3704
GOTERM_BP_DIRECT	GO:0052696~flavonoid glucuronidation	16	0.203874	0.0232855	54575, 54576, 54578, 574537, 54600, 54490, 54579, 10720, 7364, 7363, 54657, 54658, 7367, 54659, 10941, 7366	6659	22	14853	1.62219	1	0.996515	37.6805
GOTERM_BP_DIRECT	GO:0002479~antigen processing and presentation of exogenous peptide antigen via MHC class I, TAP-dependent	34	0.433231	0.0234863	2210, 5719, 122706, 5682, 5710, 5711, 9861, 5686, 5685, 5684, 5683, 948, 2209, 10197, 50489, 3133, 5699, 5698, 4689, 4688, 5690, 5705, 5702, 5693, 5692, 5695, 3693, 5694, 5696, 5687, 3685, 5689, 653361, 143471	6659	56	14853	1.35424	1	0.996113	37.9373
GOTERM_BP_DIRECT	GO:0007005~mitochondrion organization	41	0.522426	0.0254992	211, 84275, 55154, 10891, 2629, 55186, 4899, 9093, 9361, 81858, 23277, 1050, 10730, 8834, 54832, 7019, 65018, 9650, 5442, 2553, 506, 4846, 7015, 10981, 5245, 11232, 84902, 3980, 133522, 11315, 54205, 120892, 4124, 10935, 113115, 10456, 23082, 11331, 6742, 617, 51142	6659	70	14853	1.30644	1	0.997174	40.4551
GOTERM_BP_DIRECT	GO:0070125~mitochondrial translational elongation	48	0.611621	0.0261156	9801, 122704, 51650, 51023, 51021, 56945, 51373, 51081, 9553, 28977, 55168, 64969, 64965, 64963, 51253, 740, 51258, 64983, 128308, 10240, 118487, 64981, 63875, 84340, 54998, 55052, 10884, 64432, 65993, 51649, 55173, 60488, 54460, 116541, 26589, 51264, 29093, 7818, 65005, 57129, 54948, 65003, 51263, 51318, 116540, 85476, 84545, 55037	6659	84	14853	1.27458	1	0.997133	41.2065
GOTERM_BP_DIRECT	GO:0000245~spliceosomal complex assembly	18	0.229358	0.0280364	7536, 8233, 79833, 6633, 6634, 9733, 23451, 10907, 1653, 51340, 8487, 27339, 25804, 6632, 54957, 6607, 6936, 6606	6659	26	14853	1.5442	1	0.997823	43.4907
GOTERM_BP_DIRECT	GO:0006139~nucleobase-containing compound metabolic process	28	0.356779	0.0290142	57721, 318, 122481, 51750, 55133, 5634, 221264, 5636, 10380, 1663, 64863, 3177, 1503, 51727, 4860, 7083, 7378, 204, 9615, 1400, 9153, 9154, 4507, 2079, 471, 7172, 9963, 30834	6659	45	14853	1.38788	1	0.997947	44.6209
GOTERM_BP_DIRECT	GO:0032760~positive regulation of tumor necrosis factor production	29	0.369521	0.02971	64170, 148022, 114609, 1191, 6347, 948, 4615, 3458, 8772, 3929, 8737, 10564, 29108, 2207, 3133, 57506, 5196, 914, 64127, 23643, 54440, 5724, 3717, 929, 7098, 7099, 3952, 7097, 10125	6659	47	14853	1.37628	1	0.997939	45.4119
GOTERM_BP_DIRECT	GO:0008152~metabolic process	86	1.09582	0.0298455	23205, 55902, 348158, 11253, 55748, 9380, 112849, 80308, 54490, 38, 8050, 10449, 5019, 79888, 3638, 2950, 22901, 1629, 116285, 10159, 133121, 84076, 81889, 59084, 201161, 51011, 151313, 6296, 197322, 574537, 51015, 22982, 55268, 2940, 8823, 2944, 10720, 4594, 123876, 56895, 2948, 2947, 79611, 2946, 586, 55326, 80724, 54657, 54658, 54659, 54575, 54576, 2939, 54578, 132949, 54579, 340075, 366, 3032…	6659	162	14853	1.1841	1	0.997677	45.5647
GOTERM_BP_DIRECT	GO:0006378~mRNA polyadenylation	19	0.2421	0.0300694	11052, 53981, 11051, 54623, 1477, 51585, 1478, 55149, 79577, 2926, 10898, 10978, 51692, 29101, 10768, 10914, 56903, 8189, 29894	6659	28	14853	1.51356	1	0.997444	45.8164
GOTERM_BP_DIRECT	GO:0031124~mRNA 3'-end processing	30	0.382263	0.0303308	11051, 1477, 84271, 1478, 22794, 8106, 10978, 51692, 80145, 84324, 29894, 6431, 53981, 9939, 51585, 6430, 4686, 10212, 4116, 51362, 8683, 9295, 10914, 22916, 6429, 10250, 57187, 9785, 6427, 6426	6659	49	14853	1.36562	1	0.997219	46.1086
GOTERM_BP_DIRECT	GO:1902600~hydrogen ion transmembrane transport	33	0.420489	0.031797	1352, 1351, 9550, 29796, 4697, 10975, 57282, 1347, 388753, 150159, 1528, 84679, 6549, 1340, 389015, 6548, 1327, 496, 440567, 170712, 6834, 84419, 55244, 7381, 1339, 10479, 1353, 1355, 56901, 1337, 7388, 7386, 285195	6659	55	14853	1.33831	1	0.997611	47.7209
GOTERM_BP_DIRECT	GO:0000462~maturation of SSU-rRNA from tricistronic rRNA transcript (SSU-rRNA, 5.8S rRNA, LSU-rRNA)	20	0.254842	0.0318935	84294, 27042, 27340, 55127, 10885, 90121, 9277, 11103, 51077, 6208, 79050, 25983, 6229, 9790, 88745, 29080, 64965, 55813, 64963, 705	6659	30	14853	1.48701	1	0.997325	47.8253
GOTERM_BP_DIRECT	GO:0002230~positive regulation of defense response to virus by host	14	0.178389	0.0329889	3594, 25942, 57506, 149233, 10758, 10488, 26191, 29108, 3565, 117854, 5371, 115004, 23586, 340061	6659	19	14853	1.64354	1	0.997522	48.9976
GOTERM_BP_DIRECT	GO:0031648~protein destabilization	21	0.267584	0.0335244	11236, 440193, 283820, 51548, 79577, 6737, 3397, 8945, 4193, 650, 26272, 79139, 23291, 5347, 26224, 10430, 56926, 5591, 6477, 23411, 5828	6659	32	14853	1.46378	1	0.997452	49.5615
GOTERM_BP_DIRECT	GO:0000723~telomere maintenance	21	0.267584	0.0335244	10039, 7014, 7015, 328, 51750, 7013, 1763, 4683, 5892, 2072, 26272, 54386, 5976, 25913, 6117, 7520, 80169, 65057, 6118, 64858, 23049	6659	32	14853	1.46378	1	0.997452	49.5615
GOTERM_BP_DIRECT	GO:0031145~anaphase-promoting complex-dependent catabolic process	45	0.573394	0.0336296	8881, 5719, 8697, 122706, 5682, 5710, 5711, 9861, 5686, 5685, 5684, 5683, 25906, 64682, 27338, 10197, 5347, 701, 51529, 5699, 5698, 11065, 5690, 5705, 5693, 246184, 5702, 5692, 5695, 5694, 6502, 6233, 7311, 5696, 9232, 5687, 996, 5689, 9212, 9184, 51434, 51433, 143471, 891, 29945	6659	79	14853	1.27055	1	0.997175	49.6715
GOTERM_BP_DIRECT	GO:0033962~cytoplasmic mRNA processing body assembly	10	0.127421	0.0345651	25804, 80153, 1656, 26065, 27258, 197135, 219988, 29883, 149041, 1778	6659	12	14853	1.85876	1	0.9973	50.6404
GOTERM_BP_DIRECT	GO:0001514~selenocysteine incorporation	7	0.0891947	0.0349377	54952, 60678, 9728, 1734, 79048, 118672, 51091	6659	7	14853	2.23052	1	0.997155	51.0214
GOTERM_BP_DIRECT	GO:0016255~attachment of GPI anchor to protein	7	0.0891947	0.0349377	80055, 10026, 51604, 8733, 128869, 94005, 5329	6659	7	14853	2.23052	1	0.997155	51.0214
GOTERM_BP_DIRECT	GO:0042594~response to starvation	22	0.280326	0.0349781	6753, 7538, 133, 6751, 10891, 9779, 867, 158, 34, 5468, 38, 5019, 2695, 374659, 11167, 5207, 1649, 1723, 84918, 8443, 54658, 54828	6659	34	14853	1.44327	1	0.996837	51.0626
GOTERM_BP_DIRECT	GO:0008380~RNA splicing	85	1.08308	0.0358226	4857, 10150, 9343, 10891, 282996, 140890, 25962, 8926, 27332, 9410, 7490, 6421, 80145, 55544, 51729, 84967, 154007, 11157, 29890, 79005, 9444, 6732, 676, 84081, 4841, 4686, 55954, 51362, 23450, 22985, 9541, 8449, 9295, 9589, 84950, 3189, 3183, 58506, 1659, 85437, 6651, 83759, 55119, 6638, 26993, 51202, 6633, 6634, 51755, 27257, 55110, 9360, 5511, 8487, 25804, 10946, 5515, 9129, 9128, 58517, 79622…	6659	161	14853	1.1776	1	0.996931	51.9149
GOTERM_BP_DIRECT	GO:0042787~protein ubiquitination involved in ubiquitin-dependent protein catabolic process	80	1.01937	0.0379876	127544, 8881, 55709, 53339, 90135, 494470, 55236, 64777, 51676, 10956, 6872, 57531, 26267, 80311, 10296, 64682, 25898, 54813, 339745, 701, 55643, 51529, 9690, 55220, 57563, 8065, 9817, 81847, 84447, 4193, 9870, 51366, 7311, 9212, 283514, 55658, 8451, 51434, 8450, 51433, 5930, 29945, 25831, 9604, 64750, 374920, 8697, 867, 4734, 9903, 25841, 25906, 23352, 10277, 51255, 5347, 26994, 6478, 64410, 647…	6659	151	14853	1.18173	1	0.997593	54.0363
GOTERM_BP_DIRECT	GO:0006120~mitochondrial electron transport, NADH to ubiquinone	25	0.318552	0.0384219	54539, 4728, 4716, 4698, 4697, 4708, 4705, 4719, 4706, 4713, 4726, 4714, 4701, 51079, 4725, 4715, 4702, 4700, 4731, 4722, 4711, 55967, 4696, 126328, 4694	6659	40	14853	1.39407	1	0.997493	54.451
GOTERM_BP_DIRECT	GO:0032508~DNA duplex unwinding	26	0.331295	0.0393078	84296, 51750, 4683, 1763, 10856, 3508, 8318, 1105, 1663, 5965, 7520, 4172, 4174, 9837, 9400, 8607, 1660, 25788, 9401, 6832, 1653, 57680, 1654, 25913, 84893, 10146	6659	42	14853	1.3808	1	0.997571	55.2859
GOTERM_BP_DIRECT	GO:0097352~autophagosome maturation	16	0.203874	0.0395306	51652, 9342, 65082, 10490, 26276, 100526767, 7405, 26100, 8673, 167410, 23557, 25851, 57231, 63894, 1201, 7251	6659	23	14853	1.55166	1	0.997391	55.4936
GOTERM_BP_DIRECT	GO:0051974~negative regulation of telomerase activity	11	0.140163	0.0413548	7013, 25913, 54984, 4221, 80169, 26277, 5371, 100134934, 5468, 10445, 7157	6659	14	14853	1.75255	1	0.997805	57.1598
GOTERM_BP_DIRECT	GO:0043254~regulation of protein complex assembly	11	0.140163	0.0413548	153090, 5781, 3320, 3273, 9113, 65018, 55355, 56926, 3312, 79738, 57763	6659	14	14853	1.75255	1	0.997805	57.1598
GOTERM_BP_DIRECT	GO:0006413~translational initiation	72	0.917431	0.041624	11224, 9349, 6122, 10209, 6164, 83939, 6204, 6205, 6206, 6208, 6168, 6209, 6167, 10480, 9045, 1973, 1974, 1975, 27335, 3921, 84285, 23, 6152, 3692, 6159, 6158, 6157, 7311, 6156, 123263, 6059, 6222, 6191, 3646, 6146, 6141, 6142, 6189, 4736, 9669, 107984923, 8890, 8892, 8891, 8894, 8893, 54505, 6138, 6137, 1967, 6132, 6130, 8663, 51386, 6232, 1965, 8661, 6230, 1964, 6235, 8666, 6233, 10987, 6175, 8…	6659	135	14853	1.18961	1	0.997661	57.4006
GOTERM_BP_DIRECT	GO:0035058~nonmotile primary cilium assembly	17	0.216616	0.0422065	1453, 55212, 80199, 582, 27185, 57545, 152206, 200894, 26005, 79738, 84902, 54903, 84314, 55835, 583, 585, 10464	6659	25	14853	1.51675	1	0.997624	57.9174
GOTERM_BP_DIRECT	GO:0006405~RNA export from nucleus	31	0.395005	0.0422464	84271, 23511, 22794, 94026, 9883, 80145, 4928, 84324, 29107, 3178, 54830, 6431, 8021, 9939, 6430, 4686, 10212, 100101267, 4116, 51362, 5902, 8683, 9295, 7175, 22916, 6429, 10250, 57187, 9785, 6427, 6426	6659	52	14853	1.32973	1	0.997391	57.9525
GOTERM_BP_DIRECT	GO:0051437~positive regulation of ubiquitin-protein ligase activity involved in regulation of mitotic cell cycle transition	43	0.54791	0.0432052	8881, 5719, 8697, 122706, 5682, 5710, 8945, 5711, 9861, 5686, 5685, 5684, 5683, 6500, 25906, 64682, 5347, 10197, 701, 51529, 5699, 5698, 11065, 5690, 5705, 5693, 246184, 5702, 5692, 5695, 5694, 6233, 7311, 5696, 5687, 996, 5689, 9184, 51434, 51433, 143471, 891, 29945	6659	76	14853	1.262	1	0.997493	58.7894
GOTERM_BP_DIRECT	GO:0006888~ER to Golgi vesicle-mediated transport	82	1.04485	0.0438711	11258, 9382, 10897, 22872, 25923, 59349, 8674, 22878, 10540, 11196, 10959, 288, 4253, 287, 10483, 123720, 84342, 64689, 29959, 5265, 2155, 10134, 10960, 372, 9871, 64788, 632, 79659, 2804, 8729, 378, 9117, 51332, 51164, 25839, 9217, 51626, 113419, 51124, 10525, 11070, 2621, 22818, 54732, 23259, 3998, 1075, 51399, 1783, 26286, 6709, 9218, 23423, 9527, 9632, 58485, 10175, 10466, 10113, 4905, 84516,…	6659	156	14853	1.17245	1	0.997488	59.3612
GOTERM_BP_DIRECT	GO:0000281~mitotic cytokinesis	19	0.2421	0.0465703	29127, 128866, 324, 26586, 5921, 288, 55165, 9820, 112574, 1058, 9101, 3925, 5347, 9493, 22891, 585, 10112, 51429, 6651	6659	29	14853	1.46137	1	0.998097	61.6029
GOTERM_BP_DIRECT	GO:0006882~cellular zinc ion homeostasis	12	0.152905	0.0471186	540, 7779, 91252, 221074, 64116, 64924, 169026, 23400, 57181, 3932, 25800, 283375	6659	16	14853	1.67289	1	0.998055	62.0438
GOTERM_BP_DIRECT	GO:0000463~maturation of LSU-rRNA from tricistronic rRNA transcript (SSU-rRNA, 5.8S rRNA, LSU-rRNA)	8	0.101937	0.0486298	23560, 11224, 117246, 23246, 55759, 84154, 6129, 285855	6659	9	14853	1.98268	1	0.998253	63.2338
GOTERM_BP_DIRECT	GO:0000290~deadenylation-dependent decapping of nuclear-transcribed mRNA	8	0.101937	0.0486298	255967, 55802, 28960, 27257, 167227, 197135, 219988, 29883	6659	9	14853	1.98268	1	0.998253	63.2338
GOTERM_BP_DIRECT	GO:0071223~cellular response to lipoteichoic acid	8	0.101937	0.0486298	929, 6364, 3929, 114609, 7099, 54209, 7097, 948	6659	9	14853	1.98268	1	0.998253	63.2338
GOTERM_BP_DIRECT	GO:0052697~xenobiotic glucuronidation	8	0.101937	0.0486298	54575, 54576, 54578, 54600, 54579, 54657, 54658, 54659	6659	9	14853	1.98268	1	0.998253	63.2338
GOTERM_BP_DIRECT	GO:0006955~immune response	149	1.89857	0.0509962	7535, 2210, 942, 29126, 7293, 80380, 8742, 6347, 944, 3681, 8740, 948, 6351, 6356, 2209, 1520, 100526664, 8600, 4689, 1896, 3550, 6359, 933, 3552, 1088, 50616, 1584, 735, 6693, 4938, 6364, 5553, 3543, 6368, 6367, 407977, 731, 730, 11009, 732, 1437, 3127, 1075, 10673, 926, 8763, 728, 27283, 6374, 6373, 6372, 10803, 9020, 10175, 1269, 3133, 10216, 5896, 157869, 54878, 57817, 27190, 1118, 6668, 2826…	6659	298	14853	1.11526	1	0.998595	65.0265
GOTERM_BP_DIRECT	GO:0061512~protein localization to cilium	13	0.165647	0.0519888	378, 9742, 1453, 9727, 582, 221322, 56995, 199223, 84100, 585, 51382, 27241, 90410	6659	18	14853	1.61093	1	0.99864	65.7534
GOTERM_BP_DIRECT	GO:0032438~melanosome organization	13	0.165647	0.0519888	8546, 63971, 388552, 23557, 26258, 84062, 6490, 434, 164, 357, 8907, 55330, 4935	6659	18	14853	1.61093	1	0.99864	65.7534
GOTERM_BP_DIRECT	GO:0000910~cytokinesis	27	0.344037	0.0552268	11258, 152015, 90293, 140609, 6795, 10899, 8766, 9700, 389, 388, 9493, 5347, 5289, 10112, 1730, 3619, 5899, 598, 84445, 63971, 55958, 11021, 54902, 9727, 403, 55909, 10783	6659	45	14853	1.33831	1	0.999014	68.0263
GOTERM_BP_DIRECT	GO:0034976~response to endoplasmic reticulum stress	40	0.509684	0.0555853	153657, 10525, 10130, 9601, 1938, 10956, 23376, 54431, 9451, 488, 55161, 7060, 257629, 7186, 121506, 10277, 54495, 10488, 1649, 8893, 23071, 7184, 153222, 64764, 8398, 2081, 51360, 23645, 1965, 51569, 5034, 91304, 116496, 10551, 81542, 23435, 29982, 10595, 5296, 7057	6659	71	14853	1.25663	1	0.99896	68.2689
GOTERM_BP_DIRECT	GO:0000184~nuclear-transcribed mRNA catabolic process, nonsense-mediated decay	62	0.79001	0.0558743	11224, 9349, 6122, 6164, 6204, 6205, 6206, 6208, 6168, 6209, 6167, 9045, 65110, 3921, 23708, 4686, 4116, 6152, 6159, 6158, 6157, 5073, 7311, 6156, 55802, 6222, 5976, 6191, 3646, 6146, 6141, 6142, 26019, 22794, 2935, 4736, 6189, 55110, 9887, 5515, 6138, 9811, 9939, 6137, 6132, 6130, 6232, 167227, 6230, 6235, 127933, 6233, 6175, 6203, 6229, 5394, 6227, 6201, 22916, 23049, 6129, 23381	6659	116	14853	1.19217	1	0.998895	68.4632
GOTERM_BP_DIRECT	GO:0032481~positive regulation of type I interferon production	29	0.369521	0.0560036	101060521, 5435, 9533, 81030, 661, 4615, 26191, 51728, 5440, 84265, 7520, 3659, 115004, 51428, 55718, 9208, 79132, 1660, 340061, 929, 27297, 5336, 11128, 10621, 4791, 6778, 4790, 5591, 3665	6659	49	14853	1.3201	1	0.998805	68.5498
GOTERM_BP_DIRECT	GO:0009813~flavonoid biosynthetic process	14	0.178389	0.0560941	54575, 54578, 574537, 54490, 54579, 10720, 7364, 7363, 54657, 7367, 54658, 54659, 10941, 7366	6659	20	14853	1.56136	1	0.998704	68.6103
GOTERM_BP_DIRECT	GO:0016075~rRNA catabolic process	9	0.114679	0.0594792	342618, 162989, 129563, 115752, 29102, 56915, 10595, 118460, 54512	6659	11	14853	1.82497	1	0.999057	70.7941
GOTERM_BP_DIRECT	GO:1900087~positive regulation of G1/S transition of mitotic cell cycle	15	0.191131	0.0595485	3741, 26057, 7015, 328, 5356, 8318, 134353, 57521, 199, 1654, 84967, 8451, 8450, 5962, 151242	6659	22	14853	1.52081	1	0.998974	70.8373
GOTERM_BP_DIRECT	GO:0016192~vesicle-mediated transport	76	0.9684	0.0653103	10791, 84932, 7249, 22879, 8674, 56776, 8673, 10483, 5584, 7542, 11094, 127845, 27072, 8546, 375035, 10239, 23162, 2803, 9685, 162, 163, 51622, 164, 2665, 56681, 54828, 4690, 4645, 26985, 22818, 65082, 27183, 118813, 26286, 9882, 51552, 51026, 8766, 9362, 8904, 10947, 8905, 100526783, 8906, 81555, 8907, 9479, 10112, 1175, 1176, 8895, 8548, 4905, 1174, 25956, 84826, 5861, 6712, 51112, 10313, 9276,…	6659	146	14853	1.16109	1	0.999431	74.2214
GOTERM_BP_DIRECT	GO:0032324~molybdopterin cofactor biosynthetic process	6	0.0764526	0.0679882	10243, 27304, 4338, 55034, 9054, 4337	6659	6	14853	2.23052	1	0.999541	75.664
GOTERM_BP_DIRECT	GO:0006777~Mo-molybdopterin cofactor biosynthetic process	6	0.0764526	0.0679882	10243, 27304, 4338, 55034, 9054, 4337	6659	6	14853	2.23052	1	0.999541	75.664
GOTERM_BP_DIRECT	GO:0051415~interphase microtubule nucleation by interphase microtubule organizing center	6	0.0764526	0.0679882	114791, 10844, 27229, 440145, 85378, 10426	6659	6	14853	2.23052	1	0.999541	75.664
GOTERM_BP_DIRECT	GO:0070972~protein localization to endoplasmic reticulum	6	0.0764526	0.0679882	287, 9218, 337867, 9409, 23645, 89866	6659	6	14853	2.23052	1	0.999541	75.664
GOTERM_BP_DIRECT	GO:0034551~mitochondrial respiratory chain complex III assembly	6	0.0764526	0.0679882	84275, 29796, 7381, 617, 55245, 54902	6659	6	14853	2.23052	1	0.999541	75.664
GOTERM_BP_DIRECT	GO:0000460~maturation of 5.8S rRNA	10	0.127421	0.0680558	5394, 10412, 80135, 79707, 84549, 10200, 23517, 81887, 3692, 54512	6659	13	14853	1.71578	1	0.999498	75.6994
GOTERM_BP_DIRECT	GO:0042771~intrinsic apoptotic signaling pathway in response to DNA damage by p53 class mediator	19	0.2421	0.0685855	64782, 29965, 11200, 204851, 4436, 79073, 5371, 1026, 51065, 22938, 7157, 5366, 23612, 28996, 26471, 29108, 7161, 23411, 7917	6659	30	14853	1.41266	1	0.99948	75.9751
GOTERM_BP_DIRECT	GO:0045494~photoreceptor cell maintenance	20	0.254842	0.0699683	94137, 582, 145226, 115861, 24, 7287, 2074, 4117, 79738, 124590, 8842, 166379, 7401, 9696, 583, 7399, 1258, 585, 128338, 6010	6659	32	14853	1.39407	1	0.999511	76.681
GOTERM_BP_DIRECT	GO:0038061~NIK/NF-kappaB signaling	37	0.471458	0.0715271	5719, 1147, 122706, 5682, 8945, 5710, 5711, 9861, 5686, 5685, 5684, 5683, 6500, 23291, 11035, 10197, 9020, 9040, 5699, 5698, 5690, 5705, 5702, 5693, 5692, 5531, 5695, 5694, 6233, 7311, 5696, 5687, 5689, 9039, 4791, 143471, 4790	6659	66	14853	1.25044	1	0.999548	77.4531
GOTERM_BP_DIRECT	GO:0070098~chemokine-mediated signaling pathway	33	0.420489	0.0731766	51554, 6347, 6846, 6346, 10563, 6351, 1524, 6375, 6374, 6356, 6373, 6372, 10803, 7852, 3579, 2833, 5196, 2920, 6359, 2921, 5197, 1240, 2826, 4283, 6364, 1235, 1237, 2829, 1238, 6368, 10936, 5473, 6367	6659	58	14853	1.26909	1	0.999587	78.2435
GOTERM_BP_DIRECT	GO:0006950~response to stress	29	0.369521	0.0740448	5599, 10209, 1956, 9261, 27230, 2475, 4616, 8303, 727, 50488, 3320, 1647, 65018, 7184, 5601, 5600, 11184, 54206, 94241, 79960, 27102, 9537, 65009, 27347, 6446, 23049, 10669, 10668, 5594	6659	50	14853	1.2937	1	0.999587	78.649
GOTERM_BP_DIRECT	GO:0010467~gene expression	28	0.356779	0.0740875	7597, 57721, 5435, 5438, 27040, 27316, 3178, 220988, 5440, 342184, 3191, 3190, 1896, 4686, 56339, 5725, 9589, 3187, 355, 2963, 2962, 10643, 50507, 3183, 22916, 3185, 5431, 5433	6659	48	14853	1.30113	1	0.999549	78.6687
GOTERM_BP_DIRECT	GO:2000060~positive regulation of protein ubiquitination involved in ubiquitin-dependent protein catabolic process	11	0.140163	0.0748543	80279, 5728, 5747, 11236, 1191, 8312, 27185, 28952, 26263, 440730, 859	6659	15	14853	1.63571	1	0.999545	79.0205
GOTERM_BP_DIRECT	GO:0060271~cilium morphogenesis	65	0.828236	0.0759049	146057, 1767, 9342, 221322, 55742, 79140, 26123, 84100, 200894, 5991, 57728, 50487, 63917, 23300, 79600, 56912, 79583, 79582, 65250, 95681, 4218, 6738, 582, 199223, 79659, 84902, 51057, 51098, 9742, 9114, 583, 79989, 585, 403, 29070, 55212, 51715, 22858, 347240, 1785, 10677, 8100, 79363, 64518, 8481, 23322, 22897, 64284, 5861, 65062, 123811, 138639, 80199, 57545, 51382, 54903, 90410, 84314, 90355…	6659	124	14853	1.16922	1	0.999555	79.4935
GOTERM_BP_DIRECT	GO:0031175~neuron projection development	51	0.649847	0.0765207	22871, 8925, 1861, 7349, 23557, 6259, 3925, 26227, 79789, 2046, 11091, 4653, 55330, 9693, 5881, 50861, 388552, 57662, 5925, 57591, 26258, 2668, 8450, 1272, 23154, 2629, 118813, 4734, 5457, 8766, 81551, 9218, 8811, 10277, 10565, 4134, 5797, 85440, 85300, 7873, 152330, 127933, 59335, 11021, 25814, 23767, 1020, 441549, 84062, 3569, 8846	6659	95	14853	1.19743	1	0.999544	79.7661
GOTERM_BP_DIRECT	GO:0002690~positive regulation of leukocyte chemotaxis	12	0.152905	0.0802586	4283, 3570, 6375, 6374, 6373, 5473, 6372, 5196, 2150, 5197, 3569, 2155	6659	17	14853	1.57448	1	0.999662	81.348
GOTERM_BP_DIRECT	GO:1903959~regulation of anion transmembrane transport	12	0.152905	0.0802586	1186, 1185, 1184, 1182, 1181, 1180, 10786, 653519, 7416, 7417, 196527, 7419	6659	17	14853	1.57448	1	0.999662	81.348
GOTERM_BP_DIRECT	GO:0042098~T cell proliferation	13	0.165647	0.0845601	2280, 10892, 1503, 7293, 10148, 23385, 54542, 5294, 149041, 5532, 5699, 896, 8740	6659	19	14853	1.52614	1	0.999763	83.0229
GOTERM_BP_DIRECT	GO:0009083~branched-chain amino acid catabolic process	13	0.165647	0.0845601	27034, 594, 152926, 1629, 26275, 64087, 36, 586, 11112, 10295, 3028, 56922, 38	6659	19	14853	1.52614	1	0.999763	83.0229
GOTERM_BP_DIRECT	GO:2001030~negative regulation of cellular glucuronidation	7	0.0891947	0.0867763	54575, 54576, 54578, 54600, 54657, 54658, 54659	6659	8	14853	1.9517	1	0.999792	83.8291
GOTERM_BP_DIRECT	GO:0000447~endonucleolytic cleavage in ITS1 to separate SSU-rRNA from 5.8S rRNA and LSU-rRNA from tricistronic rRNA transcript (SSU-rRNA, 5.8S rRNA, LSU-rRNA)	7	0.0891947	0.0867763	6227, 27340, 23212, 10171, 51077, 29777, 3921	6659	8	14853	1.9517	1	0.999792	83.8291
GOTERM_BP_DIRECT	GO:2000001~regulation of DNA damage checkpoint	7	0.0891947	0.0867763	55159, 1407, 8451, 79621, 6118, 26272, 10116	6659	8	14853	1.9517	1	0.999792	83.8291
GOTERM_BP_DIRECT	GO:0019509~L-methionine biosynthetic process from methylthioadenosine	7	0.0891947	0.0867763	4507, 1967, 8890, 8892, 51074, 55256, 84245	6659	8	14853	1.9517	1	0.999792	83.8291
GOTERM_BP_DIRECT	GO:0033598~mammary gland epithelial cell proliferation	7	0.0891947	0.0867763	595, 1969, 8945, 3398, 6778, 5594, 8600	6659	8	14853	1.9517	1	0.999792	83.8291
GOTERM_BP_DIRECT	GO:1904224~negative regulation of glucuronosyltransferase activity	7	0.0891947	0.0867763	54575, 54576, 54578, 54600, 54657, 54658, 54659	6659	8	14853	1.9517	1	0.999792	83.8291
GOTERM_BP_DIRECT	GO:0050778~positive regulation of immune response	7	0.0891947	0.0867763	7042, 282616, 1991, 282617, 3600, 282618, 5319	6659	8	14853	1.9517	1	0.999792	83.8291
GOTERM_BP_DIRECT	GO:1900165~negative regulation of interleukin-6 secretion	7	0.0891947	0.0867763	2621, 27202, 27342, 114899, 26191, 55024, 23208	6659	8	14853	1.9517	1	0.999792	83.8291
GOTERM_BP_DIRECT	GO:1900364~negative regulation of mRNA polyadenylation	7	0.0891947	0.0867763	6829, 7936, 79882, 904, 56254, 9646, 9810	6659	8	14853	1.9517	1	0.999792	83.8291
GOTERM_BP_DIRECT	GO:0071222~cellular response to lipopolysaccharide	54	0.688073	0.0881636	6770, 153090, 7538, 148022, 10891, 942, 383, 6347, 27063, 948, 3929, 2950, 1524, 22904, 84868, 11093, 26228, 54623, 4843, 2672, 7133, 3394, 3297, 929, 6364, 58509, 5976, 4790, 3586, 4793, 9646, 4795, 11009, 1437, 5599, 1432, 9572, 8106, 7189, 3458, 29108, 353376, 23097, 114548, 23729, 57379, 79577, 57817, 57048, 7099, 57088, 10594, 9516, 3569	6659	102	14853	1.18086	1	0.999802	84.3151
GOTERM_BP_DIRECT	GO:0090305~nucleic acid phosphodiester bond hydrolysis	38	0.4842	0.0885992	27044, 1763, 23052, 28990, 92667, 57697, 128387, 340152, 5422, 57455, 64782, 53918, 5428, 9937, 5883, 5896, 5426, 11219, 1773, 1774, 200558, 126549, 51567, 56164, 27301, 80055, 11284, 1653, 5395, 2237, 7247, 144715, 54840, 10146, 9941, 64858, 5932, 64421	6659	69	14853	1.2284	1	0.999792	84.4648
GOTERM_BP_DIRECT	GO:0006295~nucleotide-excision repair, DNA incision, 3'-to lesion	15	0.191131	0.0906874	2067, 2072, 2071, 2073, 404672, 2965, 100533467, 8451, 8450, 6117, 54841, 6118, 1642, 2968, 2967	6659	23	14853	1.45468	1	0.999815	85.1638
GOTERM_BP_DIRECT	GO:0046686~response to cadmium ion	15	0.191131	0.0906874	5601, 4864, 7015, 2937, 4520, 383, 2729, 1027, 6678, 5621, 23498, 4521, 5741, 6652, 1528	6659	23	14853	1.45468	1	0.999815	85.1638
GOTERM_BP_DIRECT	GO:0006369~termination of RNA polymerase II transcription	35	0.445973	0.0912193	11051, 1477, 84271, 1478, 6634, 22794, 8106, 10978, 51692, 29101, 84324, 80145, 84967, 29894, 6431, 53981, 9939, 51585, 6430, 4686, 10212, 51362, 4116, 134353, 8683, 9295, 25888, 10914, 22916, 6429, 10250, 57187, 9785, 6427, 6426	6659	63	14853	1.23918	1	0.999807	85.337
GOTERM_BP_DIRECT	GO:0006470~protein dephosphorylation	63	0.802752	0.0915983	23239, 5783, 11099, 26469, 5537, 27068, 5533, 5534, 9107, 333926, 152926, 26191, 4659, 85464, 5777, 5778, 5775, 23035, 5794, 27071, 55917, 9108, 5494, 5501, 28227, 9787, 5787, 5789, 57460, 55313, 56940, 51657, 8945, 78986, 5801, 23291, 5803, 4534, 5515, 29085, 64077, 5797, 8446, 8897, 84792, 5728, 596, 10217, 7957, 5531, 5532, 151649, 1739, 4621, 5475, 54205, 5528, 54949, 4626, 10454, 5770, 3932,…	6659	121	14853	1.16134	1	0.999797	85.4593
GOTERM_BP_DIRECT	GO:0016032~viral process	137	1.74567	0.0927819	6774, 55746, 23511, 23515, 6874, 6872, 336, 79902, 4927, 10616, 4928, 79682, 1524, 1973, 1974, 10488, 53371, 11097, 7161, 2958, 8021, 4312, 118987, 100101267, 4193, 274, 1616, 7412, 8729, 23476, 10005, 7175, 7341, 6877, 5933, 10524, 10527, 79023, 55729, 2071, 8945, 7416, 3312, 22918, 3842, 131450, 9883, 919, 54476, 5422, 5699, 1642, 5698, 91703, 26057, 3431, 79031, 10313, 3735, 3014, 912, 292, 29…	6659	278	14853	1.09921	1	0.999802	85.8349
GOTERM_BP_DIRECT	GO:0009612~response to mechanical stimulus	33	0.420489	0.0928564	3741, 58, 4353, 6772, 6347, 2626, 285, 23353, 623, 10631, 63895, 4323, 1281, 1185, 6610, 5723, 632, 2736, 5468, 8061, 1116, 5727, 5028, 56729, 10628, 6198, 440, 2021, 1634, 2113, 84918, 891, 7057	6659	59	14853	1.24758	1	0.999785	85.8582
GOTERM_BP_DIRECT	GO:0036498~IRE1-mediated unfolded protein response	32	0.407747	0.0936295	10525, 10130, 116138, 10897, 22872, 4189, 6464, 7709, 27230, 37, 118, 11015, 1663, 10113, 439, 6745, 30827, 105369243, 2081, 58477, 55738, 6818, 445329, 84447, 9820, 1639, 9114, 7095, 5770, 3068, 29927, 2137	6659	57	14853	1.25222	1	0.999783	86.0981
GOTERM_BP_DIRECT	GO:0007163~establishment or maintenance of cell polarity	17	0.216616	0.0944616	29999, 55742, 917, 9578, 84612, 1739, 10486, 10653, 2195, 6693, 6351, 10097, 10494, 23418, 10487, 23322, 998	6659	27	14853	1.4044	1	0.999781	86.3521
GOTERM_BP_DIRECT	GO:0006409~tRNA export from nucleus	19	0.2421	0.0966319	8021, 65083, 79023, 23511, 55746, 100101267, 57122, 5901, 79902, 9883, 4927, 4928, 7175, 348995, 9688, 11097, 53371, 129401, 11260	6659	31	14853	1.36709	1	0.999805	86.9938
GOTERM_BP_DIRECT	GO:0042110~T cell activation	25	0.318552	0.0975726	7535, 3662, 5618, 942, 962, 4734, 926, 197358, 27040, 8740, 1803, 23303, 50943, 84941, 914, 916, 917, 5532, 1739, 2280, 1650, 4088, 64343, 5294, 4690	6659	43	14853	1.29681	1	0.999806	87.263
GOTERM_BP_DIRECT	GO:0007080~mitotic metaphase plate congression	22	0.280326	0.0978833	84722, 51652, 79643, 8697, 9525, 23212, 113130, 128866, 3833, 27183, 91782, 54908, 25978, 9928, 8766, 55165, 11004, 54984, 92421, 891, 51510, 10464	6659	37	14853	1.32625	1	0.999795	87.3507
GOTERM_BP_DIRECT	GO:0006517~protein deglycosylation	8	0.101937	0.0999133	11315, 175, 64772, 4124, 4123, 55768, 10724, 23324	6659	10	14853	1.78441	1	0.999814	87.9099
GOTERM_BP_DIRECT	GO:0090557~establishment of endothelial intestinal barrier	8	0.101937	0.0999133	4615, 57826, 5861, 81876, 51735, 5912, 9693, 50848	6659	10	14853	1.78441	1	0.999814	87.9099
GOTERM_BP_DIRECT	GO:0032525~somite rostral/caudal axis specification	8	0.101937	0.0999133	3975, 92129, 441478, 134701, 9573, 4089, 6911, 10959	6659	10	14853	1.78441	1	0.999814	87.9099
GOTERM_BP_DIRECT	GO:0016559~peroxisome fission	8	0.101937	0.0999133	51024, 92960, 8799, 10005, 8800, 56947, 51, 89866	6659	10	14853	1.78441	1	0.999814	87.9099
GOTERM_BP_DIRECT	GO:0044070~regulation of anion transport	8	0.101937	0.0999133	55144, 10768, 57348, 9230, 6781, 56262, 5174, 84230	6659	10	14853	1.78441	1	0.999814	87.9099

## Sheet: cluster2_BP
Category	Term	Count	%	PValue	Genes	List Total	Pop Hits	Pop Total	Fold Enrichment	Bonferroni	Benjamini	FDR
GOTERM_BP_DIRECT	GO:1902475~L-alpha-amino acid transmembrane transport	6	0.318471	0.00249391	9056, 9057, 6545, 8501, 124935, 57709	1633	10	14853	5.45732	0.999986	0.999986	4.58705
GOTERM_BP_DIRECT	GO:1904262~negative regulation of TORC1 signaling	5	0.265393	0.00386516	83667, 472, 27244, 6794, 9681	1633	7	14853	6.49681	1	0.999825	7.02356
GOTERM_BP_DIRECT	GO:0016925~protein sumoylation	23	1.22081	0.00427723	55143, 7703, 79677, 10401, 26054, 332, 205564, 7329, 84901, 23165, 1911, 641, 9126, 59343, 5885, 6613, 9972, 81929, 8480, 10762, 142, 55706, 79594	1633	111	14853	1.88466	1	0.998309	7.74417
GOTERM_BP_DIRECT	GO:0030968~endoplasmic reticulum unfolded protein response	12	0.636943	0.00563582	9695, 387923, 10273, 16, 8614, 3309, 54956, 4780, 5610, 84699, 91319, 168620	1633	43	14853	2.53829	1	0.998185	10.0827
GOTERM_BP_DIRECT	GO:0043524~negative regulation of neuron apoptotic process	25	1.32696	0.00609571	2562, 5300, 3265, 27023, 6648, 7832, 1271, 1745, 4035, 332, 4435, 8200, 16, 3611, 284, 3981, 4803, 23017, 80331, 6418, 3065, 4909, 6495, 128434, 7043	1633	128	14853	1.77647	1	0.995757	10.8615
GOTERM_BP_DIRECT	GO:0015807~L-amino acid transport	6	0.318471	0.00649301	9056, 9057, 6545, 8501, 124935, 57709	1633	12	14853	4.54776	1	0.99217	11.5292
GOTERM_BP_DIRECT	GO:0043297~apical junction assembly	5	0.265393	0.00706049	149461, 9948, 85302, 387, 1495	1633	8	14853	5.68471	1	0.989128	12.4746
GOTERM_BP_DIRECT	GO:0030512~negative regulation of transforming growth factor beta receptor signaling pathway	15	0.796178	0.00860208	23625, 5300, 7471, 10273, 7316, 858, 857, 3309, 7041, 6868, 3175, 2022, 6497, 7080, 7043	1633	64	14853	2.13176	1	0.991965	14.995
GOTERM_BP_DIRECT	GO:0055072~iron ion homeostasis	9	0.477707	0.00865538	119559, 55240, 148738, 6648, 81855, 6556, 81894, 164656, 4756	1633	28	14853	2.92356	1	0.986629	15.0809
GOTERM_BP_DIRECT	GO:0035095~behavioral response to nicotine	5	0.265393	0.0116124	5465, 1137, 1139, 1136, 89832	1633	9	14853	5.05307	1	0.99458	19.7196
GOTERM_BP_DIRECT	GO:0031398~positive regulation of protein ubiquitination	14	0.7431	0.0120467	22976, 3300, 10273, 857, 3309, 284, 79142, 154, 7321, 7332, 51256, 59343, 54778, 107080638	1633	60	14853	2.12229	1	0.992714	20.3804
GOTERM_BP_DIRECT	GO:0030579~ubiquitin-dependent SMAD protein catabolic process	4	0.212314	0.0205057	7041, 7471, 54778, 10273	1633	6	14853	6.06369	1	0.999553	32.268
GOTERM_BP_DIRECT	GO:0021983~pituitary gland development	8	0.424628	0.0235073	2735, 23028, 652, 5307, 4487, 999, 8022, 7080	1633	27	14853	2.69497	1	0.999718	36.0666
GOTERM_BP_DIRECT	GO:0048745~smooth muscle tissue development	5	0.265393	0.025423	8516, 4763, 8626, 652, 2022	1633	11	14853	4.13433	1	0.99973	38.3844
GOTERM_BP_DIRECT	GO:0001889~liver development	15	0.796178	0.0262467	205, 4763, 6648, 2356, 3280, 65985, 51599, 3082, 445, 6927, 84159, 3175, 3155, 100, 23242	1633	73	14853	1.86894	1	0.999637	39.3563
GOTERM_BP_DIRECT	GO:0030111~regulation of Wnt signaling pathway	6	0.318471	0.0318666	6927, 3675, 29969, 83439, 59343, 6794	1633	17	14853	3.21019	1	0.999882	45.6105
GOTERM_BP_DIRECT	GO:0008033~tRNA processing	9	0.477707	0.0329147	127253, 79897, 2091, 54517, 80324, 6301, 91893, 16, 10940	1633	35	14853	2.33885	1	0.999848	46.7071
GOTERM_BP_DIRECT	GO:0001890~placenta development	9	0.477707	0.0329147	6927, 899, 89884, 430, 4435, 2116, 100, 6194, 8022	1633	35	14853	2.33885	1	0.999848	46.7071
GOTERM_BP_DIRECT	GO:0000578~embryonic axis specification	4	0.212314	0.0329861	7471, 7476, 4435, 23242	1633	7	14853	5.19745	1	0.999757	46.781
GOTERM_BP_DIRECT	GO:0003209~cardiac atrium morphogenesis	4	0.212314	0.0329861	54567, 57493, 6474, 2022	1633	7	14853	5.19745	1	0.999757	46.781
GOTERM_BP_DIRECT	GO:0019065~receptor-mediated endocytosis of virus by host cell	3	0.159236	0.0335502	2060, 858, 857	1633	3	14853	9.09553	1	0.999672	47.3619
GOTERM_BP_DIRECT	GO:0051491~positive regulation of filopodium assembly	7	0.37155	0.0340694	5064, 375790, 26052, 6624, 116985, 9148, 7043	1633	23	14853	2.7682	1	0.999566	47.891
GOTERM_BP_DIRECT	GO:0051602~response to electrical stimulus	7	0.37155	0.0340694	7832, 6648, 23774, 1917, 5020, 7054, 5864	1633	23	14853	2.7682	1	0.999566	47.891
GOTERM_BP_DIRECT	GO:0006906~vesicle fusion	12	0.636943	0.0347138	83849, 23673, 6811, 9482, 6861, 6843, 127833, 858, 6844, 126567, 8291, 8447	1633	55	14853	1.98448	1	0.999455	48.5409
GOTERM_BP_DIRECT	GO:0003279~cardiac septum development	5	0.265393	0.0348881	3340, 652, 4628, 78987, 5125	1633	12	14853	3.7898	1	0.999261	48.7153
GOTERM_BP_DIRECT	GO:0007507~heart development	29	1.53928	0.0366977	27019, 2033, 1396, 5020, 4824, 5465, 4633, 1525, 3675, 59343, 8814, 130497, 6474, 3399, 23118, 10063, 2200, 6648, 4763, 284086, 57493, 2776, 1855, 53615, 2549, 8828, 472, 7054, 5125	1633	180	14853	1.46539	1	0.999298	50.4937
GOTERM_BP_DIRECT	GO:0035435~phosphate ion transmembrane transport	6	0.318471	0.0402459	9213, 219855, 84255, 10568, 11095, 6575	1633	18	14853	3.03184	1	0.999522	53.8126
GOTERM_BP_DIRECT	GO:0045893~positive regulation of transcription, DNA-templated	69	3.66242	0.0432474	84632, 51379, 1869, 26039, 282991, 84148, 641, 221937, 4824, 51322, 64211, 6927, 7942, 8324, 55810, 64216, 6495, 30812, 84289, 7546, 1857, 5605, 8626, 6688, 3611, 1855, 8022, 444, 3182, 79618, 55366, 64067, 6601, 149603, 55617, 6604, 64321, 7471, 1958, 79366, 7476, 84193, 83595, 8204, 5465, 7041, 4801, 23326, 389549, 3654, 7043, 7080, 3275, 814, 2735, 29969, 4435, 652, 2100, 80854, 8805, 54345, 5…	1633	504	14853	1.24522	1	0.999629	56.4545
GOTERM_BP_DIRECT	GO:0009952~anterior/posterior pattern specification	15	0.796178	0.0435482	3218, 7703, 3204, 3214, 7832, 5087, 7289, 4487, 6608, 3222, 3235, 4300, 3221, 11127, 5125	1633	78	14853	1.74914	1	0.999524	56.7113
GOTERM_BP_DIRECT	GO:0045666~positive regulation of neuron differentiation	15	0.796178	0.0435482	5915, 147040, 51704, 474, 652, 8200, 10362, 375567, 60436, 4821, 81544, 387, 389549, 6935, 2119	1633	78	14853	1.74914	1	0.999524	56.7113
GOTERM_BP_DIRECT	GO:0022011~myelination in peripheral nervous system	5	0.265393	0.0461237	4763, 3611, 56288, 6497, 163175	1633	13	14853	3.49828	1	0.999595	58.8516
GOTERM_BP_DIRECT	GO:0042438~melanin biosynthetic process	5	0.265393	0.0461237	1652, 4435, 1497, 4644, 51151	1633	13	14853	3.49828	1	0.999595	58.8516
GOTERM_BP_DIRECT	GO:0030513~positive regulation of BMP signaling pathway	8	0.424628	0.0473763	3280, 652, 8200, 2022, 3611, 57045, 4487, 4756	1633	31	14853	2.34723	1	0.999566	59.8558
GOTERM_BP_DIRECT	GO:0009791~post-embryonic development	14	0.7431	0.0485005	48, 27161, 6648, 3708, 57493, 2776, 652, 4633, 84159, 3658, 3636, 10765, 4880, 5864	1633	72	14853	1.76858	1	0.999528	60.7374
GOTERM_BP_DIRECT	GO:0030210~heparin biosynthetic process	4	0.212314	0.0485414	3340, 8509, 64132, 284	1633	8	14853	4.54776	1	0.999394	60.7691
GOTERM_BP_DIRECT	GO:1903827~regulation of cellular protein localization	4	0.212314	0.0485414	1857, 23028, 1855, 142	1633	8	14853	4.54776	1	0.999394	60.7691
GOTERM_BP_DIRECT	GO:0001701~in utero embryonic development	29	1.53928	0.0524062	7703, 5919, 2768, 284, 57679, 2648, 57178, 23038, 10568, 7043, 30812, 9997, 57493, 6256, 53615, 4487, 27077, 7319, 3981, 157506, 6608, 54345, 5335, 26115, 11127, 4628, 23028, 23414, 4245	1633	186	14853	1.41812	1	0.999572	63.6599
GOTERM_BP_DIRECT	GO:0007264~small GTPase mediated signal transduction	35	1.85775	0.0544895	5872, 55684, 6655, 3265, 10890, 201475, 9363, 51655, 54453, 23179, 9771, 153020, 387, 221079, 57381, 161253, 10633, 22808, 10900, 89941, 5864, 392, 285598, 9732, 28511, 115827, 7410, 25837, 10287, 1121, 10123, 29984, 51285, 402, 8153	1633	234	14853	1.36044	1	0.999599	65.1332
GOTERM_BP_DIRECT	GO:0007631~feeding behavior	8	0.424628	0.0551154	3351, 5540, 79924, 4852, 257194, 886, 887, 51083	1633	32	14853	2.27388	1	0.999535	65.5647
GOTERM_BP_DIRECT	GO:0007190~activation of adenylate cyclase activity	9	0.477707	0.0583211	7253, 2696, 2492, 5578, 799, 1394, 1816, 104909134, 154	1633	39	14853	2.09897	1	0.999627	67.6965
GOTERM_BP_DIRECT	GO:0001656~metanephros development	7	0.37155	0.0586166	4824, 157506, 8516, 4763, 3399, 4435, 2200	1633	26	14853	2.4488	1	0.999551	67.8866
GOTERM_BP_DIRECT	GO:0007274~neuromuscular synaptic transmission	7	0.37155	0.0586166	1137, 1146, 1145, 1144, 5024, 5864, 2119	1633	26	14853	2.4488	1	0.999551	67.8866
GOTERM_BP_DIRECT	GO:1901224~positive regulation of NIK/NF-kappaB signaling	5	0.265393	0.0591277	811, 192669, 10392, 5610, 6188	1633	14	14853	3.2484	1	0.99948	68.2129
GOTERM_BP_DIRECT	GO:0007224~smoothened signaling pathway	13	0.690021	0.059543	91653, 2735, 3280, 2121, 652, 64399, 27077, 6608, 3340, 4821, 11127, 9786, 85455	1633	67	14853	1.7648	1	0.999396	68.4756
GOTERM_BP_DIRECT	GO:0048146~positive regulation of fibroblast proliferation	11	0.583864	0.0604726	4282, 2192, 1869, 7471, 2837, 2342, 64319, 2355, 57178, 2335, 3981	1633	53	14853	1.88775	1	0.999346	69.0565
GOTERM_BP_DIRECT	GO:0006887~exocytosis	15	0.796178	0.0622312	375056, 9805, 8618, 342898, 63910, 6843, 6844, 23265, 192683, 80331, 4628, 84522, 51248, 4644, 10815	1633	82	14853	1.66382	1	0.999363	70.1277
GOTERM_BP_DIRECT	GO:0007626~locomotory behavior	15	0.796178	0.0622312	1137, 3251, 6648, 1136, 64072, 257194, 51704, 55084, 57679, 29801, 55283, 3074, 7054, 7080, 2119	1633	82	14853	1.66382	1	0.999363	70.1277
GOTERM_BP_DIRECT	GO:0086016~AV node cell action potential	3	0.159236	0.0622389	8913, 6330, 6331	1633	4	14853	6.82165	1	0.999235	70.1323
GOTERM_BP_DIRECT	GO:0060214~endocardium formation	3	0.159236	0.0622389	54345, 58495, 64321	1633	4	14853	6.82165	1	0.999235	70.1323
GOTERM_BP_DIRECT	GO:0021759~globus pallidus development	3	0.159236	0.0622389	3747, 3746, 7080	1633	4	14853	6.82165	1	0.999235	70.1323
GOTERM_BP_DIRECT	GO:0038110~interleukin-2-mediated signaling pathway	3	0.159236	0.0622389	3561, 3560, 3716	1633	4	14853	6.82165	1	0.999235	70.1323
GOTERM_BP_DIRECT	GO:0000187~activation of MAPK activity	18	0.955414	0.0656251	7867, 8517, 1139, 5605, 89832, 3082, 1902, 7316, 1942, 1852, 10392, 25759, 23118, 5148, 3654, 238, 255324, 7043	1633	105	14853	1.55923	1	0.999386	72.0965
GOTERM_BP_DIRECT	GO:2000146~negative regulation of cell motility	4	0.212314	0.0670059	2192, 5300, 1495, 50859	1633	9	14853	4.04246	1	0.999374	72.8618
GOTERM_BP_DIRECT	GO:1900027~regulation of ruffle assembly	4	0.212314	0.0670059	55920, 26751, 857, 377630	1633	9	14853	4.04246	1	0.999374	72.8618
GOTERM_BP_DIRECT	GO:0045124~regulation of bone resorption	4	0.212314	0.0670059	1436, 4763, 3690, 284266	1633	9	14853	4.04246	1	0.999374	72.8618
GOTERM_BP_DIRECT	GO:0035372~protein localization to microtubule	4	0.212314	0.0670059	1729, 2932, 1855, 9419	1633	9	14853	4.04246	1	0.999374	72.8618
GOTERM_BP_DIRECT	GO:0010506~regulation of autophagy	10	0.530786	0.0672261	387104, 8408, 25827, 3708, 2033, 472, 84219, 84148, 27, 9681	1633	47	14853	1.93522	1	0.999275	72.982
GOTERM_BP_DIRECT	GO:0001666~response to hypoxia	26	1.38004	0.0674164	1137, 1139, 1958, 6648, 4763, 5579, 863, 2033, 3708, 89832, 5664, 8678, 857, 22937, 5024, 5465, 6868, 430, 472, 2022, 1535, 7054, 4880, 100, 5328, 7043	1633	167	14853	1.41607	1	0.999163	73.0855
GOTERM_BP_DIRECT	GO:0043547~positive regulation of GTPase activity	71	3.76858	0.0677137	6655, 201176, 57480, 22930, 440073, 1102, 284, 54453, 57679, 23179, 9104, 153020, 2249, 128637, 23550, 23616, 4650, 1857, 375790, 5922, 23365, 377630, 2264, 3716, 9744, 6361, 7410, 54869, 8826, 55296, 6305, 9605, 9681, 145957, 3265, 3561, 3560, 2932, 6281, 6792, 1439, 9771, 3071, 84364, 3987, 9322, 23092, 116983, 3257, 23779, 11135, 64411, 5300, 6764, 4763, 392, 116985, 6711, 2776, 858, 9732, 866…	1633	534	14853	1.20933	1	0.999051	73.2464
GOTERM_BP_DIRECT	GO:0050900~leukocyte migration	19	1.00849	0.0724977	83700, 3265, 4318, 2335, 3690, 961, 857, 10544, 5624, 3897, 284, 4282, 1525, 3675, 2886, 9056, 9057, 5335, 483	1633	114	14853	1.51592	1	0.99933	75.7134
GOTERM_BP_DIRECT	GO:0016079~synaptic vesicle exocytosis	6	0.318471	0.072693	80331, 9381, 8618, 6844, 5864, 10815	1633	21	14853	2.59872	1	0.999233	75.8094
GOTERM_BP_DIRECT	GO:0035902~response to immobilization stress	6	0.318471	0.072693	6648, 23774, 2353, 7031, 7054, 51083	1633	21	14853	2.59872	1	0.999233	75.8094
GOTERM_BP_DIRECT	GO:0034389~lipid particle organization	5	0.265393	0.0738625	440503, 5481, 22930, 128637, 63924	1633	15	14853	3.03184	1	0.999208	76.3767
GOTERM_BP_DIRECT	GO:0030036~actin cytoskeleton organization	21	1.11465	0.075559	84940, 4763, 10420, 6624, 9344, 2317, 440073, 27, 119, 3984, 1729, 25794, 387, 57381, 23092, 9322, 613, 22808, 2035, 339451, 64423	1633	130	14853	1.46928	1	0.999225	77.1773
GOTERM_BP_DIRECT	GO:0045746~negative regulation of Notch signaling pathway	7	0.37155	0.0796087	81544, 9139, 54567, 1745, 9148, 65989, 58495	1633	28	14853	2.27388	1	0.999396	78.9858
GOTERM_BP_DIRECT	GO:0016050~vesicle organization	7	0.37155	0.0796087	2060, 9765, 8618, 858, 857, 257364, 57679	1633	28	14853	2.27388	1	0.999396	78.9858
GOTERM_BP_DIRECT	GO:0035116~embryonic hindlimb morphogenesis	7	0.37155	0.0796087	2249, 5915, 7476, 130497, 652, 5307, 4487	1633	28	14853	2.27388	1	0.999396	78.9858
GOTERM_BP_DIRECT	GO:0032091~negative regulation of protein binding	11	0.583864	0.0821582	5465, 10498, 5300, 3300, 59343, 2932, 10273, 23028, 5195, 857, 1855	1633	56	14853	1.78662	1	0.999452	80.0539
GOTERM_BP_DIRECT	GO:0043525~positive regulation of neuron apoptotic process	9	0.477707	0.0837874	997, 5300, 6733, 4763, 468, 472, 1386, 9131, 835	1633	42	14853	1.94904	1	0.999456	80.7092
GOTERM_BP_DIRECT	GO:0050728~negative regulation of inflammatory response	13	0.690021	0.0851614	5465, 116379, 1139, 3848, 284207, 89832, 3082, 613, 5624, 79671, 100, 7132, 80381	1633	71	14853	1.66538	1	0.999448	81.246
GOTERM_BP_DIRECT	GO:0051443~positive regulation of ubiquitin-protein transferase activity	6	0.318471	0.0859325	5300, 7332, 10273, 123879, 23142, 55208	1633	22	14853	2.4806	1	0.999408	81.5411
GOTERM_BP_DIRECT	GO:0006940~regulation of smooth muscle contraction	5	0.265393	0.0902601	1136, 10874, 857, 9312, 154	1633	16	14853	2.84235	1	0.999539	83.117
GOTERM_BP_DIRECT	GO:0006464~cellular protein modification process	17	0.902335	0.0906855	284076, 26140, 5256, 4738, 23170, 7329, 27, 7051, 11285, 997, 7332, 25827, 23463, 6482, 8266, 254173, 151987	1633	102	14853	1.51592	1	0.999491	83.2648
GOTERM_BP_DIRECT	GO:0007205~protein kinase C-activating G-protein coupled receptor signaling pathway	7	0.37155	0.0914888	3351, 2596, 4035, 8525, 885, 8527, 56288	1633	29	14853	2.19547	1	0.999457	83.5407
GOTERM_BP_DIRECT	GO:0050434~positive regulation of viral transcription	7	0.37155	0.0914888	5434, 29969, 25920, 5439, 2959, 6827, 5432	1633	29	14853	2.19547	1	0.999457	83.5407
GOTERM_BP_DIRECT	GO:0050766~positive regulation of phagocytosis	7	0.37155	0.0914888	811, 718, 7275, 6556, 613, 961, 1535	1633	29	14853	2.19547	1	0.999457	83.5407
GOTERM_BP_DIRECT	GO:0000122~negative regulation of transcription from RNA polymerase II promoter	89	4.72399	0.0917219	84108, 7703, 1869, 5915, 3280, 3476, 3281, 6827, 2649, 10589, 60436, 6927, 5481, 55509, 148738, 128553, 1386, 430, 130497, 3235, 122953, 23038, 2101, 6497, 6495, 10443, 26155, 9612, 3204, 126961, 7832, 54567, 8626, 6688, 121536, 6256, 339344, 1942, 164656, 10472, 7071, 84504, 6608, 8538, 23028, 6601, 23414, 2022, 6935, 64321, 79723, 11278, 3214, 1958, 79365, 2033, 1745, 7329, 221895, 155061, 8204…	1633	697	14853	1.16141	1	0.999394	83.6199
GOTERM_BP_DIRECT	GO:0007269~neurotransmitter secretion	10	0.530786	0.0922991	2571, 80331, 7476, 127833, 27163, 6844, 51248, 1855, 5864, 10815	1633	50	14853	1.81911	1	0.999346	83.8145
GOTERM_BP_DIRECT	GO:0035019~somatic stem cell population maintenance	12	0.636943	0.0958191	5434, 7071, 5087, 3280, 430, 5439, 6944, 7476, 6688, 6497, 5432, 3981	1633	65	14853	1.67917	1	0.999446	84.955
GOTERM_BP_DIRECT	GO:0042060~wound healing	14	0.7431	0.0962147	5465, 7032, 375056, 4763, 2342, 6556, 2335, 3690, 3630, 2022, 1816, 7031, 1265, 7043	1633	80	14853	1.59172	1	0.999394	85.0783
GOTERM_BP_DIRECT	GO:2000738~positive regulation of stem cell differentiation	3	0.159236	0.0962915	3214, 121340, 2932	1633	5	14853	5.45732	1	0.999321	85.1021
GOTERM_BP_DIRECT	GO:0010035~response to inorganic substance	3	0.159236	0.0962915	2342, 2618, 1917	1633	5	14853	5.45732	1	0.999321	85.1021
GOTERM_BP_DIRECT	GO:0007406~negative regulation of neuroblast proliferation	3	0.159236	0.0962915	4763, 147040, 1495	1633	5	14853	5.45732	1	0.999321	85.1021
GOTERM_BP_DIRECT	GO:0002192~IRES-dependent translational initiation	3	0.159236	0.0962915	1939, 8562, 5936	1633	5	14853	5.45732	1	0.999321	85.1021
GOTERM_BP_DIRECT	GO:0021696~cerebellar cortex morphogenesis	3	0.159236	0.0962915	388610, 6608, 2735	1633	5	14853	5.45732	1	0.999321	85.1021
GOTERM_BP_DIRECT	GO:1901642~nucleoside transmembrane transport	3	0.159236	0.0962915	2030, 55315, 222962	1633	5	14853	5.45732	1	0.999321	85.1021
GOTERM_BP_DIRECT	GO:0036091~positive regulation of transcription from RNA polymerase II promoter in response to oxidative stress	3	0.159236	0.0962915	468, 83667, 4780	1633	5	14853	5.45732	1	0.999321	85.1021
GOTERM_BP_DIRECT	GO:0007155~cell adhesion	56	2.9724	0.0973252	431705, 284217, 4045, 3280, 5578, 1295, 3384, 7450, 9071, 2335, 1009, 8639, 4756, 3675, 25865, 6868, 26032, 3636, 2191, 10154, 1947, 8214, 10232, 27036, 53942, 1285, 971, 3690, 27, 8828, 53841, 4162, 2022, 1495, 152404, 8516, 214, 27180, 961, 8038, 3897, 5802, 9473, 6687, 7041, 10278, 7087, 7045, 91653, 4340, 10319, 10076, 51148, 7059, 4628, 421	1633	420	14853	1.21274	1	0.999297	85.4193

## Sheet: cluster3_BP
Category	Term	Count	%	PValue	Genes	List Total	Pop Hits	Pop Total	Fold Enrichment	Bonferroni	Benjamini	FDR
GOTERM_BP_DIRECT	GO:0045944~positive regulation of transcription from RNA polymerase II promoter	133	8.6985	2.33249e-07	50937, 7291, 4303, 219409, 9241, 4825, 2296, 51085, 51176, 8878, 7067, 6496, 22807, 7545, 602, 6299, 2323, 79155, 51566, 55859, 2299, 283149, 4602, 23261, 26257, 28514, 406, 6777, 401, 1813, 6014, 4792, 23314, 5455, 4609, 5454, 7227, 4774, 389692, 2627, 28999, 6886, 84327, 7421, 56033, 51804, 4782, 4233, 390874, 83881, 23522, 3229, 7528, 5241, 116986, 4010, 55870, 91, 5629, 9759, 5345, 6667, 3015…	1355	941	14853	1.5493	0.00103625	0.00103625	0.000438387
GOTERM_BP_DIRECT	GO:0006366~transcription from RNA polymerase II promoter	78	5.10137	3.21409e-06	5436, 4303, 1761, 219409, 51043, 27164, 60529, 5992, 196, 254251, 57822, 2296, 1051, 4825, 4761, 51176, 7067, 3239, 6496, 579, 6664, 7545, 6663, 3054, 5075, 5076, 1856, 2120, 5079, 79755, 7975, 2299, 409, 5978, 26257, 23261, 4602, 8456, 10664, 57661, 6777, 4609, 5454, 79724, 865, 7227, 4774, 389692, 2627, 3169, 4990, 8092, 5458, 64651, 1025, 54738, 5456, 28999, 10732, 1840, 56033, 51804, 4783, 47…	1355	501	14853	1.7066	0.0141851	0.00711788	0.00604066
GOTERM_BP_DIRECT	GO:0009952~anterior/posterior pattern specification	20	1.30804	5.46898e-05	50937, 2018, 23237, 7528, 3229, 3203, 3223, 7704, 3225, 60529, 8092, 2737, 6899, 56033, 340665, 3233, 3232, 3239, 7046, 9620	1355	78	14853	2.81067	0.215809	0.0778379	0.102739
GOTERM_BP_DIRECT	GO:0001501~skeletal system development	28	1.83126	5.66335e-05	1290, 7704, 7227, 2702, 9241, 1028, 60529, 285590, 2296, 7421, 1462, 7046, 3239, 53834, 6664, 579, 3238, 9507, 5075, 1280, 3714, 2487, 9759, 655, 1302, 654, 6197, 1278	1355	133	14853	2.30771	0.222556	0.0609962	0.106388
GOTERM_BP_DIRECT	GO:0090103~cochlea morphogenesis	10	0.654022	7.02797e-05	5754, 5076, 1856, 6899, 2487, 2535, 57822, 7474, 5456, 3249	1355	22	14853	4.98256	0.268314	0.0605689	0.132007
GOTERM_BP_DIRECT	GO:0007399~nervous system development	46	3.0085	8.69363e-05	134, 6599, 57556, 9241, 22997, 1128, 8128, 2897, 10690, 55816, 4900, 43, 2675, 4761, 2247, 56033, 51195, 2674, 55502, 4908, 8140, 94235, 2173, 2066, 5097, 9253, 1949, 9935, 818, 7975, 9759, 10570, 28969, 340533, 5623, 320, 9839, 55859, 1678, 2259, 6695, 4287, 55800, 4664, 4062, 9965	1355	276	14853	1.82694	0.320534	0.0623777	0.163269
GOTERM_BP_DIRECT	GO:1904322~cellular response to forskolin	6	0.392413	0.000276668	2770, 2044, 112, 109, 108, 107	1355	8	14853	8.22122	0.707696	0.161138	0.518715
GOTERM_BP_DIRECT	GO:0030199~collagen fibril organization	12	0.784827	0.000319247	1280, 2296, 1290, 302, 9509, 538, 9508, 5345, 1278, 7046, 1302, 7148	1355	37	14853	3.55512	0.758112	0.162564	0.598319
GOTERM_BP_DIRECT	GO:0007417~central nervous system development	24	1.56965	0.000320379	1280, 4862, 135, 7704, 91, 79228, 4897, 4884, 5649, 5623, 57822, 84002, 2897, 10370, 6197, 340665, 7077, 2534, 51440, 1462, 54221, 9620, 57453, 5455	1355	117	14853	2.24854	0.759327	0.14637	0.600434
GOTERM_BP_DIRECT	GO:0000122~negative regulation of transcription from RNA polymerase II promoter	91	5.9516	0.000410539	7291, 388585, 1761, 27022, 146198, 7704, 648, 9241, 9555, 51085, 4825, 6929, 80314, 57332, 51176, 23405, 8878, 7804, 55502, 6498, 579, 6664, 3054, 22849, 145258, 1487, 6299, 2120, 5079, 51523, 55758, 390992, 3090, 4848, 7480, 10370, 4602, 5978, 23168, 10664, 1810, 161882, 1655, 3181, 4084, 23314, 79595, 83855, 4609, 8554, 7514, 7227, 4188, 4774, 22890, 2627, 1028, 3169, 8092, 57659, 5458, 1789, 2…	1355	697	14853	1.43114	0.838818	0.166834	0.76879
GOTERM_BP_DIRECT	GO:0048704~embryonic skeletal system morphogenesis	12	0.784827	0.000412699	145258, 3203, 3225, 4188, 3233, 60529, 8092, 3232, 2737, 6664, 57453, 23314	1355	38	14853	3.46157	0.840358	0.153633	0.772819
GOTERM_BP_DIRECT	GO:0007268~chemical synaptic transmission	37	2.41988	0.000472026	6752, 782, 2561, 2912, 784, 2917, 6324, 3749, 3780, 6539, 2897, 6540, 3777, 4986, 6865, 30819, 145581, 6560, 2904, 2905, 774, 26050, 4884, 320, 6529, 6511, 4975, 4287, 3786, 3350, 2563, 6572, 10723, 6014, 6755, 6754, 11337	1355	222	14853	1.82694	0.877378	0.160449	0.883449
GOTERM_BP_DIRECT	GO:0071526~semaphorin-plexin signaling pathway	11	0.719424	0.000502025	54437, 10500, 91584, 8829, 57556, 80031, 5362, 5364, 4233, 23129, 8482	1355	33	14853	3.65387	0.892693	0.157766	0.939345
GOTERM_BP_DIRECT	GO:0006351~transcription, DNA-templated	183	11.9686	0.000512881	5436, 7291, 219749, 26468, 1316, 132660, 51085, 170825, 1388, 7067, 2290, 22807, 30818, 602, 3201, 1487, 3203, 6299, 55758, 23269, 149076, 3090, 360023, 3092, 51230, 79913, 79155, 283149, 26257, 7342, 4601, 161882, 1810, 7690, 406, 401, 6603, 23066, 54823, 5451, 80032, 1613, 23314, 79595, 5455, 5252, 8554, 1459, 4774, 2070, 6300, 389692, 51028, 11030, 2078, 57805, 359948, 85446, 25806, 6886, 2731…	1355	1589	14853	1.26241	0.897751	0.150308	0.959566
GOTERM_BP_DIRECT	GO:0061337~cardiac conduction	13	0.850229	0.000524197	782, 784, 27092, 60598, 6324, 59283, 59284, 3777, 3784, 3757, 30819, 3750, 30818	1355	45	14853	3.16669	0.902769	0.143908	0.980638
GOTERM_BP_DIRECT	GO:0045666~positive regulation of neuron differentiation	18	1.17724	0.000548115	392255, 50937, 3169, 655, 79816, 4897, 79727, 1789, 79191, 654, 4825, 429, 1981, 6929, 4761, 7077, 3232, 6664	1355	78	14853	2.52961	0.912581	0.141282	1.02517
GOTERM_BP_DIRECT	GO:0045893~positive regulation of transcription, DNA-templated	69	4.51275	0.000647818	388585, 6599, 146198, 7704, 1316, 3621, 196, 9826, 51085, 2296, 6929, 8322, 80314, 2247, 51176, 2104, 6664, 7545, 9975, 602, 2066, 6299, 1856, 5076, 30009, 7030, 9063, 5978, 4602, 10370, 10664, 3184, 406, 23066, 29946, 3643, 4609, 5455, 8554, 2627, 1028, 8092, 7474, 6886, 367, 51804, 7046, 80714, 392255, 4862, 23522, 5155, 56970, 58476, 5629, 2304, 9759, 285704, 952, 655, 6667, 2737, 60313, 6899,…	1355	504	14853	1.5007	0.943892	0.155863	1.21057
GOTERM_BP_DIRECT	GO:0046426~negative regulation of JAK-STAT cascade	12	0.784827	0.000669067	54741, 146760, 633, 9021, 127435, 57689, 8651, 9655, 94030, 349667, 65078, 1101	1355	40	14853	3.28849	0.948952	0.152342	1.25004
GOTERM_BP_DIRECT	GO:0071805~potassium ion transmembrane transport	23	1.50425	0.00090735	60598, 3745, 3749, 3780, 3739, 6833, 3790, 131096, 5978, 3777, 3757, 3784, 610, 10021, 3786, 6553, 10723, 30819, 30818, 3750, 6550, 3249, 6560	1355	118	14853	2.13659	0.982314	0.191333	1.69165
GOTERM_BP_DIRECT	GO:0007189~adenylate cyclase-activating G-protein coupled receptor signaling pathway	13	0.850229	0.00144487	135, 112, 90226, 8698, 5731, 196883, 5739, 3973, 109, 114131, 108, 107, 6915	1355	50	14853	2.85002	0.998383	0.274834	2.68098
GOTERM_BP_DIRECT	GO:0051216~cartilage development	14	0.915631	0.001821	388585, 1280, 7704, 9241, 8372, 655, 1302, 7474, 654, 3696, 538, 3232, 4093, 23314	1355	58	14853	2.64591	0.999697	0.320091	3.36765
GOTERM_BP_DIRECT	GO:0030182~neuron differentiation	19	1.24264	0.00187674	11211, 2018, 8851, 4010, 63973, 5629, 340371, 7478, 5458, 7474, 836, 7480, 1051, 8322, 80326, 2535, 1613, 6664, 5454	1355	94	14853	2.21565	0.999764	0.315826	3.46902
GOTERM_BP_DIRECT	GO:0006355~regulation of transcription, DNA-templated	134	8.7639	0.00191443	4302, 4303, 219749, 26468, 132660, 2296, 51085, 158880, 170825, 7067, 3201, 2018, 3203, 23269, 1382, 7409, 149076, 3090, 360023, 3092, 51230, 25, 79913, 79816, 9736, 4602, 4601, 7690, 8313, 406, 80032, 1613, 23314, 79595, 4609, 5252, 1459, 6300, 2070, 4774, 389692, 51028, 11030, 57805, 359948, 85446, 10732, 22921, 7421, 285527, 51804, 7046, 83881, 3228, 23522, 84922, 51701, 2636, 4010, 3225, 91, …	1355	1148	14853	1.27949	0.9998	0.309499	3.5375
GOTERM_BP_DIRECT	GO:0001755~neural crest cell migration	12	0.784827	0.00192423	2066, 54437, 10500, 6899, 57556, 51176, 80031, 8092, 23603, 9965, 6663, 8482	1355	45	14853	2.9231	0.999809	0.300036	3.5553
GOTERM_BP_DIRECT	GO:0007275~multicellular organism development	64	4.18574	0.00198547	2147, 51043, 79144, 2248, 8322, 92162, 51274, 27130, 2245, 3239, 81629, 5075, 3201, 5118, 5076, 117155, 30009, 5079, 3090, 81848, 7480, 27122, 283417, 3953, 28514, 80326, 117581, 4084, 29980, 9435, 2070, 7478, 8092, 8764, 2078, 7474, 9260, 10732, 10085, 57616, 1462, 8718, 23670, 11211, 55107, 3228, 199720, 3223, 50846, 4010, 79173, 2487, 9569, 2242, 51070, 338323, 51314, 2535, 7813, 2139, 3233, 8…	1355	480	14853	1.46155	0.999854	0.297681	3.66646
GOTERM_BP_DIRECT	GO:0034765~regulation of ion transmembrane transport	21	1.37345	0.00208023	117155, 60598, 774, 3745, 3749, 3739, 3760, 3790, 3772, 131096, 6335, 8912, 3762, 6336, 610, 3786, 10021, 84329, 23327, 9022, 3750	1355	110	14853	2.09267	0.999904	0.299534	3.83823
GOTERM_BP_DIRECT	GO:0010718~positive regulation of epithelial to mesenchymal transition	10	0.654022	0.00217369	283149, 7291, 152007, 286204, 51176, 8313, 3066, 7048, 8092, 7046	1355	33	14853	3.3217	0.999937	0.301097	4.00736
GOTERM_BP_DIRECT	GO:0046661~male sex differentiation	4	0.261609	0.00281777	1761, 58524, 51804, 2288	1355	4	14853	10.9616	0.999996	0.361065	5.16526
GOTERM_BP_DIRECT	GO:0090179~planar cell polarity pathway involved in neural tube closure	6	0.392413	0.00286573	5754, 1856, 2535, 9620, 57822, 7474	1355	12	14853	5.48081	0.999997	0.355885	5.25093
GOTERM_BP_DIRECT	GO:0006171~cAMP biosynthetic process	7	0.457816	0.00290794	135, 112, 90226, 109, 108, 107, 196883	1355	17	14853	4.51361	0.999998	0.350457	5.32629
GOTERM_BP_DIRECT	GO:0060412~ventricular septum morphogenesis	9	0.58862	0.00351302	10370, 2702, 161882, 5629, 9241, 7048, 7046, 6664, 53834	1355	29	14853	3.40188	1	0.396258	6.40028
GOTERM_BP_DIRECT	GO:0030178~negative regulation of Wnt signaling pathway	12	0.784827	0.00464746	27122, 145258, 84133, 51701, 388630, 4188, 56033, 2487, 3090, 25987, 147906, 6496	1355	50	14853	2.63079	1	0.47642	8.38287
GOTERM_BP_DIRECT	GO:0007420~brain development	28	1.83126	0.00540714	388585, 57050, 928, 57030, 84002, 2296, 3777, 5463, 7048, 1152, 2290, 10018, 6496, 57453, 7545, 63826, 7486, 8851, 3208, 5629, 266727, 63950, 5649, 409, 64405, 5049, 26047, 1471	1355	177	14853	1.73404	1	0.518237	9.68821
GOTERM_BP_DIRECT	GO:0048701~embryonic cranial skeleton morphogenesis	9	0.58862	0.00548284	7291, 6899, 5079, 10265, 51804, 29072, 7048, 6913, 7046	1355	31	14853	3.18241	1	0.51265	9.8173
GOTERM_BP_DIRECT	GO:0016055~Wnt signaling pathway	29	1.89666	0.0056227	1459, 7478, 7474, 57805, 25806, 8322, 92162, 388630, 84327, 51176, 79971, 27130, 147906, 1856, 2487, 3090, 51588, 7480, 9736, 27122, 23168, 9559, 8454, 8313, 80326, 83999, 1813, 23240, 84870	1355	186	14853	1.70907	1	0.511345	10.0554
GOTERM_BP_DIRECT	GO:0048665~neuron fate specification	6	0.392413	0.00620689	28514, 429, 170825, 3169, 63950, 54738	1355	14	14853	4.69784	1	0.536416	11.0434
GOTERM_BP_DIRECT	GO:0060023~soft palate development	4	0.261609	0.0065661	6899, 2304, 6664, 1302	1355	5	14853	8.7693	1	0.546799	11.6457
GOTERM_BP_DIRECT	GO:0003151~outflow tract morphogenesis	11	0.719424	0.00744591	10370, 1856, 6899, 6261, 2702, 161882, 9241, 2535, 7048, 6664, 23129	1355	46	14853	2.62126	1	0.582818	13.1049
GOTERM_BP_DIRECT	GO:0006357~regulation of transcription from RNA polymerase II promoter	54	3.53172	0.00781955	6599, 26122, 196, 254251, 51085, 4825, 4761, 1388, 6314, 79084, 7067, 195828, 2290, 30818, 6663, 3150, 9391, 7975, 4848, 8456, 7342, 1655, 7690, 6603, 6777, 7029, 23314, 865, 389692, 731220, 5458, 54738, 2078, 5456, 6886, 27319, 56033, 57616, 7528, 3223, 9935, 128209, 51742, 2304, 9569, 2301, 23764, 7913, 6899, 6671, 64344, 10600, 4066, 2969	1355	416	14853	1.4229	1	0.591282	13.7176
GOTERM_BP_DIRECT	GO:0014898~cardiac muscle hypertrophy in response to stress	6	0.392413	0.00862092	28999, 22876, 4625, 9759, 2627, 5530	1355	15	14853	4.38465	1	0.617931	15.0181
GOTERM_BP_DIRECT	GO:0016569~covalent chromatin modification	19	1.24264	0.0086213	5252, 65980, 6599, 648, 8328, 3621, 23378, 57050, 64061, 9555, 3169, 7913, 10664, 80312, 359787, 6603, 22893, 1613, 23314	1355	108	14853	1.92843	1	0.608875	15.0187
GOTERM_BP_DIRECT	GO:0038083~peptidyl-tyrosine autophosphorylation	10	0.654022	0.00864206	2066, 5753, 2534, 10188, 3643, 2185, 25, 2268, 2242, 3055	1355	40	14853	2.74041	1	0.60092	15.0521
GOTERM_BP_DIRECT	GO:0010225~response to UV-C	5	0.327011	0.00921713	7486, 5429, 7528, 3150, 602	1355	10	14853	5.48081	1	0.616038	15.9735
GOTERM_BP_DIRECT	GO:0051481~negative regulation of cytosolic calcium ion concentration	5	0.327011	0.00921713	3777, 3270, 1813, 2969, 6263	1355	10	14853	5.48081	1	0.616038	15.9735
GOTERM_BP_DIRECT	GO:0060078~regulation of postsynaptic membrane potential	7	0.457816	0.00929382	2259, 6336, 610, 10021, 55800, 6324, 6335	1355	21	14853	3.65387	1	0.61065	16.0956
GOTERM_BP_DIRECT	GO:0071300~cellular response to retinoic acid	14	0.915631	0.00987463	11211, 5754, 5753, 5076, 19, 27429, 7474, 7480, 6899, 8322, 4582, 3066, 2185, 4609	1355	70	14853	2.19232	1	0.62478	17.0153
GOTERM_BP_DIRECT	GO:0045787~positive regulation of cell cycle	9	0.58862	0.00988378	10370, 5753, 429, 6929, 5629, 2323, 10018, 3054, 4609	1355	34	14853	2.90161	1	0.61704	17.0298
GOTERM_BP_DIRECT	GO:2000145~regulation of cell motility	8	0.523218	0.0110365	2066, 22876, 2064, 51072, 25, 1613, 2242, 9475	1355	28	14853	3.13189	1	0.649912	18.8265
GOTERM_BP_DIRECT	GO:0045332~phospholipid translocation	7	0.457816	0.0118129	5244, 19, 23200, 57198, 374868, 57194, 10079	1355	22	14853	3.48779	1	0.667275	20.016
GOTERM_BP_DIRECT	GO:0048565~digestive tract development	9	0.58862	0.0118133	6522, 83881, 3274, 8642, 7227, 7048, 79827, 60529, 3655	1355	35	14853	2.8187	1	0.659731	20.0167
GOTERM_BP_DIRECT	GO:0048538~thymus development	10	0.654022	0.0119575	5075, 10370, 6899, 9935, 22890, 51804, 2304, 25, 10018, 7046	1355	42	14853	2.60991	1	0.656797	20.2357
GOTERM_BP_DIRECT	GO:0010977~negative regulation of neuron projection development	10	0.654022	0.0119575	7431, 27124, 112, 5589, 6695, 3066, 4804, 112755, 6014, 2288	1355	42	14853	2.60991	1	0.656797	20.2357
GOTERM_BP_DIRECT	GO:0022008~neurogenesis	10	0.654022	0.0119575	429, 4975, 6299, 8642, 27319, 2120, 6695, 27164, 2047, 2173	1355	42	14853	2.60991	1	0.656797	20.2357
GOTERM_BP_DIRECT	GO:0060022~hard palate development	4	0.261609	0.0122449	64386, 2535, 2304, 6664	1355	6	14853	7.30775	1	0.658297	20.6706
GOTERM_BP_DIRECT	GO:0007411~axon guidance	24	1.56965	0.0124135	8851, 10500, 10678, 1002, 1949, 2044, 57556, 55083, 6324, 7408, 655, 5649, 2737, 5458, 7474, 55740, 1943, 10381, 64221, 8829, 2534, 4804, 2047, 6586	1355	154	14853	1.7083	1	0.656221	20.9247
GOTERM_BP_DIRECT	GO:0010468~regulation of gene expression	17	1.11184	0.012796	1280, 2147, 648, 5629, 25987, 196, 642623, 320, 1789, 5290, 429, 5516, 7262, 7048, 112755, 7046, 4609	1355	96	14853	1.94112	1	0.660439	21.4984
GOTERM_BP_DIRECT	GO:0007212~dopamine receptor signaling pathway	5	0.327011	0.0134518	409, 112, 10776, 1815, 83855	1355	11	14853	4.98256	1	0.672018	22.4727
GOTERM_BP_DIRECT	GO:1900273~positive regulation of long-term synaptic potentiation	5	0.327011	0.0134518	6780, 4900, 27020, 1813, 5649	1355	11	14853	4.98256	1	0.672018	22.4727
GOTERM_BP_DIRECT	GO:0018108~peptidyl-tyrosine phosphorylation	23	1.50425	0.0139324	2066, 2064, 2044, 5155, 27020, 25, 2324, 2268, 5649, 2242, 2248, 2247, 558, 4919, 6777, 2534, 2185, 3643, 2047, 8445, 4233, 5580, 3055	1355	147	14853	1.71508	1	0.678226	23.1794
GOTERM_BP_DIRECT	GO:0046676~negative regulation of insulin secretion	8	0.523218	0.0161743	90007, 5978, 3745, 3667, 1813, 6833, 5530, 5211	1355	30	14853	2.9231	1	0.72592	26.3966
GOTERM_BP_DIRECT	GO:0001822~kidney development	15	0.981033	0.0173129	6299, 23210, 5629, 1028, 7466, 654, 185, 50484, 8879, 10018, 7046, 6664, 4326, 4311, 4953	1355	83	14853	1.98102	1	0.743832	27.9812
GOTERM_BP_DIRECT	GO:0035235~ionotropic glutamate receptor signaling pathway	7	0.457816	0.0182194	2901, 2897, 8851, 2904, 2905, 2894, 2185	1355	24	14853	3.19714	1	0.755655	29.2196
GOTERM_BP_DIRECT	GO:0001934~positive regulation of protein phosphorylation	20	1.30804	0.0182722	2066, 57161, 2064, 84922, 1856, 2147, 302, 27020, 2323, 5911, 25, 2324, 10211, 6899, 8313, 8878, 894, 3643, 9965, 9475	1355	125	14853	1.75386	1	0.750761	29.2912
GOTERM_BP_DIRECT	GO:0001701~in utero embryonic development	27	1.76586	0.0184843	154796, 7291, 27022, 9241, 2627, 80864, 2296, 84700, 387733, 367, 4582, 538, 7048, 7046, 10018, 130507, 6663, 3714, 5589, 390992, 4010, 91, 320, 2737, 23764, 29924, 4609	1355	186	14853	1.5912	1	0.748973	29.5777
GOTERM_BP_DIRECT	GO:2000505~regulation of energy homeostasis	5	0.327011	0.0187448	3953, 51085, 28514, 4986, 9975	1355	12	14853	4.56734	1	0.748139	29.9282
GOTERM_BP_DIRECT	GO:1902287~semaphorin-plexin signaling pathway involved in axon guidance	5	0.327011	0.0187448	91584, 8829, 5362, 5364, 23129	1355	12	14853	4.56734	1	0.748139	29.9282
GOTERM_BP_DIRECT	GO:0031000~response to caffeine	5	0.327011	0.0187448	790, 135, 6261, 3066, 1789	1355	12	14853	4.56734	1	0.748139	29.9282
GOTERM_BP_DIRECT	GO:0009190~cyclic nucleotide biosynthetic process	5	0.327011	0.0187448	109, 108, 107, 4882, 196883	1355	12	14853	4.56734	1	0.748139	29.9282
GOTERM_BP_DIRECT	GO:0060021~palate development	14	0.915631	0.0191528	7291, 1280, 7478, 60529, 8092, 1302, 2737, 64651, 7474, 51176, 7048, 8879, 7046, 23314	1355	76	14853	2.01925	1	0.75004	30.4738
GOTERM_BP_DIRECT	GO:0030100~regulation of endocytosis	8	0.523218	0.0192927	53916, 29763, 11037, 286749, 9026, 3092, 25, 6014	1355	31	14853	2.82881	1	0.747036	30.6599
GOTERM_BP_DIRECT	GO:0003091~renal water homeostasis	8	0.523218	0.0192927	112, 109, 108, 359, 107, 1579, 7466, 196883	1355	31	14853	2.82881	1	0.747036	30.6599
GOTERM_BP_DIRECT	GO:0007628~adult walking behavior	8	0.523218	0.0192927	409, 7345, 1949, 2636, 58524, 1813, 27429, 7545	1355	31	14853	2.82881	1	0.747036	30.6599
GOTERM_BP_DIRECT	GO:0042475~odontogenesis of dentin-containing tooth	11	0.719424	0.0199574	2296, 3714, 6336, 6899, 682, 51176, 3066, 4782, 10018, 655, 2737	1355	53	14853	2.27505	1	0.753433	31.5378
GOTERM_BP_DIRECT	GO:0010038~response to metal ion	4	0.261609	0.0199879	51596, 23327, 7134, 4489	1355	7	14853	6.26378	1	0.748601	31.578
GOTERM_BP_DIRECT	GO:0014883~transition between fast and slow fiber	4	0.261609	0.0199879	4625, 7138, 7134, 5530	1355	7	14853	6.26378	1	0.748601	31.578
GOTERM_BP_DIRECT	GO:2000049~positive regulation of cell-cell adhesion mediated by cadherin	4	0.261609	0.0199879	3169, 5345, 7474, 10211	1355	7	14853	6.26378	1	0.748601	31.578
GOTERM_BP_DIRECT	GO:0043547~positive regulation of GTPase activity	64	4.18574	0.0200464	139818, 57636, 9828, 57584, 5739, 57822, 9826, 153, 2248, 2675, 2247, 2674, 55188, 2245, 80005, 8502, 2066, 79658, 2064, 2904, 259173, 1856, 2905, 6453, 7409, 5923, 81846, 23229, 5364, 143872, 115703, 2664, 8313, 163259, 55616, 55701, 4649, 9965, 10435, 9909, 9267, 55160, 8649, 51306, 51195, 55667, 23096, 3655, 65078, 11211, 5155, 816, 116986, 395, 818, 394, 28964, 5623, 9462, 6915, 3667, 2534, 3…	1355	534	14853	1.31375	1	0.744315	31.6546
GOTERM_BP_DIRECT	GO:0019221~cytokine-mediated signaling pathway	18	1.17724	0.0212686	3593, 84818, 9253, 633, 57689, 127435, 8651, 94030, 349667, 1101, 7052, 146760, 7804, 572, 9021, 9655, 65078, 3055	1355	110	14853	1.79372	1	0.759793	33.2391
GOTERM_BP_DIRECT	GO:0007193~adenylate cyclase-inhibiting G-protein coupled receptor signaling pathway	10	0.654022	0.0213014	134, 2770, 6752, 112, 109, 4986, 108, 107, 1903, 196883	1355	46	14853	2.38296	1	0.755237	33.2811
GOTERM_BP_DIRECT	GO:0042493~response to drug	39	2.55069	0.0215081	135, 4023, 4129, 7514, 19, 2627, 1025, 1789, 4825, 3777, 3485, 107, 7804, 80781, 7048, 2027, 572, 2170, 706, 63826, 2018, 3291, 5244, 4363, 9759, 952, 25, 6833, 4257, 836, 3329, 7077, 6915, 2534, 1813, 3066, 2185, 1471, 4609	1355	298	14853	1.43457	1	0.753569	33.5454
GOTERM_BP_DIRECT	GO:0007190~activation of adenylate cyclase activity	9	0.58862	0.0223488	49, 153, 3973, 112, 109, 7434, 108, 107, 196883	1355	39	14853	2.52961	1	0.761944	34.6105
GOTERM_BP_DIRECT	GO:0045747~positive regulation of Notch signaling pathway	8	0.523218	0.0228081	388585, 22848, 28514, 3714, 429, 170825, 26262, 81619	1355	32	14853	2.74041	1	0.764124	35.1853
GOTERM_BP_DIRECT	GO:0060978~angiogenesis involved in coronary vascular morphogenesis	3	0.196207	0.0234017	8829, 2247, 7046	1355	3	14853	10.9616	1	0.768205	35.9213
GOTERM_BP_DIRECT	GO:0071230~cellular response to amino acid stimulus	10	0.654022	0.0242848	22849, 1051, 4313, 1290, 8649, 3184, 64506, 58528, 1278, 8651	1355	47	14853	2.33226	1	0.776192	37.0018
GOTERM_BP_DIRECT	GO:0021527~spinal cord association neuron differentiation	5	0.327011	0.0251602	429, 6886, 219409, 170825, 266727	1355	13	14853	4.21601	1	0.783605	38.0556
GOTERM_BP_DIRECT	GO:0030155~regulation of cell adhesion	9	0.58862	0.0257755	28514, 3714, 5795, 9267, 2185, 25, 8502, 2242, 9475	1355	40	14853	2.46637	1	0.787255	38.7863
GOTERM_BP_DIRECT	GO:0030574~collagen catabolic process	12	0.784827	0.0259017	1292, 1280, 4313, 1290, 1294, 9509, 9508, 8751, 80781, 1278, 1302, 1508	1355	63	14853	2.08793	1	0.784517	38.9352
GOTERM_BP_DIRECT	GO:0048843~negative regulation of axon extension involved in axon guidance	7	0.457816	0.0266653	54437, 10500, 8829, 57556, 80031, 7474, 8482	1355	26	14853	2.95121	1	0.789908	39.8286
GOTERM_BP_DIRECT	GO:0086091~regulation of heart rate by cardiac conduction	8	0.523218	0.0267414	3762, 3757, 3784, 2702, 10021, 55800, 6324, 3760	1355	33	14853	2.65736	1	0.786617	39.917
GOTERM_BP_DIRECT	GO:0007169~transmembrane receptor protein tyrosine kinase signaling pathway	16	1.04644	0.0268106	2066, 5753, 2064, 27020, 2324, 2268, 55816, 2675, 4919, 2534, 10188, 4908, 3643, 4233, 11122, 3055	1355	96	14853	1.82694	1	0.783272	39.9972
GOTERM_BP_DIRECT	GO:0007266~Rho protein signal transduction	10	0.654022	0.0275537	8727, 185, 395, 394, 398, 1278, 9620, 9826, 10435, 9475	1355	48	14853	2.28367	1	0.788269	40.8525
GOTERM_BP_DIRECT	GO:0043410~positive regulation of MAPK cascade	14	0.915631	0.0282477	57161, 50937, 5155, 2324, 8764, 6899, 367, 92002, 7077, 3643, 4804, 6014, 6754, 8718	1355	80	14853	1.91828	1	0.792464	41.6408
GOTERM_BP_DIRECT	GO:0042060~wound healing	14	0.915631	0.0282477	5754, 2064, 9241, 949, 2737, 836, 7474, 57822, 131566, 2247, 6385, 7048, 7046, 9620	1355	80	14853	1.91828	1	0.792464	41.6408
GOTERM_BP_DIRECT	GO:0032825~positive regulation of natural killer cell differentiation	4	0.261609	0.0298417	558, 22890, 6777, 2323	1355	8	14853	5.48081	1	0.80646	43.4141
GOTERM_BP_DIRECT	GO:0060371~regulation of atrial cardiac muscle cell membrane depolarization	4	0.261609	0.0298417	6336, 2702, 55800, 6324	1355	8	14853	5.48081	1	0.80646	43.4141
GOTERM_BP_DIRECT	GO:0098915~membrane repolarization during ventricular cardiac muscle cell action potential	4	0.261609	0.0298417	3762, 3757, 3784, 3760	1355	8	14853	5.48081	1	0.80646	43.4141
GOTERM_BP_DIRECT	GO:0007409~axonogenesis	15	0.981033	0.0301115	5076, 57633, 9253, 22854, 26050, 4897, 10211, 25806, 26257, 107, 1813, 145581, 57453, 339398, 65078	1355	89	14853	1.84746	1	0.80551	43.7091
GOTERM_BP_DIRECT	GO:0014911~positive regulation of smooth muscle cell migration	6	0.392413	0.0303964	4303, 5155, 8829, 9759, 80031, 4609	1355	20	14853	3.28849	1	0.804741	44.019
GOTERM_BP_DIRECT	GO:0019226~transmission of nerve impulse	6	0.392413	0.0303964	27092, 2917, 58524, 26047, 59283, 59284	1355	20	14853	3.28849	1	0.804741	44.019
GOTERM_BP_DIRECT	GO:0008284~positive regulation of cell proliferation	52	3.40092	0.0306755	388585, 2147, 9244, 51085, 2248, 57332, 2247, 51176, 80312, 79084, 80781, 6664, 3055, 2066, 9391, 2323, 1903, 2324, 9294, 7480, 6504, 1512, 28514, 1981, 3350, 56648, 3643, 9965, 5455, 4609, 5454, 8862, 1128, 8792, 367, 4908, 7048, 11138, 7046, 57472, 5155, 5629, 9759, 342897, 6899, 3667, 894, 3066, 2185, 1471, 6489, 4953	1355	430	14853	1.32559	1	0.803927	44.3211
GOTERM_BP_DIRECT	GO:0043588~skin development	8	0.523218	0.0311119	1290, 6261, 80326, 9509, 538, 26050, 3655, 10728	1355	34	14853	2.57921	1	0.804774	44.7904
GOTERM_BP_DIRECT	GO:0045892~negative regulation of transcription, DNA-templated	55	3.59712	0.031967	7291, 148523, 54551, 7704, 196, 51085, 1051, 80314, 51176, 7067, 2290, 6496, 6663, 9975, 602, 1487, 6299, 5076, 6310, 27122, 5978, 4602, 10370, 10664, 7342, 406, 117581, 5451, 7029, 5455, 4188, 2627, 1028, 8092, 57659, 57805, 7474, 7421, 57616, 51804, 22893, 8851, 23522, 5155, 5629, 9759, 2304, 51588, 952, 55170, 655, 2737, 429, 4664, 3066	1355	460	14853	1.31063	1	0.809848	45.699
GOTERM_BP_DIRECT	GO:0006810~transport	42	2.74689	0.0320267	782, 2561, 5250, 784, 6536, 54733, 6535, 5023, 6539, 2897, 9717, 25829, 363, 367, 4135, 8140, 6560, 2173, 64746, 6567, 2904, 2905, 1080, 5244, 27092, 4363, 774, 1382, 414332, 7781, 6508, 4884, 495, 6529, 8912, 26119, 284723, 83394, 2563, 6553, 10723, 1179	1355	335	14853	1.37429	1	0.80683	45.7619
GOTERM_BP_DIRECT	GO:0006811~ion transport	19	1.24264	0.0321363	2561, 56666, 65266, 23200, 6547, 1135, 79849, 57030, 5023, 65125, 6511, 3927, 1140, 6553, 80024, 10723, 6550, 10452, 6560	1355	124	14853	1.6796	1	0.804338	45.8772
GOTERM_BP_DIRECT	GO:0086005~ventricular cardiac muscle cell action potential	5	0.327011	0.0327416	3757, 3784, 2702, 55800, 23327	1355	14	14853	3.91487	1	0.80682	46.5098
GOTERM_BP_DIRECT	GO:0016578~histone deubiquitination	5	0.327011	0.0327416	158880, 56970, 6314, 10600, 9736	1355	14	14853	3.91487	1	0.80682	46.5098
GOTERM_BP_DIRECT	GO:0010001~glial cell differentiation	5	0.327011	0.0327416	28999, 5076, 1840, 2247, 5649	1355	14	14853	3.91487	1	0.80682	46.5098
GOTERM_BP_DIRECT	GO:1902476~chloride transmembrane transport	15	0.981033	0.0327813	55107, 2561, 1080, 6509, 94015, 6508, 57030, 6522, 6521, 2563, 10723, 9022, 1179, 80727, 6560	1355	90	14853	1.82694	1	0.803693	46.5511
GOTERM_BP_DIRECT	GO:0009887~organ morphogenesis	15	0.981033	0.0327813	6599, 5079, 7227, 57556, 4990, 4825, 8456, 8454, 8829, 2247, 2245, 4062, 7262, 80781, 6586	1355	90	14853	1.82694	1	0.803693	46.5511
GOTERM_BP_DIRECT	GO:0043525~positive regulation of neuron apoptotic process	9	0.58862	0.0336915	2901, 842, 8851, 4835, 429, 9759, 25, 10018, 836	1355	42	14853	2.34892	1	0.809073	47.4886
GOTERM_BP_DIRECT	GO:0048511~rhythmic process	10	0.654022	0.0349948	7291, 8851, 54551, 1655, 150094, 1815, 6667, 57805, 9975, 9475	1355	50	14853	2.19232	1	0.817785	48.8039
GOTERM_BP_DIRECT	GO:0071345~cellular response to cytokine stimulus	6	0.392413	0.0369909	4825, 1236, 51176, 1025, 4792, 4311	1355	21	14853	3.13189	1	0.831761	50.758
GOTERM_BP_DIRECT	GO:0086010~membrane depolarization during action potential	7	0.457816	0.0373632	8912, 6336, 3757, 117155, 55800, 774, 6335	1355	28	14853	2.74041	1	0.831649	51.1146
GOTERM_BP_DIRECT	GO:0019933~cAMP-mediated signaling	8	0.523218	0.0412301	7052, 2044, 112, 109, 108, 107, 196883, 27445	1355	36	14853	2.43592	1	0.857656	54.6764
GOTERM_BP_DIRECT	GO:0035162~embryonic hemopoiesis	5	0.327011	0.0415127	6886, 161882, 7048, 2323, 10019	1355	15	14853	3.65387	1	0.856715	54.9268
GOTERM_BP_DIRECT	GO:0045198~establishment of epithelial cell apical/basal polarity	4	0.261609	0.0417845	5754, 4478, 5911, 7474	1355	9	14853	4.87183	1	0.855714	55.1664
GOTERM_BP_DIRECT	GO:0010226~response to lithium ion	4	0.261609	0.0417845	429, 3485, 107, 2185	1355	9	14853	4.87183	1	0.855714	55.1664
GOTERM_BP_DIRECT	GO:1990573~potassium ion import across plasma membrane	4	0.261609	0.0417845	3762, 610, 10021, 3760	1355	9	14853	4.87183	1	0.855714	55.1664
GOTERM_BP_DIRECT	GO:0021785~branchiomotor neuron axon guidance	4	0.261609	0.0417845	91584, 8829, 5362, 23129	1355	9	14853	4.87183	1	0.855714	55.1664
GOTERM_BP_DIRECT	GO:0001764~neuron migration	16	1.04644	0.0430761	7291, 8851, 57556, 266727, 1951, 4897, 5649, 4825, 429, 6695, 8829, 558, 2534, 9620, 5592, 23314	1355	102	14853	1.71947	1	0.861511	56.2887
GOTERM_BP_DIRECT	GO:0032147~activation of protein kinase activity	9	0.58862	0.043112	63967, 5290, 5155, 92002, 1813, 7048, 3643, 5580, 65125	1355	44	14853	2.24215	1	0.858981	56.3195
GOTERM_BP_DIRECT	GO:0030203~glycosaminoglycan metabolic process	7	0.457816	0.0436066	2296, 2239, 6385, 633, 27087, 3339, 1462	1355	29	14853	2.64591	1	0.859455	56.7419
GOTERM_BP_DIRECT	GO:0071866~negative regulation of apoptotic process in bone marrow	3	0.196207	0.0439856	51176, 2323, 3329	1355	4	14853	8.22122	1	0.859178	57.0629
GOTERM_BP_DIRECT	GO:0021861~forebrain radial glial cell differentiation	3	0.196207	0.0439856	388585, 51176, 2737	1355	4	14853	8.22122	1	0.859178	57.0629
GOTERM_BP_DIRECT	GO:0071322~cellular response to carbohydrate stimulus	3	0.196207	0.0439856	6196, 51085, 4609	1355	4	14853	8.22122	1	0.859178	57.0629
GOTERM_BP_DIRECT	GO:0097623~potassium ion export across plasma membrane	3	0.196207	0.0439856	3757, 3784, 30819	1355	4	14853	8.22122	1	0.859178	57.0629
GOTERM_BP_DIRECT	GO:0072086~specification of loop of Henle identity	3	0.196207	0.0439856	79192, 388585, 79191	1355	4	14853	8.22122	1	0.859178	57.0629
GOTERM_BP_DIRECT	GO:0072574~hepatocyte proliferation	3	0.196207	0.0439856	1051, 5629, 6195	1355	4	14853	8.22122	1	0.859178	57.0629
GOTERM_BP_DIRECT	GO:0021889~olfactory bulb interneuron differentiation	3	0.196207	0.0439856	2066, 6299, 170825	1355	4	14853	8.22122	1	0.859178	57.0629
GOTERM_BP_DIRECT	GO:0007219~Notch signaling pathway	17	1.11184	0.044	388585, 1004, 3714, 51378, 6400, 3169, 1903, 51107, 2296, 28514, 429, 55534, 1840, 7048, 3232, 4609, 29924	1355	111	14853	1.67881	1	0.856566	57.0751
GOTERM_BP_DIRECT	GO:0007165~signal transduction	113	7.39045	0.0454017	64094, 4046, 3872, 59345, 7296, 8744, 5023, 1388, 3485, 7804, 65059, 30819, 30818, 10133, 1382, 2323, 283349, 5364, 409, 7179, 143872, 6695, 10728, 8862, 5754, 6300, 1128, 2078, 6282, 390078, 2977, 7421, 109, 51306, 9022, 7046, 10019, 5829, 4233, 9231, 5152, 5241, 816, 395, 91, 394, 285704, 8045, 9182, 7913, 7434, 6385, 2185, 9989, 2969, 11122, 1936, 57636, 27164, 57584, 7791, 57727, 2248, 2247, …	1355	1054	14853	1.1752	1	0.862746	58.2427
GOTERM_BP_DIRECT	GO:0018107~peptidyl-threonine phosphorylation	8	0.523218	0.0470049	790, 8851, 51701, 91, 7048, 7046, 5580, 65125	1355	37	14853	2.37008	1	0.869732	59.5412
GOTERM_BP_DIRECT	GO:0010595~positive regulation of endothelial cell migration	9	0.58862	0.0484139	51378, 8829, 2247, 5629, 2185, 2324, 949, 7474, 9475	1355	45	14853	2.19232	1	0.875192	60.6509
GOTERM_BP_DIRECT	GO:0042733~embryonic digit morphogenesis	10	0.654022	0.0485694	7291, 6299, 7704, 9241, 3066, 60529, 3239, 2737, 3238, 7474	1355	53	14853	2.06823	1	0.873602	60.7716
GOTERM_BP_DIRECT	GO:0000462~maturation of SSU-rRNA from tricistronic rRNA transcript (SSU-rRNA, 5.8S rRNA, LSU-rRNA)	7	0.457816	0.0504647	10436, 51096, 5822, 6217, 57050, 102724159, 55720	1355	30	14853	2.55771	1	0.88131	62.2145
GOTERM_BP_DIRECT	GO:0071773~cellular response to BMP stimulus	7	0.457816	0.0504647	1280, 11173, 2627, 81792, 655, 4093, 654	1355	30	14853	2.55771	1	0.88131	62.2145
GOTERM_BP_DIRECT	GO:0043552~positive regulation of phosphatidylinositol 3-kinase activity	7	0.457816	0.0504647	2066, 5155, 1236, 2247, 3667, 2185, 2268	1355	30	14853	2.55771	1	0.88131	62.2145
GOTERM_BP_DIRECT	GO:0048010~vascular endothelial growth factor receptor signaling pathway	12	0.784827	0.0511126	5290, 2296, 10163, 8829, 558, 6300, 7409, 2534, 2185, 2324, 5829, 9475	1355	70	14853	1.87914	1	0.882289	62.6962
GOTERM_BP_DIRECT	GO:0002040~sprouting angiogenesis	6	0.392413	0.0526238	23210, 8829, 51176, 2185, 2324, 84870	1355	23	14853	2.85955	1	0.887463	63.7971
GOTERM_BP_DIRECT	GO:0048741~skeletal muscle fiber development	6	0.392413	0.0526238	22953, 57462, 399949, 6261, 7480, 5530	1355	23	14853	2.85955	1	0.887463	63.7971
GOTERM_BP_DIRECT	GO:0030049~muscle filament sliding	8	0.523218	0.0532707	7431, 7169, 4625, 7137, 7138, 7171, 7134, 88	1355	38	14853	2.30771	1	0.888324	64.2589
GOTERM_BP_DIRECT	GO:0001942~hair follicle development	8	0.523218	0.0532707	340481, 3229, 8456, 91, 80326, 60529, 9620, 8549	1355	38	14853	2.30771	1	0.888324	64.2589
GOTERM_BP_DIRECT	GO:1903779~regulation of cardiac conduction	10	0.654022	0.0537718	6261, 1760, 3710, 6547, 487, 7137, 10699, 4882, 6263, 53822	1355	54	14853	2.02993	1	0.888484	64.6128
GOTERM_BP_DIRECT	GO:0032956~regulation of actin cytoskeleton organization	9	0.58862	0.0541218	11211, 8851, 2044, 9026, 25, 9620, 57822, 5580, 9475	1355	46	14853	2.14467	1	0.887941	64.858
GOTERM_BP_DIRECT	GO:0022409~positive regulation of cell-cell adhesion	4	0.261609	0.0557419	10370, 51176, 55083, 3655	1355	10	14853	4.38465	1	0.893154	65.9722
GOTERM_BP_DIRECT	GO:0033327~Leydig cell differentiation	4	0.261609	0.0557419	50846, 367, 8879, 4257	1355	10	14853	4.38465	1	0.893154	65.9722
GOTERM_BP_DIRECT	GO:0030238~male sex determination	4	0.261609	0.0557419	1761, 50846, 51804, 3643	1355	10	14853	4.38465	1	0.893154	65.9722
GOTERM_BP_DIRECT	GO:0043586~tongue development	4	0.261609	0.0557419	51176, 80326, 51804, 2737	1355	10	14853	4.38465	1	0.893154	65.9722
GOTERM_BP_DIRECT	GO:0006469~negative regulation of protein kinase activity	15	0.981033	0.0564182	135, 146760, 5502, 28951, 633, 127435, 9021, 7532, 57689, 8651, 10221, 94030, 349667, 65078, 1101	1355	97	14853	1.6951	1	0.894032	66.4274
GOTERM_BP_DIRECT	GO:0002088~lens development in camera-type eye	7	0.457816	0.057946	50937, 5629, 7048, 7046, 6496, 7474, 2301	1355	31	14853	2.47521	1	0.898466	67.4344
GOTERM_BP_DIRECT	GO:0006816~calcium ion transport	12	0.784827	0.0605991	784, 54836, 6261, 7421, 818, 487, 2534, 59283, 1179, 6263, 59284, 5530	1355	72	14853	1.82694	1	0.906982	69.1157
GOTERM_BP_DIRECT	GO:0007507~heart development	24	1.56965	0.0613141	83881, 2066, 2064, 1856, 6299, 23210, 5155, 341640, 7227, 7137, 285590, 2737, 790, 6196, 10370, 2296, 5463, 6899, 161882, 7048, 7029, 50805, 7046, 9965	1355	180	14853	1.46155	1	0.907774	69.5545
GOTERM_BP_DIRECT	GO:0021537~telencephalon development	5	0.327011	0.0626293	388585, 4900, 6547, 5992, 6496	1355	17	14853	3.22401	1	0.910709	70.3463
GOTERM_BP_DIRECT	GO:0030220~platelet formation	5	0.327011	0.0626293	842, 6886, 161882, 87, 836	1355	17	14853	3.22401	1	0.910709	70.3463
GOTERM_BP_DIRECT	GO:0048839~inner ear development	8	0.523218	0.067302	28514, 3784, 713, 341640, 2070, 3208, 4358, 8549	1355	40	14853	2.19232	1	0.924289	73.0047
GOTERM_BP_DIRECT	GO:0098914~membrane repolarization during atrial cardiac muscle cell action potential	3	0.196207	0.0689319	3762, 3784, 3760	1355	5	14853	6.57697	1	0.92747	73.8777
GOTERM_BP_DIRECT	GO:0021631~optic nerve morphogenesis	3	0.196207	0.0689319	5076, 2047, 2737	1355	5	14853	6.57697	1	0.92747	73.8777
GOTERM_BP_DIRECT	GO:0038170~somatostatin signaling pathway	3	0.196207	0.0689319	6752, 6755, 6754	1355	5	14853	6.57697	1	0.92747	73.8777
GOTERM_BP_DIRECT	GO:0030098~lymphocyte differentiation	3	0.196207	0.0689319	8581, 865, 2323	1355	5	14853	6.57697	1	0.92747	73.8777
GOTERM_BP_DIRECT	GO:0051823~regulation of synapse structural plasticity	3	0.196207	0.0689319	816, 1760, 1813	1355	5	14853	6.57697	1	0.92747	73.8777
GOTERM_BP_DIRECT	GO:0015812~gamma-aminobutyric acid transport	3	0.196207	0.0689319	6540, 6529, 6539	1355	5	14853	6.57697	1	0.92747	73.8777
GOTERM_BP_DIRECT	GO:0048645~organ formation	3	0.196207	0.0689319	367, 2627, 579	1355	5	14853	6.57697	1	0.92747	73.8777
GOTERM_BP_DIRECT	GO:0051899~membrane depolarization	6	0.392413	0.0715539	135, 784, 27092, 55800, 774, 6324	1355	25	14853	2.63079	1	0.93313	75.2262
GOTERM_BP_DIRECT	GO:0043032~positive regulation of macrophage activation	4	0.261609	0.0716007	3566, 7474, 79155, 3329	1355	11	14853	3.98604	1	0.931767	75.2497
GOTERM_BP_DIRECT	GO:0001775~cell activation	4	0.261609	0.0716007	116372, 966, 137797, 1471	1355	11	14853	3.98604	1	0.931767	75.2497
GOTERM_BP_DIRECT	GO:0071456~cellular response to hypoxia	14	0.915631	0.0737075	7291, 51378, 6547, 2627, 6517, 655, 4000, 3777, 114131, 64506, 1978, 5740, 572, 1179	1355	92	14853	1.66807	1	0.935727	76.2843
GOTERM_BP_DIRECT	GO:0007179~transforming growth factor beta receptor signaling pathway	14	0.915631	0.0737075	5155, 51701, 7791, 9372, 409, 10370, 9110, 7048, 6498, 1278, 7046, 4093, 5829, 4091	1355	92	14853	1.66807	1	0.935727	76.2843
GOTERM_BP_DIRECT	GO:0043066~negative regulation of apoptotic process	49	3.20471	0.0742131	134, 8554, 7291, 51378, 966, 2627, 7474, 28971, 51176, 51804, 8878, 4804, 9021, 573, 579, 6663, 602, 4091, 3055, 2066, 1263, 79658, 5076, 308, 952, 79228, 2324, 192670, 23564, 2737, 836, 2301, 1960, 3329, 6197, 10370, 1512, 429, 7052, 6777, 894, 3066, 117581, 2185, 4792, 5455, 4609, 3249, 6195	1355	427	14853	1.25789	1	0.935564	76.5264
GOTERM_BP_DIRECT	GO:0042832~defense response to protozoan	5	0.327011	0.0749369	3593, 1130, 3592, 3566, 602	1355	18	14853	3.0449	1	0.935938	76.8689
GOTERM_BP_DIRECT	GO:0034199~activation of protein kinase A activity	5	0.327011	0.0749369	112, 109, 108, 107, 196883	1355	18	14853	3.0449	1	0.935938	76.8689
GOTERM_BP_DIRECT	GO:0051968~positive regulation of synaptic transmission, glutamatergic	5	0.327011	0.0749369	135, 57555, 2185, 23096, 5649	1355	18	14853	3.0449	1	0.935938	76.8689
GOTERM_BP_DIRECT	GO:0006796~phosphate-containing compound metabolic process	5	0.327011	0.0749369	5168, 98, 5464, 5167, 3613	1355	18	14853	3.0449	1	0.935938	76.8689
GOTERM_BP_DIRECT	GO:0071901~negative regulation of protein serine/threonine kinase activity	5	0.327011	0.0749369	9555, 1028, 7532, 25, 65125	1355	18	14853	3.0449	1	0.935938	76.8689
GOTERM_BP_DIRECT	GO:0060037~pharyngeal system development	5	0.327011	0.0749369	6899, 51804, 5362, 7046, 655	1355	18	14853	3.0449	1	0.935938	76.8689
GOTERM_BP_DIRECT	GO:0034613~cellular protein localization	8	0.523218	0.0750741	154796, 1856, 8649, 8313, 5911, 58528, 7474, 51566	1355	41	14853	2.13885	1	0.934876	76.9333
GOTERM_BP_DIRECT	GO:0006904~vesicle docking involved in exocytosis	6	0.392413	0.0822416	10652, 1080, 54843, 3745, 51762, 112755	1355	26	14853	2.52961	1	0.949221	80.071
GOTERM_BP_DIRECT	GO:0007517~muscle organ development	13	0.850229	0.0838817	8912, 7291, 5463, 8910, 6899, 4303, 43, 2275, 6300, 60529, 22801, 4000, 1960	1355	85	14853	1.67648	1	0.95114	80.7298
GOTERM_BP_DIRECT	GO:0002028~regulation of sodium ion transport	5	0.327011	0.0883619	128414, 1760, 150094, 1813, 65125	1355	19	14853	2.88464	1	0.95771	82.426
GOTERM_BP_DIRECT	GO:0030325~adrenal gland development	5	0.327011	0.0883619	27122, 6299, 1028, 3643, 706	1355	19	14853	2.88464	1	0.95771	82.426
GOTERM_BP_DIRECT	GO:0001843~neural tube closure	12	0.784827	0.0891186	10370, 7291, 5076, 1856, 6385, 9241, 29072, 6768, 8092, 7408, 9620, 57822	1355	77	14853	1.7083	1	0.95788	82.6982
GOTERM_BP_DIRECT	GO:0050731~positive regulation of peptidyl-tyrosine phosphorylation	12	0.784827	0.0891186	5168, 409, 51378, 5155, 8829, 7804, 10188, 4908, 2185, 25, 5649, 8764	1355	77	14853	1.7083	1	0.95788	82.6982
GOTERM_BP_DIRECT	GO:0071257~cellular response to electrical stimulus	4	0.261609	0.0892193	5978, 4761, 3208, 122622	1355	12	14853	3.65387	1	0.957018	82.7341
GOTERM_BP_DIRECT	GO:0021954~central nervous system neuron development	4	0.261609	0.0892193	429, 538, 57704, 4133	1355	12	14853	3.65387	1	0.957018	82.7341
GOTERM_BP_DIRECT	GO:0098719~sodium ion import across plasma membrane	4	0.261609	0.0892193	610, 10021, 6553, 6550	1355	12	14853	3.65387	1	0.957018	82.7341
GOTERM_BP_DIRECT	GO:0046777~protein autophosphorylation	22	1.43885	0.0894775	2066, 5753, 22848, 2064, 225689, 51701, 816, 91, 818, 25, 2324, 2268, 2242, 65125, 790, 150094, 2185, 3643, 84206, 1613, 2047, 3055	1355	169	14853	1.42696	1	0.956404	82.8259
GOTERM_BP_DIRECT	GO:0060048~cardiac muscle contraction	8	0.523218	0.0921284	5290, 3757, 3784, 4625, 55800, 7137, 6324, 7134	1355	43	14853	2.03937	1	0.959486	83.7417
GOTERM_BP_DIRECT	GO:0014047~glutamate secretion	6	0.392413	0.0937234	6511, 2912, 6804, 8499, 320, 57030	1355	27	14853	2.43592	1	0.960846	84.2702
GOTERM_BP_DIRECT	GO:0016358~dendrite development	6	0.392413	0.0937234	8829, 3066, 57549, 655, 5592, 5649	1355	27	14853	2.43592	1	0.960846	84.2702
GOTERM_BP_DIRECT	GO:0060079~excitatory postsynaptic potential	6	0.392413	0.0937234	134, 2901, 135, 2905, 57030, 5530	1355	27	14853	2.43592	1	0.960846	84.2702
GOTERM_BP_DIRECT	GO:0097190~apoptotic signaling pathway	11	0.719424	0.0945674	134, 8792, 4804, 5740, 3092, 952, 8879, 1613, 8764, 8718, 836	1355	69	14853	1.74751	1	0.961105	84.5433
GOTERM_BP_DIRECT	GO:0009653~anatomical structure morphogenesis	13	0.850229	0.096009	3201, 3229, 9991, 2070, 2304, 1903, 27122, 51085, 2248, 2239, 51804, 11123, 6663	1355	87	14853	1.63794	1	0.962179	84.9993
GOTERM_BP_DIRECT	GO:0051056~regulation of small GTPase mediated signal transduction	18	1.17724	0.0967171	154796, 79658, 6453, 395, 57636, 394, 9886, 7409, 9828, 23229, 9826, 115703, 2664, 51306, 2245, 398, 4649, 54509	1355	133	14853	1.48353	1	0.962236	85.2186
GOTERM_BP_DIRECT	GO:0048341~paraxial mesoderm formation	3	0.196207	0.0972754	2296, 51176, 7474	1355	6	14853	5.48081	1	0.962092	85.3894
GOTERM_BP_DIRECT	GO:0043666~regulation of phosphoprotein phosphatase activity	3	0.196207	0.0972754	55291, 5504, 1813	1355	6	14853	5.48081	1	0.962092	85.3894
GOTERM_BP_DIRECT	GO:0035878~nail development	3	0.196207	0.0972754	3229, 8456, 3655	1355	6	14853	5.48081	1	0.962092	85.3894
GOTERM_BP_DIRECT	GO:0021796~cerebral cortex regionalization	3	0.196207	0.0972754	2018, 6434, 63950	1355	6	14853	5.48081	1	0.962092	85.3894
GOTERM_BP_DIRECT	GO:0086015~SA node cell action potential	3	0.196207	0.0972754	2702, 10021, 55800	1355	6	14853	5.48081	1	0.962092	85.3894

## Sheet: cluster5_BP
Category	Term	Count	%	PValue	Genes	List Total	Pop Hits	Pop Total	Fold Enrichment	Bonferroni	Benjamini	FDR
GOTERM_BP_DIRECT	GO:0009967~positive regulation of signal transduction	19	0.769854	0.00121517	8506, 10140, 29760, 9456, 143098, 90525, 23623, 6503, 9402, 2888, 8835, 126669, 2885, 10013, 84174, 8412, 10451, 8471, 4068	2146	59	14853	2.22888	0.998211	0.998211	2.29685
GOTERM_BP_DIRECT	GO:0048015~phosphatidylinositol-mediated signaling	26	1.05348	0.00359425	9365, 10818, 26281, 5154, 5156, 50852, 930, 26523, 2263, 3479, 7784, 9542, 5291, 7430, 64223, 4254, 5293, 2885, 23007, 5298, 253260, 5287, 4883, 4914, 5295, 23112	2146	100	14853	1.79952	1	0.999915	6.64968
GOTERM_BP_DIRECT	GO:0042981~regulation of apoptotic process	44	1.78282	0.00386483	10818, 841, 1149, 8883, 7001, 27165, 7415, 330, 51499, 151449, 10397, 3625, 3626, 8241, 10562, 147923, 1387, 10637, 22806, 604, 84883, 7044, 57142, 10181, 9500, 637, 329, 26135, 581, 9564, 839, 23368, 8682, 4833, 27302, 4286, 9518, 79092, 83729, 257, 5876, 2661, 23604, 64342	2146	199	14853	1.53033	1	0.998788	7.13294
GOTERM_BP_DIRECT	GO:0007265~Ras protein signal transduction	19	0.769854	0.00563858	10256, 10235, 890, 5898, 8550, 1017, 3845, 3479, 53358, 5900, 8831, 9402, 150, 2782, 6239, 4893, 2885, 5337, 6386	2146	67	14853	1.96274	1	0.999361	10.2426
GOTERM_BP_DIRECT	GO:0030032~lamellipodium assembly	11	0.445705	0.00734179	64083, 29780, 5800, 23647, 50649, 8440, 7414, 55704, 1901, 10451, 1012	2146	30	14853	2.53779	1	0.999532	13.1356
GOTERM_BP_DIRECT	GO:0032212~positive regulation of telomere maintenance via telomerase	11	0.445705	0.00946263	10575, 55135, 8550, 10574, 545, 4751, 5609, 5595, 1736, 7203, 10694	2146	31	14853	2.45593	1	0.999737	16.6144
GOTERM_BP_DIRECT	GO:0005981~regulation of glycogen catabolic process	4	0.162075	0.0107314	5499, 5500, 79660, 5509	2146	4	14853	6.92125	1	0.999671	18.632
GOTERM_BP_DIRECT	GO:0043408~regulation of MAPK cascade	13	0.526742	0.0108773	27302, 10886, 2885, 9518, 83729, 10193, 151449, 2661, 10637, 3625, 8831, 3626, 7044	2146	41	14853	2.19454	1	0.999186	18.861
GOTERM_BP_DIRECT	GO:0007229~integrin-mediated signaling pathway	23	0.931929	0.0134338	8515, 1307, 203102, 81794, 3672, 4739, 10979, 3680, 9564, 170692, 1015, 3695, 23421, 3676, 3688, 83605, 7305, 6850, 4627, 3678, 3911, 102, 10451	2146	94	14853	1.6935	1	0.999598	22.7763
GOTERM_BP_DIRECT	GO:0071320~cellular response to cAMP	15	0.60778	0.0134686	677, 10411, 5906, 6715, 3709, 2819, 343, 3488, 351, 3753, 65010, 7430, 2889, 1811, 10142	2146	52	14853	1.99651	1	0.999137	22.8283
GOTERM_BP_DIRECT	GO:1904874~positive regulation of telomerase RNA localization to Cajal body	7	0.28363	0.0139969	10575, 10574, 55651, 1736, 55164, 7203, 10694	2146	15	14853	3.22992	1	0.998728	23.6143
GOTERM_BP_DIRECT	GO:0022612~gland morphogenesis	5	0.202593	0.0186836	7430, 9368, 2263, 151449, 5324	2146	8	14853	4.32578	1	0.999719	30.2621
GOTERM_BP_DIRECT	GO:0038180~nerve growth factor signaling pathway	5	0.202593	0.0186836	2889, 5906, 57498, 6272, 4914	2146	8	14853	4.32578	1	0.999719	30.2621
GOTERM_BP_DIRECT	GO:0010596~negative regulation of endothelial cell migration	7	0.28363	0.019709	27302, 94, 7026, 9353, 22846, 55333, 350	2146	16	14853	3.02805	1	0.999653	31.6416
GOTERM_BP_DIRECT	GO:0003351~epithelial cilium movement	6	0.243112	0.0204676	200162, 25809, 27148, 83853, 25911, 8382	2146	12	14853	3.46062	1	0.999541	32.6456
GOTERM_BP_DIRECT	GO:0030198~extracellular matrix organization	39	1.58023	0.0233285	8515, 10855, 9806, 60495, 7124, 3680, 960, 1605, 8076, 2068, 3676, 3678, 1289, 63827, 54507, 780, 4016, 10516, 1307, 5154, 3672, 27031, 1286, 2670, 3791, 84947, 255743, 25975, 2243, 3695, 351, 3688, 3913, 342371, 4060, 1277, 3910, 64856, 3911	2146	191	14853	1.41324	1	0.999722	36.3071
GOTERM_BP_DIRECT	GO:1900103~positive regulation of endoplasmic reticulum unfolded protein response	4	0.162075	0.0239494	7494, 581, 578, 5295	2146	5	14853	5.537	1	0.999623	37.0765
GOTERM_BP_DIRECT	GO:0086073~bundle of His cell-Purkinje myocyte adhesion involved in cell communication	4	0.162075	0.0239494	1832, 1824, 5318, 3728	2146	5	14853	5.537	1	0.999623	37.0765
GOTERM_BP_DIRECT	GO:0031052~chromosome breakage	4	0.162075	0.0239494	675, 930, 8091, 79728	2146	5	14853	5.537	1	0.999623	37.0765
GOTERM_BP_DIRECT	GO:0030890~positive regulation of B cell proliferation	11	0.445705	0.0276341	57162, 115650, 958, 3596, 7037, 4773, 3567, 604, 10451, 972, 5788	2146	36	14853	2.11483	1	0.999812	41.4641
GOTERM_BP_DIRECT	GO:0007095~mitotic G2 DNA damage checkpoint	6	0.243112	0.0293817	890, 11073, 80198, 1112, 8091, 983	2146	13	14853	3.19442	1	0.99982	43.4422
GOTERM_BP_DIRECT	GO:0050901~leukocyte tethering or rolling	6	0.243112	0.0293817	3676, 3688, 64083, 7124, 2650, 3695	2146	13	14853	3.19442	1	0.99982	43.4422
GOTERM_BP_DIRECT	GO:1904851~positive regulation of establishment of protein localization to telomere	5	0.202593	0.0298381	10575, 55135, 10574, 1736, 10694	2146	9	14853	3.84514	1	0.99975	43.9483
GOTERM_BP_DIRECT	GO:0005977~glycogen metabolic process	9	0.364668	0.0324193	5257, 7360, 5255, 5499, 5500, 79660, 2542, 5509, 27232	2146	27	14853	2.30708	1	0.999811	46.7305
GOTERM_BP_DIRECT	GO:0010923~negative regulation of phosphatase activity	13	0.526742	0.0368903	392617, 90853, 63935, 23504, 9858, 23307, 124997, 10199, 84365, 145376, 23076, 84240, 8178	2146	48	14853	1.8745	1	0.99991	51.2428
GOTERM_BP_DIRECT	GO:0000079~regulation of cyclin-dependent protein serine/threonine kinase activity	11	0.445705	0.0393282	1032, 1030, 81669, 8941, 1031, 1022, 2810, 890, 8812, 993, 219771	2146	38	14853	2.00352	1	0.999924	53.5481
GOTERM_BP_DIRECT	GO:0042866~pyruvate biosynthetic process	4	0.162075	0.0428014	112817, 5313, 5315, 10993	2146	6	14853	4.61417	1	0.99995	56.6546
GOTERM_BP_DIRECT	GO:0030335~positive regulation of cell migration	35	1.41815	0.0445333	91663, 7494, 7869, 8650, 25777, 3479, 6369, 22954, 6352, 150, 131578, 22902, 3678, 8877, 7803, 102, 84904, 3037, 7130, 5154, 5156, 3791, 349633, 9564, 1901, 57214, 1012, 7481, 239, 5293, 6386, 1277, 3642, 10457, 5295	2146	176	14853	1.37638	1	0.999949	58.129
GOTERM_BP_DIRECT	GO:0031334~positive regulation of protein complex assembly	7	0.28363	0.0456567	26281, 5526, 23514, 7124, 143098, 7415, 11124	2146	19	14853	2.54993	1	0.99994	59.0598
GOTERM_BP_DIRECT	GO:0050776~regulation of immune response	19	0.769854	0.0475897	958, 3802, 6441, 3811, 930, 3812, 925, 79865, 3695, 3676, 3688, 7305, 1277, 84174, 5817, 604, 4068, 54210, 2213	2146	83	14853	1.58438	1	0.999942	60.6158
GOTERM_BP_DIRECT	GO:0050853~B cell receptor signaling pathway	10	0.405186	0.047606	695, 5293, 6850, 930, 23180, 150372, 9564, 4773, 10451, 5788	2146	34	14853	2.03566	1	0.999917	60.6287
GOTERM_BP_DIRECT	GO:0072593~reactive oxygen species metabolic process	10	0.405186	0.047606	2053, 5027, 239, 6647, 6441, 23530, 27165, 4724, 29949, 93974	2146	34	14853	2.03566	1	0.999917	60.6287
GOTERM_BP_DIRECT	GO:0008542~visual learning	12	0.486224	0.0515997	5153, 3688, 54413, 164312, 3845, 594857, 478, 8831, 3269, 84152, 85461, 351	2146	45	14853	1.84567	1	0.999947	63.6667
GOTERM_BP_DIRECT	GO:0042993~positive regulation of transcription factor import into nucleus	6	0.243112	0.0536026	7494, 3059, 55929, 2316, 8841, 5295	2146	15	14853	2.7685	1	0.999949	65.1054
GOTERM_BP_DIRECT	GO:0048468~cell development	11	0.445705	0.0540337	6469, 9518, 83729, 151449, 2661, 10637, 3625, 3299, 3626, 222894, 7044	2146	40	14853	1.90334	1	0.999935	65.4079
GOTERM_BP_DIRECT	GO:0051051~negative regulation of transport	3	0.121556	0.0565258	79693, 50852, 6248	2146	3	14853	6.92125	1	0.999943	67.1085
GOTERM_BP_DIRECT	GO:0042360~vitamin E metabolic process	3	0.121556	0.0565258	66002, 7274, 8529	2146	3	14853	6.92125	1	0.999943	67.1085
GOTERM_BP_DIRECT	GO:0006565~L-serine catabolic process	3	0.121556	0.0565258	6470, 875, 10993	2146	3	14853	6.92125	1	0.999943	67.1085
GOTERM_BP_DIRECT	GO:0019229~regulation of vasoconstriction	7	0.28363	0.0575218	152, 1908, 150, 151, 40, 3269, 1907	2146	20	14853	2.42244	1	0.999934	67.7658
GOTERM_BP_DIRECT	GO:0008361~regulation of cell size	7	0.28363	0.0575218	7430, 9368, 23108, 5916, 7504, 10451, 3575	2146	20	14853	2.42244	1	0.999934	67.7658
GOTERM_BP_DIRECT	GO:0030901~midbrain development	9	0.364668	0.0578048	2019, 6469, 5013, 2263, 84678, 2020, 151449, 51377, 4086	2146	30	14853	2.07637	1	0.999916	67.9503
GOTERM_BP_DIRECT	GO:0006355~regulation of transcription, DNA-templated	185	7.49595	0.0619094	8880, 6775, 55840, 147807, 23440, 163051, 9923, 23462, 51377, 79685, 147949, 83482, 1387, 4610, 7068, 23077, 56341, 6617, 677, 54625, 6096, 9355, 3209, 57215, 3299, 23509, 3547, 222698, 202051, 1811, 4223, 7738, 115950, 1457, 84911, 22850, 26145, 55211, 8553, 3212, 8861, 84614, 54531, 51106, 7799, 2314, 1915, 10084, 23421, 11036, 8648, 1501, 2971, 1500, 4090, 152485, 10114, 4092, 83746, 94, 329, …	2146	1148	14853	1.11536	1	0.999943	70.5158
GOTERM_BP_DIRECT	GO:0007588~excretion	10	0.405186	0.0657005	1187, 10497, 1811, 8645, 4868, 554, 64240, 1188, 525, 360	2146	36	14853	1.92257	1	0.999959	72.7115
GOTERM_BP_DIRECT	GO:2000774~positive regulation of cellular senescence	4	0.162075	0.0669997	5074, 3845, 8091, 3159	2146	7	14853	3.955	1	0.999956	73.4275
GOTERM_BP_DIRECT	GO:0034214~protein hexamerization	4	0.162075	0.0669997	6683, 7415, 4942, 24145	2146	7	14853	3.955	1	0.999956	73.4275
GOTERM_BP_DIRECT	GO:0046069~cGMP catabolic process	4	0.162075	0.0669997	10846, 5153, 50940, 8654	2146	7	14853	3.955	1	0.999956	73.4275
GOTERM_BP_DIRECT	GO:1904628~cellular response to phorbol 13-acetate 12-myristate	4	0.162075	0.0669997	677, 1021, 80149, 257101	2146	7	14853	3.955	1	0.999956	73.4275
GOTERM_BP_DIRECT	GO:0009108~coenzyme biosynthetic process	4	0.162075	0.0669997	79717, 53354, 27249, 80025	2146	7	14853	3.955	1	0.999956	73.4275
GOTERM_BP_DIRECT	GO:0007196~adenylate cyclase-inhibiting G-protein coupled glutamate receptor signaling pathway	4	0.162075	0.0669997	2914, 2913, 2918, 2916	2146	7	14853	3.955	1	0.999956	73.4275
GOTERM_BP_DIRECT	GO:0001819~positive regulation of cytokine production	7	0.28363	0.0710607	57162, 150, 6647, 10554, 7124, 150372, 29923	2146	21	14853	2.30708	1	0.999968	75.5528
GOTERM_BP_DIRECT	GO:0034394~protein localization to cell surface	7	0.28363	0.0710607	10516, 57154, 2316, 7414, 7375, 338328, 7481	2146	21	14853	2.30708	1	0.999968	75.5528
GOTERM_BP_DIRECT	GO:0030593~neutrophil chemotaxis	13	0.526742	0.071935	3672, 1441, 3680, 6369, 1907, 1908, 6352, 5293, 6850, 3553, 2542, 10451, 54210	2146	53	14853	1.69766	1	0.999964	75.9888
GOTERM_BP_DIRECT	GO:0014066~regulation of phosphatidylinositol 3-kinase signaling	17	0.688817	0.0743362	9365, 8396, 10818, 26281, 5154, 50852, 5156, 930, 2263, 9542, 5291, 4254, 5293, 2885, 5526, 5595, 5295	2146	76	14853	1.54817	1	0.999967	77.1486
GOTERM_BP_DIRECT	GO:0010862~positive regulation of pathway-restricted SMAD protein phosphorylation	12	0.486224	0.0769376	27302, 94, 6386, 9518, 83729, 151449, 2661, 7272, 10637, 3625, 3626, 7044	2146	48	14853	1.73031	1	0.99997	78.3452
GOTERM_BP_DIRECT	GO:0014070~response to organic cyclic compound	12	0.486224	0.0769376	2180, 83752, 1374, 4060, 4288, 32, 9536, 5430, 578, 2542, 983, 54790	2146	48	14853	1.73031	1	0.99997	78.3452
GOTERM_BP_DIRECT	GO:0007411~axon guidance	30	1.21556	0.0780606	57451, 6469, 4684, 7869, 3845, 151449, 5080, 7473, 1808, 90249, 5800, 23114, 2049, 6585, 9378, 9355, 1948, 9353, 8609, 10417, 7430, 10371, 4893, 3913, 2885, 5595, 2115, 374946, 4914, 137970	2146	154	14853	1.3483	1	0.999967	78.8431
GOTERM_BP_DIRECT	GO:0034332~adherens junction organization	9	0.364668	0.080208	1832, 1007, 1500, 1006, 8650, 5817, 1012, 3728, 1015	2146	32	14853	1.9466	1	0.999968	79.7653
GOTERM_BP_DIRECT	GO:0021670~lateral ventricle development	5	0.202593	0.0822578	1021, 84678, 8650, 25911, 51377	2146	12	14853	2.88385	1	0.999969	80.6099
GOTERM_BP_DIRECT	GO:0045088~regulation of innate immune response	5	0.202593	0.0822578	329, 84282, 330, 51752, 161725	2146	12	14853	2.88385	1	0.999969	80.6099
GOTERM_BP_DIRECT	GO:0050710~negative regulation of cytokine secretion	5	0.202593	0.0822578	1149, 2615, 5734, 7292, 338557	2146	12	14853	2.88385	1	0.999969	80.6099
GOTERM_BP_DIRECT	GO:0006509~membrane protein ectodomain proteolysis	7	0.28363	0.0862677	5027, 4627, 5663, 51752, 1605, 102, 23621	2146	22	14853	2.20222	1	0.999977	82.1664
GOTERM_BP_DIRECT	GO:0030902~hindbrain development	6	0.243112	0.0865876	6469, 80184, 84678, 2020, 10716, 4086	2146	17	14853	2.44279	1	0.999972	82.2854
GOTERM_BP_DIRECT	GO:0009566~fertilization	10	0.405186	0.0876067	6691, 22862, 441161, 7026, 581, 317719, 11172, 91646, 8086, 56154	2146	38	14853	1.82138	1	0.999969	82.6593
GOTERM_BP_DIRECT	GO:0007275~multicellular organism development	81	3.28201	0.0896688	22873, 55784, 684, 943, 1045, 57135, 90993, 55815, 1523, 389524, 3198, 3195, 58531, 7803, 8425, 881, 4157, 284297, 100125288, 55796, 128611, 55124, 7482, 166, 25975, 7481, 257062, 1617, 1908, 27123, 3549, 51430, 204474, 10912, 202051, 27121, 545, 2020, 4223, 54033, 55558, 6469, 78989, 3212, 8861, 7142, 9904, 5008, 8091, 2314, 1748, 5080, 57054, 57055, 3171, 83983, 6239, 5013, 83552, 59269, 57418,…	2146	480	14853	1.16796	1	0.99997	83.3931
GOTERM_BP_DIRECT	GO:0000186~activation of MAPKK activity	11	0.445705	0.0932394	4217, 2889, 10818, 5906, 389840, 4214, 5663, 57498, 4914, 10746, 7786	2146	44	14853	1.73031	1	0.999975	84.5947
GOTERM_BP_DIRECT	GO:0007286~spermatid development	15	0.60778	0.095437	6595, 23626, 22862, 2189, 317719, 11172, 8382, 5990, 6691, 204474, 147912, 80025, 81892, 163589, 10658	2146	67	14853	1.54953	1	0.999976	85.2927
GOTERM_BP_DIRECT	GO:0005979~regulation of glycogen biosynthetic process	4	0.162075	0.0959893	5499, 5500, 79660, 5509	2146	8	14853	3.46062	1	0.999972	85.4634
GOTERM_BP_DIRECT	GO:1904871~positive regulation of protein localization to Cajal body	4	0.162075	0.0959893	10575, 10574, 7203, 10694	2146	8	14853	3.46062	1	0.999972	85.4634
GOTERM_BP_DIRECT	GO:0002011~morphogenesis of an epithelial sheet	4	0.162075	0.0959893	3212, 1605, 94134, 64398	2146	8	14853	3.46062	1	0.999972	85.4634
GOTERM_BP_DIRECT	GO:0021612~facial nerve structural organization	4	0.162075	0.0959893	10371, 1959, 3212, 55558	2146	8	14853	3.46062	1	0.999972	85.4634
GOTERM_BP_DIRECT	GO:0008090~retrograde axonal transport	4	0.162075	0.0959893	124997, 6647, 9001, 5048	2146	8	14853	3.46062	1	0.999972	85.4634
GOTERM_BP_DIRECT	GO:0033129~positive regulation of histone phosphorylation	4	0.162075	0.0959893	5595, 8986, 2332, 3553	2146	8	14853	3.46062	1	0.999972	85.4634
GOTERM_BP_DIRECT	GO:0006903~vesicle targeting	4	0.162075	0.0959893	5871, 4033, 23122, 10053	2146	8	14853	3.46062	1	0.999972	85.4634
GOTERM_BP_DIRECT	GO:0007165~signal transduction	168	6.80713	0.0969444	114822, 8883, 7292, 55843, 943, 3479, 3728, 10293, 150, 1387, 41, 50940, 8877, 4828, 57569, 55227, 3488, 90525, 3487, 9542, 401387, 29, 3547, 1908, 6609, 54922, 6013, 8412, 10142, 2213, 1457, 26280, 1456, 8437, 920, 825, 26281, 9984, 8550, 9806, 347734, 53358, 27115, 8654, 10087, 2783, 57053, 55114, 6369, 23421, 90249, 726, 1501, 8440, 4090, 57159, 1261, 9378, 1119, 8428, 1306, 5153, 10411, 8565,…	2146	1054	14853	1.1032	1	0.99997	85.7541

## Sheet: cluster6_BP
Category	Term	Count	%	PValue	Genes	List Total	Pop Hits	Pop Total	Fold Enrichment	Bonferroni	Benjamini	FDR
GOTERM_BP_DIRECT	GO:0000188~inactivation of MAPK activity	7	1.63551	2.84716e-05	80824, 11221, 1850, 1849, 1847, 1848, 1845	374	25	14853	11.1199	0.0508238	0.0508238	0.0484392
GOTERM_BP_DIRECT	GO:0016311~dephosphorylation	10	2.33645	0.000173619	93650, 250, 128853, 80824, 11221, 493911, 1850, 1847, 249, 1845	374	80	14853	4.96424	0.272469	0.147045	0.295038
GOTERM_BP_DIRECT	GO:0001967~suckling behavior	5	1.16822	0.000233786	2902, 5194, 55585, 391723, 51009	374	13	14853	15.2746	0.348414	0.133057	0.39709
GOTERM_BP_DIRECT	GO:0007568~aging	13	3.03738	0.000684464	2056, 131601, 5745, 6558, 18, 347, 4976, 6531, 3484, 6720, 7076, 267, 55607	374	159	14853	3.24705	0.714744	0.269183	1.15839
GOTERM_BP_DIRECT	GO:0035335~peptidyl-tyrosine dephosphorylation	10	2.33645	0.000736684	54961, 128853, 80824, 11221, 1850, 1849, 8073, 1847, 1848, 1845	374	97	14853	4.09422	0.740786	0.236636	1.24625
GOTERM_BP_DIRECT	GO:0000187~activation of MAPK activity	10	2.33645	0.00130024	5602, 7039, 136, 5562, 3815, 1849, 1847, 1848, 975, 4916	374	105	14853	3.78228	0.907781	0.327844	2.18973
GOTERM_BP_DIRECT	GO:0008284~positive regulation of cell proliferation	23	5.37383	0.0013176	1435, 2056, 5745, 2013, 7039, 1489, 3815, 5914, 5058, 975, 51009, 2260, 5813, 25805, 3480, 6909, 2771, 51343, 5562, 7076, 2869, 9337, 4916	374	430	14853	2.12423	0.910672	0.291825	2.21867
GOTERM_BP_DIRECT	GO:0046777~protein autophosphorylation	12	2.80374	0.00364291	3480, 2011, 54822, 3815, 5058, 2869, 5582, 7301, 5613, 9748, 2260, 4916	374	169	14853	2.81992	0.998752	0.566451	6.02156
GOTERM_BP_DIRECT	GO:0043484~regulation of RNA splicing	5	1.16822	0.00565683	146713, 2334, 23543, 284695, 54715	374	29	14853	6.84722	0.999969	0.684863	9.20227
GOTERM_BP_DIRECT	GO:1900006~positive regulation of dendrite development	4	0.934579	0.00689851	54664, 4976, 29993, 124925	374	16	14853	9.92848	0.999997	0.718659	11.1125
GOTERM_BP_DIRECT	GO:0008286~insulin receptor signaling pathway	7	1.63551	0.0127972	3480, 5166, 2887, 3484, 2308, 6720, 208	374	77	14853	3.61035	1	0.88294	19.6819
GOTERM_BP_DIRECT	GO:0090630~activation of GTPase activity	7	1.63551	0.0135796	23513, 115704, 57186, 208, 79774, 129049, 4916	374	78	14853	3.56407	1	0.875985	20.7583
GOTERM_BP_DIRECT	GO:0050658~RNA transport	3	0.700935	0.0159322	54715, 728343, 56001	374	8	14853	14.8927	1	0.895993	23.9138
GOTERM_BP_DIRECT	GO:0006887~exocytosis	7	1.63551	0.0170439	8492, 8825, 85409, 84958, 5058, 11336, 91828	374	82	14853	3.39021	1	0.894552	25.3632
GOTERM_BP_DIRECT	GO:0032147~activation of protein kinase activity	5	1.16822	0.0241227	28984, 2056, 2013, 2011, 23394	374	44	14853	4.51294	1	0.949324	34.0009
GOTERM_BP_DIRECT	GO:0043086~negative regulation of catalytic activity	6	1.40187	0.0249143	23197, 10236, 306, 7076, 9478, 307	374	66	14853	3.61035	1	0.944358	34.906
GOTERM_BP_DIRECT	GO:0000165~MAPK cascade	13	3.03738	0.0277245	5717, 5688, 2902, 57731, 5691, 3815, 5058, 1849, 1847, 10817, 1848, 2260, 4747	374	255	14853	2.02463	1	0.95168	38.0258
GOTERM_BP_DIRECT	GO:0009267~cellular response to starvation	5	1.16822	0.0278959	6721, 5166, 2308, 54361, 6720	374	46	14853	4.31673	1	0.943839	38.2115
GOTERM_BP_DIRECT	GO:0060079~excitatory postsynaptic potential	4	0.934579	0.0294204	2902, 9162, 124925, 55607	374	27	14853	5.88354	1	0.943827	39.8399
GOTERM_BP_DIRECT	GO:0048678~response to axon injury	4	0.934579	0.0294204	3956, 2056, 347, 4916	374	27	14853	5.88354	1	0.943827	39.8399
GOTERM_BP_DIRECT	GO:0061014~positive regulation of mRNA catabolic process	3	0.700935	0.0351519	10236, 56829, 9337	374	12	14853	9.92848	1	0.962292	45.6078
GOTERM_BP_DIRECT	GO:0007189~adenylate cyclase-activating G-protein coupled receptor signaling pathway	5	1.16822	0.0364428	115, 5745, 136, 5733, 10672	374	50	14853	3.97139	1	0.96078	46.8329
GOTERM_BP_DIRECT	GO:0035556~intracellular signal transduction	17	3.97196	0.0367581	9649, 115, 246329, 3815, 84446, 11186, 55884, 8125, 208, 2771, 9162, 3000, 5562, 9651, 2011, 5582, 4881	374	389	14853	1.73557	1	0.955782	47.1282
GOTERM_BP_DIRECT	GO:0030833~regulation of actin filament polymerization	3	0.700935	0.0469012	2006, 9873, 55607	374	14	14853	8.51012	1	0.978208	55.844
GOTERM_BP_DIRECT	GO:0010835~regulation of protein ADP-ribosylation	2	0.46729	0.0495965	8850, 23394	374	2	14853	39.7139	1	0.979411	57.9216
GOTERM_BP_DIRECT	GO:0090090~negative regulation of canonical Wnt signaling pathway	9	2.1028	0.051987	5717, 80114, 5688, 85409, 3484, 2308, 54361, 5691, 261734	374	162	14853	2.20633	1	0.980004	59.6868
GOTERM_BP_DIRECT	GO:0040018~positive regulation of multicellular organism growth	4	0.934579	0.0569171	1435, 6531, 57731, 7429	374	35	14853	4.53873	1	0.983903	63.1095
GOTERM_BP_DIRECT	GO:2000311~regulation of alpha-amino-3-hydroxy-5-methyl-4-isoxazole propionate selective glutamate receptor activity	3	0.700935	0.0598582	27091, 10369, 254263	374	16	14853	7.44636	1	0.984825	65.0192
GOTERM_BP_DIRECT	GO:0048813~dendrite morphogenesis	4	0.934579	0.0651735	10160, 54664, 23543, 1952	374	37	14853	4.29339	1	0.987839	68.2365
GOTERM_BP_DIRECT	GO:0007409~axonogenesis	6	1.40187	0.0732452	645191, 57731, 5058, 84446, 10446, 219527	374	89	14853	2.67734	1	0.991814	72.5944
GOTERM_BP_DIRECT	GO:0090272~negative regulation of fibroblast growth factor production	2	0.46729	0.073467	28984, 2260	374	3	14853	26.4759	1	0.990531	72.7058
GOTERM_BP_DIRECT	GO:0006210~thymine catabolic process	2	0.46729	0.073467	1806, 4329	374	3	14853	26.4759	1	0.990531	72.7058
GOTERM_BP_DIRECT	GO:0010508~positive regulation of autophagy	4	0.934579	0.0739454	11043, 23677, 2308, 5562	374	39	14853	4.07322	1	0.989326	72.9446
GOTERM_BP_DIRECT	GO:0008015~blood circulation	4	0.934579	0.0739454	6387, 2006, 2056, 2313	374	39	14853	4.07322	1	0.989326	72.9446
GOTERM_BP_DIRECT	GO:0030326~embryonic limb morphogenesis	4	0.934579	0.0785179	3206, 3207, 1954, 2260	374	40	14853	3.97139	1	0.990734	75.1302
GOTERM_BP_DIRECT	GO:0042246~tissue regeneration	3	0.700935	0.0812379	3484, 5653, 347	374	19	14853	6.27062	1	0.990938	76.3503
GOTERM_BP_DIRECT	GO:0046579~positive regulation of Ras protein signal transduction	3	0.700935	0.0812379	1435, 2056, 9162	374	19	14853	6.27062	1	0.990938	76.3503
GOTERM_BP_DIRECT	GO:0051496~positive regulation of stress fiber assembly	4	0.934579	0.0832108	28984, 7168, 54361, 5058	374	41	14853	3.87453	1	0.990732	77.1998
GOTERM_BP_DIRECT	GO:0007566~embryo implantation	4	0.934579	0.0832108	2056, 2013, 3590, 55585	374	41	14853	3.87453	1	0.990732	77.1998
GOTERM_BP_DIRECT	GO:0098869~cellular oxidant detoxification	5	1.16822	0.0840056	7837, 10549, 5742, 8288, 114112	374	66	14853	3.00863	1	0.989876	77.5338
GOTERM_BP_DIRECT	GO:0006629~lipid metabolic process	8	1.86916	0.0864766	6721, 131601, 5742, 80832, 6720, 1208, 79829, 347	374	151	14853	2.10405	1	0.989975	78.5432
GOTERM_BP_DIRECT	GO:0008584~male gonad development	6	1.40187	0.0877963	4201, 3206, 3207, 10549, 54361, 3815	374	94	14853	2.53493	1	0.989432	79.0646
GOTERM_BP_DIRECT	GO:0090002~establishment of protein localization to plasma membrane	4	0.934579	0.0880211	57731, 54361, 57217, 29993	374	42	14853	3.78228	1	0.988228	79.1522
GOTERM_BP_DIRECT	GO:0019226~transmission of nerve impulse	3	0.700935	0.0888153	27091, 57731, 10369	374	20	14853	5.95709	1	0.987337	79.459
GOTERM_BP_DIRECT	GO:0043171~peptide catabolic process	3	0.700935	0.0888153	4012, 95, 29953	374	20	14853	5.95709	1	0.987337	79.459
GOTERM_BP_DIRECT	GO:0035249~synaptic transmission, glutamatergic	3	0.700935	0.0888153	2902, 9746, 254263	374	20	14853	5.95709	1	0.987337	79.459
GOTERM_BP_DIRECT	GO:1901991~negative regulation of mitotic cell cycle phase transition	2	0.46729	0.0967395	28984, 131601	374	4	14853	19.857	1	0.990532	82.2961
GOTERM_BP_DIRECT	GO:0003006~developmental process involved in reproduction	2	0.46729	0.0967395	1435, 249	374	4	14853	19.857	1	0.990532	82.2961
GOTERM_BP_DIRECT	GO:0061041~regulation of wound healing	2	0.46729	0.0967395	51330, 7429	374	4	14853	19.857	1	0.990532	82.2961
GOTERM_BP_DIRECT	GO:0043434~response to peptide hormone	4	0.934579	0.0979815	6387, 2771, 7076, 4747	374	44	14853	3.61035	1	0.990025	82.7058

## Sheet: cluster12_BP
Category	Term	Count	%	PValue	Genes	List Total	Pop Hits	Pop Total	Fold Enrichment	Bonferroni	Benjamini	FDR
GOTERM_BP_DIRECT	GO:0015808~L-alanine transport	3	5	0.000269288	285641, 120103, 206358	55	7	14853	115.738	0.0791087	0.0791087	0.360335
GOTERM_BP_DIRECT	GO:0035524~proline transmembrane transport	3	5	0.000269288	285641, 120103, 206358	55	7	14853	115.738	0.0791087	0.0791087	0.360335
GOTERM_BP_DIRECT	GO:0015827~tryptophan transport	2	3.33333	0.010868	120103, 59272	55	3	14853	180.036	0.964698	0.812112	13.6244
GOTERM_BP_DIRECT	GO:0098609~cell-cell adhesion	5	8.33333	0.0144466	5493, 23499, 7529, 23367, 2125	55	259	14853	5.21341	0.988355	0.77334	17.7203
GOTERM_BP_DIRECT	GO:0015824~proline transport	2	3.33333	0.0287243	120103, 206358	55	8	14853	67.5136	0.999866	0.892427	32.3376
GOTERM_BP_DIRECT	GO:0015816~glycine transport	2	3.33333	0.0322574	285641, 206358	55	9	14853	60.0121	0.999956	0.865568	35.5632
GOTERM_BP_DIRECT	GO:0045944~positive regulation of transcription from RNA polymerase II promoter	8	13.3333	0.0529383	10691, 3172, 56751, 8536, 3551, 10521, 10463, 29110	55	941	14853	2.29589	1	0.937585	51.762
GOTERM_BP_DIRECT	GO:0006357~regulation of transcription from RNA polymerase II promoter	5	8.33333	0.064169	10691, 3174, 3172, 56751, 64332	55	416	14853	3.24585	1	0.94493	58.8899
GOTERM_BP_DIRECT	GO:0031424~keratinization	2	3.33333	0.0804162	5493, 2125	55	23	14853	23.483	1	0.959508	67.4912
GOTERM_BP_DIRECT	GO:0035666~TRIF-dependent toll-like receptor signaling pathway	2	3.33333	0.0970392	3551, 29110	55	28	14853	19.2896	1	0.968901	74.5426
GOTERM_BP_DIRECT	GO:0010803~regulation of tumor necrosis factor-mediated signaling pathway	2	3.33333	0.0970392	8567, 3551	55	28	14853	19.2896	1	0.968901	74.5426

## Sheet: cluster13_BP
Category	Term	Count	%	PValue	Genes	List Total	Pop Hits	Pop Total	Fold Enrichment	Bonferroni	Benjamini	FDR
GOTERM_BP_DIRECT	GO:0019752~carboxylic acid metabolic process	5	1.87266	2.92392e-05	3948, 92483, 23042, 160287, 102724985	240	12	14853	25.7865	0.0371011	0.0371011	0.0476984
GOTERM_BP_DIRECT	GO:1902476~chloride transmembrane transport	9	3.37079	9.95432e-05	8001, 2742, 2558, 2741, 2564, 2566, 2554, 2567, 2743	240	90	14853	6.18875	0.120776	0.0623306	0.162299
GOTERM_BP_DIRECT	GO:0006811~ion transport	10	3.74532	0.000177231	79838, 2741, 147138, 342125, 6564, 25769, 11322, 2554, 23315, 2743	240	124	14853	4.99093	0.204814	0.0735481	0.288792
GOTERM_BP_DIRECT	GO:0060012~synaptic transmission, glycinergic	4	1.49813	0.000217049	8001, 2742, 2741, 2743	240	8	14853	30.9438	0.244726	0.0677635	0.353567
GOTERM_BP_DIRECT	GO:0006821~chloride transport	6	2.24719	0.000381102	8001, 2558, 2741, 2566, 2554, 2567	240	39	14853	9.52115	0.389123	0.0938694	0.620026
GOTERM_BP_DIRECT	GO:0006355~regulation of transcription, DNA-templated	34	12.7341	0.0008028	55888, 7021, 860, 4855, 10973, 4853, 864, 11108, 8570, 285346, 124961, 1390, 84962, 202559, 26013, 80818, 6493, 8216, 3670, 7110, 6433, 7743, 1879, 115560, 64641, 91392, 1385, 169834, 80108, 9821, 11281, 58491, 7694, 7555	240	1148	14853	1.83291	0.645992	0.158924	1.30189
GOTERM_BP_DIRECT	GO:0006366~transcription from RNA polymerase II promoter	19	7.1161	0.00127222	7021, 3670, 860, 7110, 864, 11108, 1879, 64641, 8939, 1385, 10522, 1997, 11281, 466, 9150, 64919, 10725, 5966, 2000	240	501	14853	2.34703	0.807186	0.209545	2.05576
GOTERM_BP_DIRECT	GO:1990035~calcium ion import into cell	3	1.1236	0.00151441	55503, 7442, 56302	240	4	14853	46.4156	0.859087	0.217258	2.44258
GOTERM_BP_DIRECT	GO:0032264~IMP salvage	3	1.1236	0.00249723	270, 272, 271	240	5	14853	37.1325	0.960559	0.301777	3.99768
GOTERM_BP_DIRECT	GO:0007214~gamma-aminobutyric acid signaling pathway	4	1.49813	0.00383079	2558, 2566, 2554, 2567	240	20	14853	12.3775	0.993006	0.391204	6.07056
GOTERM_BP_DIRECT	GO:0071277~cellular response to calcium ion	5	1.87266	0.00843718	3707, 63928, 3756, 125981, 2039	240	50	14853	6.18875	0.999983	0.630631	12.9121
GOTERM_BP_DIRECT	GO:0097267~omega-hydroxylase P450 pathway	3	1.1236	0.00861567	1543, 1544, 113612	240	9	14853	20.6292	0.999986	0.606377	13.1675
GOTERM_BP_DIRECT	GO:0007010~cytoskeleton organization	8	2.99625	0.0115555	84962, 755, 752, 3983, 7694, 54764, 113251, 2039	240	152	14853	3.25724	1	0.685265	17.2749
GOTERM_BP_DIRECT	GO:0050732~negative regulation of peptidyl-tyrosine phosphorylation	3	1.1236	0.012887	6423, 6422, 2039	240	11	14853	16.8784	1	0.698184	19.0745
GOTERM_BP_DIRECT	GO:0030097~hemopoiesis	5	1.87266	0.0132668	860, 4855, 4853, 864, 26013	240	57	14853	5.42873	1	0.683759	19.5811
GOTERM_BP_DIRECT	GO:0090179~planar cell polarity pathway involved in neural tube closure	3	1.1236	0.0153018	57216, 6423, 6422	240	12	14853	15.4719	1	0.712385	22.2449
GOTERM_BP_DIRECT	GO:0007613~memory	5	1.87266	0.0157806	3356, 57338, 25769, 1385, 1621	240	60	14853	5.15729	1	0.70175	22.8595
GOTERM_BP_DIRECT	GO:0034220~ion transmembrane transport	9	3.37079	0.0165886	8001, 2742, 2558, 2741, 25769, 2566, 2554, 2567, 2743	240	202	14853	2.75736	1	0.69929	23.8864
GOTERM_BP_DIRECT	GO:0001964~startle response	3	1.1236	0.017894	3756, 2741, 2743	240	13	14853	14.2817	1	0.707345	25.5183
GOTERM_BP_DIRECT	GO:0048546~digestive tract morphogenesis	3	1.1236	0.017894	57216, 6423, 6422	240	13	14853	14.2817	1	0.707345	25.5183
GOTERM_BP_DIRECT	GO:0071294~cellular response to zinc ion	3	1.1236	0.0206574	2742, 2741, 1385	240	14	14853	13.2616	1	0.740628	28.8652
GOTERM_BP_DIRECT	GO:0043101~purine-containing compound salvage	3	1.1236	0.0206574	270, 272, 271	240	14	14853	13.2616	1	0.740628	28.8652
GOTERM_BP_DIRECT	GO:1904659~glucose transmembrane transport	3	1.1236	0.0299142	200010, 6524, 6527	240	17	14853	10.9213	1	0.845872	39.0767
GOTERM_BP_DIRECT	GO:0042391~regulation of membrane potential	5	1.87266	0.0313382	3756, 2741, 11149, 2743, 64208	240	74	14853	4.18159	1	0.846077	40.5196
GOTERM_BP_DIRECT	GO:0009820~alkaloid metabolic process	2	0.749064	0.0319242	1544, 1565	240	2	14853	61.8875	1	0.838616	41.104
GOTERM_BP_DIRECT	GO:1904956~regulation of midbrain dopaminergic neuron differentiation	2	0.749064	0.0319242	6423, 6422	240	2	14853	61.8875	1	0.838616	41.104
GOTERM_BP_DIRECT	GO:2000041~negative regulation of planar cell polarity pathway involved in axis elongation	2	0.749064	0.0319242	6423, 6422	240	2	14853	61.8875	1	0.838616	41.104
GOTERM_BP_DIRECT	GO:0071875~adrenergic receptor signaling pathway	2	0.749064	0.0319242	5144, 11214	240	2	14853	61.8875	1	0.838616	41.104
GOTERM_BP_DIRECT	GO:0001709~cell fate determination	3	1.1236	0.0333025	4855, 4853, 64641	240	18	14853	10.3146	1	0.838739	42.4574
GOTERM_BP_DIRECT	GO:0045600~positive regulation of fat cell differentiation	4	1.49813	0.0355763	3356, 1385, 6423, 6422	240	45	14853	5.50111	1	0.84642	44.6266
GOTERM_BP_DIRECT	GO:0070588~calcium ion transmembrane transport	6	2.24719	0.0394198	117531, 55503, 162514, 7442, 25769, 56302	240	116	14853	3.20108	1	0.864673	48.1194
GOTERM_BP_DIRECT	GO:0055074~calcium ion homeostasis	3	1.1236	0.0404997	7021, 55503, 56302	240	20	14853	9.28313	1	0.861911	49.063
GOTERM_BP_DIRECT	GO:0033137~negative regulation of peptidyl-serine phosphorylation	3	1.1236	0.0442979	5144, 54541, 2039	240	21	14853	8.84107	1	0.876598	52.2552
GOTERM_BP_DIRECT	GO:0030178~negative regulation of Wnt signaling pathway	4	1.49813	0.0463789	30851, 147111, 6423, 6422	240	50	14853	4.951	1	0.87965	53.9235
GOTERM_BP_DIRECT	GO:0050680~negative regulation of epithelial cell proliferation	4	1.49813	0.05605	864, 9788, 6423, 6422	240	54	14853	4.58426	1	0.916766	60.9836
GOTERM_BP_DIRECT	GO:0022604~regulation of cell morphogenesis	3	1.1236	0.0564298	7694, 54764, 113251	240	24	14853	7.73594	1	0.911317	61.2389
GOTERM_BP_DIRECT	GO:0010629~negative regulation of gene expression	6	2.24719	0.060546	7110, 10961, 1385, 6423, 6422, 5966	240	131	14853	2.83454	1	0.919832	63.9077
GOTERM_BP_DIRECT	GO:0006778~porphyrin-containing compound metabolic process	2	0.749064	0.0628334	1543, 1544	240	4	14853	30.9438	1	0.921344	65.3151
GOTERM_BP_DIRECT	GO:0021800~cerebral cortex tangential migration	2	0.749064	0.0628334	200933, 170302	240	4	14853	30.9438	1	0.921344	65.3151
GOTERM_BP_DIRECT	GO:0045893~positive regulation of transcription, DNA-templated	14	5.24345	0.0641835	7021, 860, 4855, 864, 90390, 8939, 1385, 1950, 6422, 10522, 1997, 10474, 7555, 2000	240	504	14853	1.7191	1	0.919759	66.1215
GOTERM_BP_DIRECT	GO:0043406~positive regulation of MAP kinase activity	4	1.49813	0.0665972	3356, 84962, 54769, 1950	240	58	14853	4.2681	1	0.921609	67.5195
GOTERM_BP_DIRECT	GO:0017144~drug metabolic process	3	1.1236	0.0695662	1543, 1544, 1565	240	27	14853	6.87639	1	0.924961	69.1648
GOTERM_BP_DIRECT	GO:0021983~pituitary gland development	3	1.1236	0.0695662	3670, 6658, 1385	240	27	14853	6.87639	1	0.924961	69.1648
GOTERM_BP_DIRECT	GO:0006357~regulation of transcription from RNA polymerase II promoter	12	4.49438	0.0744034	3670, 860, 10474, 466, 5971, 864, 1609, 90390, 29855, 1385, 6493, 10522	240	416	14853	1.78522	1	0.932923	71.6789
GOTERM_BP_DIRECT	GO:0006351~transcription, DNA-templated	34	12.7341	0.0754342	55888, 6658, 10973, 5971, 8570, 53335, 124961, 1390, 84962, 202559, 6045, 170302, 23019, 55814, 26013, 80818, 6493, 6433, 83741, 7743, 1879, 9734, 115560, 64641, 91392, 8939, 169834, 80108, 9821, 10474, 50804, 58491, 7694, 7555	240	1589	14853	1.32421	1	0.930659	72.1892
GOTERM_BP_DIRECT	GO:0044332~Wnt signaling pathway involved in dorsal/ventral axis specification	2	0.749064	0.0779174	91355, 1950	240	5	14853	24.755	1	0.932082	73.3832
GOTERM_BP_DIRECT	GO:0043279~response to alkaloid	2	0.749064	0.0779174	10972, 1665	240	5	14853	24.755	1	0.932082	73.3832
GOTERM_BP_DIRECT	GO:0060028~convergent extension involved in axis elongation	2	0.749064	0.0779174	57216, 6423	240	5	14853	24.755	1	0.932082	73.3832
GOTERM_BP_DIRECT	GO:0007281~germ cell development	3	1.1236	0.0788214	6045, 1618, 10522	240	29	14853	6.40216	1	0.929626	73.8058
GOTERM_BP_DIRECT	GO:0045595~regulation of cell differentiation	3	1.1236	0.0835854	7021, 860, 864	240	30	14853	6.18875	1	0.936245	75.9308
GOTERM_BP_DIRECT	GO:0007264~small GTPase mediated signal transduction	8	2.99625	0.0843871	127829, 23370, 54769, 142684, 10966, 400, 282808, 11261	240	234	14853	2.11581	1	0.933737	76.2721
GOTERM_BP_DIRECT	GO:0032259~methylation	4	1.49813	0.0870333	79730, 7298, 79091, 1544	240	65	14853	3.80846	1	0.935302	77.3666
GOTERM_BP_DIRECT	GO:0007275~multicellular organism development	13	4.86891	0.0886601	4855, 11281, 23019, 4853, 1879, 1618, 64641, 57216, 6423, 6422, 7093, 66037, 1390	240	480	14853	1.67612	1	0.934664	78.0157
GOTERM_BP_DIRECT	GO:0046483~heterocycle metabolic process	2	0.749064	0.0927597	1544, 1565	240	6	14853	20.6292	1	0.939015	79.5749
GOTERM_BP_DIRECT	GO:0042737~drug catabolic process	2	0.749064	0.0927597	1544, 1565	240	6	14853	20.6292	1	0.939015	79.5749
GOTERM_BP_DIRECT	GO:0016098~monoterpenoid metabolic process	2	0.749064	0.0927597	1544, 1565	240	6	14853	20.6292	1	0.939015	79.5749
GOTERM_BP_DIRECT	GO:0009804~coumarin metabolic process	2	0.749064	0.0927597	1543, 1565	240	6	14853	20.6292	1	0.939015	79.5749

## Sheet: cluster14_BP
Category	Term	Count	%	PValue	Genes	List Total	Pop Hits	Pop Total	Fold Enrichment	Bonferroni	Benjamini	FDR
GOTERM_BP_DIRECT	GO:0019373~epoxygenase P450 pathway	10	4.09836	1.21e-12	1548, 1549, 1572, 1571, 1559, 1557, 1558, 1555, 1553, 1562	220	18	14853	37.5076	1.31e-09	1.31e-09	1.93e-09
GOTERM_BP_DIRECT	GO:0006805~xenobiotic metabolic process	10	4.09836	1.51e-06	10, 1572, 1571, 1559, 1557, 1558, 1555, 9, 1553, 1562	220	75	14853	9.00182	0.00162644	0.000814	0.00240854
GOTERM_BP_DIRECT	GO:0042738~exogenous drug catabolic process	5	2.04918	1.4e-05	1548, 1559, 1557, 1558, 1555	220	11	14853	30.688	0.0149701	0.00501514	0.0223159
GOTERM_BP_DIRECT	GO:0017144~drug metabolic process	6	2.45902	4.12e-05	1548, 1571, 1559, 1557, 1558, 1555	220	27	14853	15.003	0.0434938	0.0110554	0.0657768
GOTERM_BP_DIRECT	GO:0016573~histone acetylation	6	2.45902	0.000131	9426, 9425, 253175, 7994, 203611, 9085	220	34	14853	11.9142	0.131455	0.0277936	0.208322
GOTERM_BP_DIRECT	GO:0008202~steroid metabolic process	6	2.45902	0.000363	1548, 1571, 1559, 1557, 1558, 1555	220	42	14853	9.64481	0.324014	0.0631798	0.577742
GOTERM_BP_DIRECT	GO:0007204~positive regulation of cytosolic calcium ion concentration	8	3.27869	0.00301386	1232, 719, 54795, 6288, 2859, 7225, 729230, 1230	220	129	14853	4.18689	0.961375	0.371762	4.70058
GOTERM_BP_DIRECT	GO:0016098~monoterpenoid metabolic process	3	1.22951	0.00312189	1571, 1559, 1557	220	6	14853	33.7568	0.965633	0.343828	4.86516
GOTERM_BP_DIRECT	GO:0055114~oxidation-reduction process	18	7.37705	0.00365661	1572, 1571, 8544, 1595, 1588, 79689, 2880, 1548, 1549, 1559, 257202, 2878, 29948, 1557, 1558, 1555, 1553, 1562	220	556	14853	2.18569	0.980727	0.35518	5.67588
GOTERM_BP_DIRECT	GO:2000617~positive regulation of histone H3-K9 acetylation	3	1.22951	0.00432828	6598, 4674, 55011	220	7	14853	28.9344	0.990684	0.373496	6.68505
GOTERM_BP_DIRECT	GO:0039694~viral RNA genome replication	3	1.22951	0.00571515	5093, 8411, 5094	220	8	14853	25.3176	0.997927	0.429756	8.73688
GOTERM_BP_DIRECT	GO:0006887~exocytosis	6	2.45902	0.00724743	5873, 9501, 1230, 440279, 51760, 9554	220	82	14853	4.94002	0.999607	0.479742	10.9546
GOTERM_BP_DIRECT	GO:0097267~omega-hydroxylase P450 pathway	3	1.22951	0.00727698	1559, 1557, 1558	220	9	14853	22.5045	0.999619	0.454273	10.9969
GOTERM_BP_DIRECT	GO:0030502~negative regulation of bone mineralization	3	1.22951	0.0175252	1893, 54795, 1230	220	14	14853	14.4672	1	0.743699	24.5742
GOTERM_BP_DIRECT	GO:0030163~protein catabolic process	4	1.63934	0.0209291	2055, 54982, 259, 5700	220	40	14853	6.75136	1	0.781303	28.6364
GOTERM_BP_DIRECT	GO:0002407~dendritic cell chemotaxis	3	1.22951	0.0226687	54795, 729230, 1230	220	16	14853	12.6588	1	0.786663	30.6323
GOTERM_BP_DIRECT	GO:1900110~negative regulation of histone H3-K9 dimethylation	2	0.819672	0.0292726	6598, 55011	220	2	14853	67.5136	1	0.848009	37.7427
GOTERM_BP_DIRECT	GO:0007283~spermatogenesis	11	4.5082	0.0356039	9426, 9425, 253175, 6875, 203611, 57650, 9085, 729967, 101928601, 84073, 4438	220	351	14853	2.11581	1	0.885955	43.9133
GOTERM_BP_DIRECT	GO:1902661~positive regulation of glucose mediated signaling pathway	2	0.819672	0.0435874	6598, 55011	220	3	14853	45.0091	1	0.920223	50.8782
GOTERM_BP_DIRECT	GO:0017157~regulation of exocytosis	3	1.22951	0.0519921	6810, 9501, 11069	220	25	14853	8.10164	1	0.943745	57.3294
GOTERM_BP_DIRECT	GO:0070098~chemokine-mediated signaling pathway	4	1.63934	0.0540051	1232, 2859, 729230, 1230	220	58	14853	4.65611	1	0.942152	58.7519
GOTERM_BP_DIRECT	GO:0090240~positive regulation of histone H4 acetylation	2	0.819672	0.0576921	6598, 55011	220	4	14853	33.7568	1	0.945619	61.2428
GOTERM_BP_DIRECT	GO:0015014~heparan sulfate proteoglycan biosynthetic process, polysaccharide chain biosynthetic process	2	0.819672	0.0576921	2131, 55790	220	4	14853	33.7568	1	0.945619	61.2428
GOTERM_BP_DIRECT	GO:0050727~regulation of inflammatory response	4	1.63934	0.0659468	1215, 100506742, 837, 834	220	63	14853	4.28658	1	0.959137	66.3179
GOTERM_BP_DIRECT	GO:1900113~negative regulation of histone H3-K9 trimethylation	2	0.819672	0.0715897	6598, 55011	220	5	14853	27.0055	1	0.964438	69.421
GOTERM_BP_DIRECT	GO:0006935~chemotaxis	5	2.04918	0.0736359	1232, 719, 3491, 729230, 1230	220	107	14853	3.15484	1	0.963049	70.4786
GOTERM_BP_DIRECT	GO:0007259~JAK-STAT cascade	3	1.22951	0.0761296	10617, 2688, 729230	220	31	14853	6.53358	1	0.962487	71.721
GOTERM_BP_DIRECT	GO:0007033~vacuole organization	2	0.819672	0.0852832	4693, 64601	220	6	14853	22.5045	1	0.971534	75.874
GOTERM_BP_DIRECT	GO:0033194~response to hydroperoxide	2	0.819672	0.0852832	2054, 6810	220	6	14853	22.5045	1	0.971534	75.874
GOTERM_BP_DIRECT	GO:0046483~heterocycle metabolic process	2	0.819672	0.0852832	1571, 1557	220	6	14853	22.5045	1	0.971534	75.874
GOTERM_BP_DIRECT	GO:0009804~coumarin metabolic process	2	0.819672	0.0852832	1548, 1553	220	6	14853	22.5045	1	0.971534	75.874
GOTERM_BP_DIRECT	GO:0046600~negative regulation of centriole replication	2	0.819672	0.0852832	4591, 10432	220	6	14853	22.5045	1	0.971534	75.874
GOTERM_BP_DIRECT	GO:0006096~glycolytic process	3	1.22951	0.0892847	669, 4967, 226	220	34	14853	5.95709	1	0.972696	77.5035
GOTERM_BP_DIRECT	GO:1901838~positive regulation of transcription of nuclear large rRNA transcript from RNA polymerase I promoter	2	0.819672	0.0987757	6598, 55011	220	7	14853	19.2896	1	0.979057	80.9654

## Sheet: all_clusters_KEGG
Term	no_cluster_1	hg_cluster_2	hg,mm_cluster_3	mm_cluster_5	hg>mm_cluster_6	ce_cluster_12	dm_cluster_13	danrer_cluster_14
hsa04261:Adrenergic signaling in cardiomyocytes	0	0	4.33385	0	0	0	0	0
hsa04020:Calcium signaling pathway	0	0	4.14333	0	0	0	0	0
hsa04114:Oocyte meiosis	0	0	4.00046	1.11114	0	0	0	0
hsa04713:Circadian entrainment	0	0	3.4256	0	0	0	0	0
hsa05414:Dilated cardiomyopathy	0	0	3.30155	0	1.22579	0	0	0
hsa04971:Gastric acid secretion	0	0	3.04807	0	0	0	0	0
hsa04080:Neuroactive ligand-receptor interaction	0	0	2.98415	0	0	0	2.01184	0
hsa04360:Axon guidance	0	0	2.92541	0	0	0	0	0
hsa04725:Cholinergic synapse	0	0	2.54549	0	0	0	0	0
hsa04724:Glutamatergic synapse	0	0	2.49842	0	0	0	0	0
hsa04611:Platelet activation	0	0	2.43711	1.39056	0	0	0	0
hsa04914:Progesterone-mediated oocyte maturation	0	0	2.27914	1.49252	1.17256	0	0	0
hsa05200:Pathways in cancer	0	1.3544	2.25264	0	1.1934	0	0	0
hsa04921:Oxytocin signaling pathway	0	0	2.25157	0	1.72365	0	0	0
hsa04310:Wnt signaling pathway	0	0	2.1563	0	0	0	0	0
hsa04022:cGMP-PKG signaling pathway	0	0	2.11169	0	0	0	0	0
hsa05032:Morphine addiction	0	0	1.53446	0	0	0	3.38925	0
hsa04727:GABAergic synapse	0	0	1.3746	0	0	0	2.72779	0
hsa04740:Olfactory transduction	5.56067	0	0	0	0	0	0	0
hsa03040:Spliceosome	5.2321	0	0	0	0	0	0	0
hsa00190:Oxidative phosphorylation	4.01863	0	0	0	0	0	0	0
hsa05012:Parkinson disease	2.56302	0	0	0	0	0	0	0
hsa00563:Glycosylphosphatidylinositol anchor biosynthesis	2.24696	0	0	0	0	0	0	0
hsa00053:Ascorbate and aldarate metabolism	2.17445	0	0	0	0	0	0	0
hsa00980:Metabolism of xenobiotics by cytochrome P450	1.45938	0	0	0	0	0	0	2.28405
hsa05204:Chemical carcinogenesis	1.3504	0	0	0	0	0	0	4.71579
hsa00982:Drug metabolism - cytochrome P450	1.23817	0	0	0	0	0	0	2.44436
hsa00232:Caffeine metabolism	0	0	0	0	0	0	0	2.63987
hsa00410:beta-Alanine metabolism	0	0	0	0	2.12989	0	0	0
hsa00590:Arachidonic acid metabolism	0	0	0	0	0	0	0	4.38268
hsa00591:Linoleic acid metabolism	0	0	0	0	0	0	0	2.0105
hsa04612:Antigen processing and presentation	0	0	0	2.23221	0	0	0	0
hsa04664:Fc epsilon RI signaling pathway	0	0	0	2.38434	0	0	0	0
hsa04722:Neurotrophin signaling pathway	0	0	0	2.35401	0	0	0	0
hsa04750:Inflammatory mediator regulation of TRP channels	0	0	0	2.65379	0	0	0	0
hsa05033:Nicotine addiction	0	0	0	0	0	0	2.54565	0
hsa05340:Primary immunodeficiency	0	0	0	2.58293	0	0	0	0

[truncated: 8 more sheets: cluster1_KEGG, cluster2_KEGG, cluster3_KEGG, cluster5_KEGG, cluster6_KEGG, cluster12_KEGG, cluster13_KEGG, cluster14_KEGG]
