# Supplementary material for: Whole genome experimental maps of DNA G-quadruplexes in multiple species
Source: Nucleic Acids Res. 2019 Mar 20;47(8):3862–74. doi: 10.1093/nar/gkz179 (PMC6486626; doi:10.1093/nar/gkz179)
Supplement: Supplementary Data [file gkz179_supplemental_files.zip › Supplementary_file_S4.xls]

## Sheet: Sheet1
GEO Supplementary file name	Species	GEO sample name associated	Condition at Read-2	Information in file
GSM3003535_Arabidopsis_all_w15_th-1_minus.cov.K.bedGraph.gz	Arabidopsis thaliana	Arabidopsis_Li_K	K+	coverage forward strand
GSM3003535_Arabidopsis_all_w15_th-1_minus.hits.max.K.w50.25.bed.gz	Arabidopsis thaliana	Arabidopsis_Li_K	K+	OQs forward strand
GSM3003535_Arabidopsis_all_w15_th-1_minus.K.bedGraph.gz	Arabidopsis thaliana	Arabidopsis_Li_K	K+	mismatch % forward strand
GSM3003535_Arabidopsis_all_w15_th-1_plus.cov.K.bedGraph.gz	Arabidopsis thaliana	Arabidopsis_Li_K	K+	coverage reverse strand
GSM3003535_Arabidopsis_all_w15_th-1_plus.hits.max.K.w50.25.bed.gz	Arabidopsis thaliana	Arabidopsis_Li_K	K+	OQs reverse strand
GSM3003535_Arabidopsis_all_w15_th-1_plus.K.bedGraph.gz	Arabidopsis thaliana	Arabidopsis_Li_K	K+	mismatch % reverse strand
GSM3003536_Arabidopsis_all_w15_th-1_minus.cov.PDS.bedGraph.gz	Arabidopsis thaliana	Arabidopsis_Li_KPDS	K++PDS	coverage forward strand
GSM3003536_Arabidopsis_all_w15_th-1_minus.hits.max.PDS.w50.35.bed.gz	Arabidopsis thaliana	Arabidopsis_Li_KPDS	K++PDS	OQs forward strand
GSM3003536_Arabidopsis_all_w15_th-1_minus.PDS.bedGraph.gz	Arabidopsis thaliana	Arabidopsis_Li_KPDS	K++PDS	mismatch % forward strand
GSM3003536_Arabidopsis_all_w15_th-1_plus.cov.PDS.bedGraph.gz	Arabidopsis thaliana	Arabidopsis_Li_KPDS	K++PDS	coverage reverse strand
GSM3003536_Arabidopsis_all_w15_th-1_plus.hits.max.PDS.w50.35.bed.gz	Arabidopsis thaliana	Arabidopsis_Li_KPDS	K++PDS	OQs reverse strand
GSM3003536_Arabidopsis_all_w15_th-1_plus.PDS.bedGraph.gz	Arabidopsis thaliana	Arabidopsis_Li_KPDS	K++PDS	mismatch % reverse strand
GSM3003537_Celegans_all_w15_th-1_minus.cov.K.bedGraph.gz	Caenorhabditis elegans	Celegans_Li_K	K+	coverage forward strand
GSM3003537_Celegans_all_w15_th-1_minus.hits.max.K.w50.25.bed.gz	Caenorhabditis elegans	Celegans_Li_K	K+	OQs forward strand
GSM3003537_Celegans_all_w15_th-1_minus.K.bedGraph.gz	Caenorhabditis elegans	Celegans_Li_K	K+	mismatch % forward strand
GSM3003537_Celegans_all_w15_th-1_plus.cov.K.bedGraph.gz	Caenorhabditis elegans	Celegans_Li_K	K+	coverage reverse strand
GSM3003537_Celegans_all_w15_th-1_plus.hits.max.K.w50.25.bed.gz	Caenorhabditis elegans	Celegans_Li_K	K+	OQs reverse strand
GSM3003537_Celegans_all_w15_th-1_plus.K.bedGraph.gz	Caenorhabditis elegans	Celegans_Li_K	K+	mismatch % reverse strand
GSM3003538_Celegans_all_w15_th-1_minus.cov.PDS.bedGraph.gz	Caenorhabditis elegans	Celegans_Li_KPDS	K++PDS	coverage forward strand
GSM3003538_Celegans_all_w15_th-1_minus.hits.max.PDS.w50.35.bed.gz	Caenorhabditis elegans	Celegans_Li_KPDS	K++PDS	OQs forward strand
GSM3003538_Celegans_all_w15_th-1_minus.PDS.bedGraph.gz	Caenorhabditis elegans	Celegans_Li_KPDS	K++PDS	mismatch % forward strand
GSM3003538_Celegans_all_w15_th-1_plus.cov.PDS.bedGraph.gz	Caenorhabditis elegans	Celegans_Li_KPDS	K++PDS	coverage reverse strand
GSM3003538_Celegans_all_w15_th-1_plus.hits.max.PDS.w50.35.bed.gz	Caenorhabditis elegans	Celegans_Li_KPDS	K++PDS	OQs reverse strand
GSM3003538_Celegans_all_w15_th-1_plus.PDS.bedGraph.gz	Caenorhabditis elegans	Celegans_Li_KPDS	K++PDS	mismatch % reverse strand
GSM3003539_Homo_all_w15_th-1_minus.hits.max.K.w50.25.bed.gz	Homo sapiens	Homo_Li_K	K+	OQs forward strand
GSM3003539_Homo_all_w15_th-1_minus.K.bedGraph.gz	Homo sapiens	Homo_Li_K	K+	mismatch % forward strand
GSM3003539_Homo_all_w15_th-1_plus.hits.max.K.w50.25.bed.gz	Homo sapiens	Homo_Li_K	K+	OQs reverse strand
GSM3003539_Homo_all_w15_th-1_plus.K.bedGraph.gz	Homo sapiens	Homo_Li_K	K+	mismatch % reverse strand
GSM3003539_Human_all_w15_th-1_minus.cov.K.bedGraph.gz	Homo sapiens	Homo_Li_K	K+	coverage forward strand
GSM3003539_Human_all_w15_th-1_plus.cov.K.bedGraph.gz	Homo sapiens	Homo_Li_K	K+	coverage reverse strand
GSM3003540_Homo_all_w15_th-1_minus.hits.max.PDS.w50.35.bed.gz	Homo sapiens	Homo_Li_KPDS	K++PDS	OQs forward strand
GSM3003540_Homo_all_w15_th-1_minus.PDS.bedGraph.gz	Homo sapiens	Homo_Li_KPDS	K++PDS	mismatch % forward strand
GSM3003540_Homo_all_w15_th-1_plus.hits.max.PDS.w50.35.bed.gz	Homo sapiens	Homo_Li_KPDS	K++PDS	OQs reverse strand
GSM3003540_Homo_all_w15_th-1_plus.PDS.bedGraph.gz	Homo sapiens	Homo_Li_KPDS	K++PDS	mismatch % reverse strand
GSM3003540_Human_all_w15_th-1_minus.cov.PDS.bedGraph.gz	Homo sapiens	Homo_Li_KPDS	K++PDS	coverage forward strand
GSM3003540_Human_all_w15_th-1_plus.cov.PDS.bedGraph.gz	Homo sapiens	Homo_Li_KPDS	K++PDS	coverage reverse strand
GSM3003541_Drosophila_all_w15_th-1_minus.cov.K.bedGraph.gz	Drosophila melanogaster	Drosophila_Li_K	K+	coverage forward strand
GSM3003541_Drosophila_all_w15_th-1_minus.hits.max.K.w50.25.bed.gz	Drosophila melanogaster	Drosophila_Li_K	K+	OQs forward strand
GSM3003541_Drosophila_all_w15_th-1_minus.K.bedGraph.gz	Drosophila melanogaster	Drosophila_Li_K	K+	mismatch % forward strand
GSM3003541_Drosophila_all_w15_th-1_plus.cov.K.bedGraph.gz	Drosophila melanogaster	Drosophila_Li_K	K+	coverage reverse strand
GSM3003541_Drosophila_all_w15_th-1_plus.hits.max.K.w50.25.bed.gz	Drosophila melanogaster	Drosophila_Li_K	K+	OQs reverse strand
GSM3003541_Drosophila_all_w15_th-1_plus.K.bedGraph.gz	Drosophila melanogaster	Drosophila_Li_K	K+	mismatch % reverse strand
GSM3003542_Drosophila_all_w15_th-1_minus.cov.PDS.bedGraph.gz	Drosophila melanogaster	Drosophila_Li_KPDS	K++PDS	coverage forward strand
GSM3003542_Drosophila_all_w15_th-1_minus.hits.max.PDS.w50.35.bed.gz	Drosophila melanogaster	Drosophila_Li_KPDS	K++PDS	OQs forward strand
GSM3003542_Drosophila_all_w15_th-1_minus.PDS.bedGraph.gz	Drosophila melanogaster	Drosophila_Li_KPDS	K++PDS	mismatch % forward strand
GSM3003542_Drosophila_all_w15_th-1_plus.cov.PDS.bedGraph.gz	Drosophila melanogaster	Drosophila_Li_KPDS	K++PDS	coverage reverse strand
GSM3003542_Drosophila_all_w15_th-1_plus.hits.max.PDS.w50.35.bed.gz	Drosophila melanogaster	Drosophila_Li_KPDS	K++PDS	OQs reverse strand
GSM3003542_Drosophila_all_w15_th-1_plus.PDS.bedGraph.gz	Drosophila melanogaster	Drosophila_Li_KPDS	K++PDS	mismatch % reverse strand
GSM3003543_Ecoli_all_w15_th-1_minus.cov.K.bedGraph.gz	Escherichia coli	Ecoli_Li_K	K+	coverage forward strand
GSM3003543_Ecoli_all_w15_th-1_minus.hits.max.K.w50.25.bed.gz	Escherichia coli	Ecoli_Li_K	K+	OQs forward strand
GSM3003543_Ecoli_all_w15_th-1_minus.K.bedGraph.gz	Escherichia coli	Ecoli_Li_K	K+	mismatch % forward strand
GSM3003543_Ecoli_all_w15_th-1_plus.cov.K.bedGraph.gz	Escherichia coli	Ecoli_Li_K	K+	coverage reverse strand
GSM3003543_Ecoli_all_w15_th-1_plus.hits.max.K.w50.25.bed.gz	Escherichia coli	Ecoli_Li_K	K+	OQs reverse strand
GSM3003543_Ecoli_all_w15_th-1_plus.K.bedGraph.gz	Escherichia coli	Ecoli_Li_K	K+	mismatch % reverse strand
GSM3003544_Ecoli_all_w15_th-1_minus.cov.PDS.bedGraph.gz	Escherichia coli	Ecoli_Li_KPDS	K++PDS	coverage forward strand
GSM3003544_Ecoli_all_w15_th-1_minus.hits.max.PDS.w50.35.bed.gz	Escherichia coli	Ecoli_Li_KPDS	K++PDS	OQs forward strand
GSM3003544_Ecoli_all_w15_th-1_minus.PDS.bedGraph.gz	Escherichia coli	Ecoli_Li_KPDS	K++PDS	mismatch % forward strand
GSM3003544_Ecoli_all_w15_th-1_plus.cov.PDS.bedGraph.gz	Escherichia coli	Ecoli_Li_KPDS	K++PDS	coverage reverse strand
GSM3003544_Ecoli_all_w15_th-1_plus.hits.max.PDS.w50.35.bed.gz	Escherichia coli	Ecoli_Li_KPDS	K++PDS	OQs reverse strand
GSM3003544_Ecoli_all_w15_th-1_plus.PDS.bedGraph.gz	Escherichia coli	Ecoli_Li_KPDS	K++PDS	mismatch % reverse strand
GSM3003545_Leishmania_all_w15_th-1_minus.cov.K.bedGraph.gz	Leishmania major	Leishmania_Li_K	K+	coverage forward strand
GSM3003545_Leishmania_all_w15_th-1_minus.hits.max.K.w50.25.bed.gz	Leishmania major	Leishmania_Li_K	K+	OQs forward strand
GSM3003545_Leishmania_all_w15_th-1_minus.K.bedGraph.gz	Leishmania major	Leishmania_Li_K	K+	mismatch % forward strand
GSM3003545_Leishmania_all_w15_th-1_plus.cov.K.bedGraph.gz	Leishmania major	Leishmania_Li_K	K+	coverage reverse strand
GSM3003545_Leishmania_all_w15_th-1_plus.hits.max.K.w50.25.bed.gz	Leishmania major	Leishmania_Li_K	K+	OQs reverse strand
GSM3003545_Leishmania_all_w15_th-1_plus.K.bedGraph.gz	Leishmania major	Leishmania_Li_K	K+	mismatch % reverse strand
GSM3003546_Leishmania_all_w15_th-1_minus.cov.PDS.bedGraph.gz	Leishmania major	Leishmania_Li_KPDS	K++PDS	coverage forward strand
GSM3003546_Leishmania_all_w15_th-1_minus.hits.max.PDS.w50.35.bed.gz	Leishmania major	Leishmania_Li_KPDS	K++PDS	OQs forward strand
GSM3003546_Leishmania_all_w15_th-1_minus.PDS.bedGraph.gz	Leishmania major	Leishmania_Li_KPDS	K++PDS	mismatch % forward strand
GSM3003546_Leishmania_all_w15_th-1_plus.cov.PDS.bedGraph.gz	Leishmania major	Leishmania_Li_KPDS	K++PDS	coverage reverse strand
GSM3003546_Leishmania_all_w15_th-1_plus.hits.max.PDS.w50.35.bed.gz	Leishmania major	Leishmania_Li_KPDS	K++PDS	OQs reverse strand
GSM3003546_Leishmania_all_w15_th-1_plus.PDS.bedGraph.gz	Leishmania major	Leishmania_Li_KPDS	K++PDS	mismatch % reverse strand
GSM3003547_Mouse_all_w15_th-1_minus.cov.K.bedGraph.gz	Mus Musculus	Mouse_Li_K	K+	coverage forward strand
GSM3003547_Mouse_all_w15_th-1_minus.hits.max.K.w50.25.bed.gz	Mus Musculus	Mouse_Li_K	K+	OQs forward strand
GSM3003547_Mouse_all_w15_th-1_minus.K.bedGraph.gz	Mus Musculus	Mouse_Li_K	K+	mismatch % forward strand
GSM3003547_Mouse_all_w15_th-1_plus.cov.K.bedGraph.gz	Mus Musculus	Mouse_Li_K	K+	coverage reverse strand
GSM3003547_Mouse_all_w15_th-1_plus.hits.max.K.w50.25.bed.gz	Mus Musculus	Mouse_Li_K	K+	OQs reverse strand
GSM3003547_Mouse_all_w15_th-1_plus.K.bedGraph.gz	Mus Musculus	Mouse_Li_K	K+	mismatch % reverse strand
GSM3003548_Mouse_all_w15_th-1_minus.cov.PDS.bedGraph.gz	Mus Musculus	Mouse_Li_KPDS	K++PDS	coverage forward strand
GSM3003548_Mouse_all_w15_th-1_minus.hits.max.PDS.w50.35.bed.gz	Mus Musculus	Mouse_Li_KPDS	K++PDS	OQs forward strand
GSM3003548_Mouse_all_w15_th-1_minus.PDS.bedGraph.gz	Mus Musculus	Mouse_Li_KPDS	K++PDS	mismatch % forward strand
GSM3003548_Mouse_all_w15_th-1_plus.cov.PDS.bedGraph.gz	Mus Musculus	Mouse_Li_KPDS	K++PDS	coverage reverse strand
GSM3003548_Mouse_all_w15_th-1_plus.hits.max.PDS.w50.35.bed.gz	Mus Musculus	Mouse_Li_KPDS	K++PDS	OQs reverse strand
GSM3003548_Mouse_all_w15_th-1_plus.PDS.bedGraph.gz	Mus Musculus	Mouse_Li_KPDS	K++PDS	mismatch % reverse strand
GSM3003549_Plasmodium_all_w15_th-1_minus.cov.K.bedGraph.gz	Plasmodium falciparum	Plasmodium_Li_K	K+	coverage forward strand
GSM3003549_Plasmodium_all_w15_th-1_minus.hits.max.K.w50.25.bed.gz	Plasmodium falciparum	Plasmodium_Li_K	K+	OQs forward strand
GSM3003549_Plasmodium_all_w15_th-1_minus.K.bedGraph.gz	Plasmodium falciparum	Plasmodium_Li_K	K+	mismatch % forward strand
GSM3003549_Plasmodium_all_w15_th-1_plus.cov.K.bedGraph.gz	Plasmodium falciparum	Plasmodium_Li_K	K+	coverage reverse strand
GSM3003549_Plasmodium_all_w15_th-1_plus.hits.max.K.w50.25.bed.gz	Plasmodium falciparum	Plasmodium_Li_K	K+	OQs reverse strand
GSM3003549_Plasmodium_all_w15_th-1_plus.K.bedGraph.gz	Plasmodium falciparum	Plasmodium_Li_K	K+	mismatch % reverse strand
GSM3003550_Plasmodium_all_w15_th-1_minus.cov.PDS.bedGraph.gz	Plasmodium falciparum	Plasmodium_Li_KPDS	K++PDS	coverage forward strand
GSM3003550_Plasmodium_all_w15_th-1_minus.hits.max.PDS.w50.35.bed.gz	Plasmodium falciparum	Plasmodium_Li_KPDS	K++PDS	OQs forward strand
GSM3003550_Plasmodium_all_w15_th-1_minus.PDS.bedGraph.gz	Plasmodium falciparum	Plasmodium_Li_KPDS	K++PDS	mismatch % forward strand
GSM3003550_Plasmodium_all_w15_th-1_plus.cov.PDS.bedGraph.gz	Plasmodium falciparum	Plasmodium_Li_KPDS	K++PDS	coverage reverse strand
GSM3003550_Plasmodium_all_w15_th-1_plus.hits.max.PDS.w50.35.bed.gz	Plasmodium falciparum	Plasmodium_Li_KPDS	K++PDS	OQs reverse strand
GSM3003550_Plasmodium_all_w15_th-1_plus.PDS.bedGraph.gz	Plasmodium falciparum	Plasmodium_Li_KPDS	K++PDS	mismatch % reverse strand
GSM3003551_Rhodobacter_all_w15_th-1_minus.cov.K.bedGraph.gz	Rhodobacter sphaeroides	Rhodobacter_Li_K	K+	coverage forward strand
GSM3003551_Rhodobacter_all_w15_th-1_minus.hits.max.K.w50.25.bed.gz	Rhodobacter sphaeroides	Rhodobacter_Li_K	K+	OQs forward strand
GSM3003551_Rhodobacter_all_w15_th-1_minus.K.bedGraph.gz	Rhodobacter sphaeroides	Rhodobacter_Li_K	K+	mismatch % forward strand
GSM3003551_Rhodobacter_all_w15_th-1_plus.cov.K.bedGraph.gz	Rhodobacter sphaeroides	Rhodobacter_Li_K	K+	coverage reverse strand
GSM3003551_Rhodobacter_all_w15_th-1_plus.hits.max.K.w50.25.bed.gz	Rhodobacter sphaeroides	Rhodobacter_Li_K	K+	OQs reverse strand
GSM3003551_Rhodobacter_all_w15_th-1_plus.K.bedGraph.gz	Rhodobacter sphaeroides	Rhodobacter_Li_K	K+	mismatch % reverse strand
GSM3003552_Rhodobacter_all_w15_th-1_minus.cov.PDS.bedGraph.gz	Rhodobacter sphaeroides	Rhodobacter_Li_KPDS	K++PDS	coverage forward strand
GSM3003552_Rhodobacter_all_w15_th-1_minus.hits.max.PDS.w50.35.bed.gz	Rhodobacter sphaeroides	Rhodobacter_Li_KPDS	K++PDS	OQs forward strand
GSM3003552_Rhodobacter_all_w15_th-1_minus.PDS.bedGraph.gz	Rhodobacter sphaeroides	Rhodobacter_Li_KPDS	K++PDS	mismatch % forward strand
GSM3003552_Rhodobacter_all_w15_th-1_plus.cov.PDS.bedGraph.gz	Rhodobacter sphaeroides	Rhodobacter_Li_KPDS	K++PDS	coverage reverse strand
GSM3003552_Rhodobacter_all_w15_th-1_plus.hits.max.PDS.w50.35.bed.gz	Rhodobacter sphaeroides	Rhodobacter_Li_KPDS	K++PDS	OQs reverse strand
GSM3003552_Rhodobacter_all_w15_th-1_plus.PDS.bedGraph.gz	Rhodobacter sphaeroides	Rhodobacter_Li_KPDS	K++PDS	mismatch % reverse strand
GSM3003553_Saccaromyces_all_w15_th-1_minus.cov.K.bedGraph.gz	Saccharomyces cerevisiae	Saccharomyces_Li_K	K+	coverage forward strand
GSM3003553_Saccaromyces_all_w15_th-1_minus.hits.max.K.w50.25.bed.gz	Saccharomyces cerevisiae	Saccharomyces_Li_K	K+	OQs forward strand
GSM3003553_Saccaromyces_all_w15_th-1_minus.K.bedGraph.gz	Saccharomyces cerevisiae	Saccharomyces_Li_K	K+	mismatch % forward strand
GSM3003553_Saccaromyces_all_w15_th-1_plus.cov.K.bedGraph.gz	Saccharomyces cerevisiae	Saccharomyces_Li_K	K+	coverage reverse strand
GSM3003553_Saccaromyces_all_w15_th-1_plus.hits.max.K.w50.25.bed.gz	Saccharomyces cerevisiae	Saccharomyces_Li_K	K+	OQs reverse strand
GSM3003553_Saccaromyces_all_w15_th-1_plus.K.bedGraph.gz	Saccharomyces cerevisiae	Saccharomyces_Li_K	K+	mismatch % reverse strand
GSM3003554_Saccaromyces_all_w15_th-1_minus.cov.PDS.bedGraph.gz	Saccharomyces cerevisiae	Saccharomyces_Li_KPDS	K++PDS	coverage forward strand
GSM3003554_Saccaromyces_all_w15_th-1_minus.hits.max.PDS.w50.35.bed.gz	Saccharomyces cerevisiae	Saccharomyces_Li_KPDS	K++PDS	OQs forward strand
GSM3003554_Saccaromyces_all_w15_th-1_minus.PDS.bedGraph.gz	Saccharomyces cerevisiae	Saccharomyces_Li_KPDS	K++PDS	mismatch % forward strand
GSM3003554_Saccaromyces_all_w15_th-1_plus.cov.PDS.bedGraph.gz	Saccharomyces cerevisiae	Saccharomyces_Li_KPDS	K++PDS	coverage reverse strand
GSM3003554_Saccaromyces_all_w15_th-1_plus.hits.max.PDS.w50.35.bed.gz	Saccharomyces cerevisiae	Saccharomyces_Li_KPDS	K++PDS	OQs reverse strand
GSM3003554_Saccaromyces_all_w15_th-1_plus.PDS.bedGraph.gz	Saccharomyces cerevisiae	Saccharomyces_Li_KPDS	K++PDS	mismatch % reverse strand
GSM3003555_Trypanosome_all_w15_th-1_minus.cov.K.bedGraph.gz	Trypanosoma brucei	Trypanosoma_Li_K	K+	coverage forward strand
GSM3003555_Trypanosome_all_w15_th-1_minus.hits.max.K.w50.25.bed.gz	Trypanosoma brucei	Trypanosoma_Li_K	K+	OQs forward strand
GSM3003555_Trypanosome_all_w15_th-1_minus.K.bedGraph.gz	Trypanosoma brucei	Trypanosoma_Li_K	K+	mismatch % forward strand
GSM3003555_Trypanosome_all_w15_th-1_plus.cov.K.bedGraph.gz	Trypanosoma brucei	Trypanosoma_Li_K	K+	coverage reverse strand
GSM3003555_Trypanosome_all_w15_th-1_plus.hits.max.K.w50.25.bed.gz	Trypanosoma brucei	Trypanosoma_Li_K	K+	OQs reverse strand
GSM3003555_Trypanosome_all_w15_th-1_plus.K.bedGraph.gz	Trypanosoma brucei	Trypanosoma_Li_K	K+	mismatch % reverse strand
GSM3003556_Trypanosome_all_w15_th-1_minus.cov.PDS.bedGraph.gz	Trypanosoma brucei	Trypanosoma_Li_KPDS	K++PDS	coverage forward strand
GSM3003556_Trypanosome_all_w15_th-1_minus.hits.max.PDS.w50.35.bed.gz	Trypanosoma brucei	Trypanosoma_Li_KPDS	K++PDS	OQs forward strand
GSM3003556_Trypanosome_all_w15_th-1_minus.PDS.bedGraph.gz	Trypanosoma brucei	Trypanosoma_Li_KPDS	K++PDS	mismatch % forward strand
GSM3003556_Trypanosome_all_w15_th-1_plus.cov.PDS.bedGraph.gz	Trypanosoma brucei	Trypanosoma_Li_KPDS	K++PDS	coverage reverse strand
GSM3003556_Trypanosome_all_w15_th-1_plus.hits.max.PDS.w50.35.bed.gz	Trypanosoma brucei	Trypanosoma_Li_KPDS	K++PDS	OQs reverse strand
GSM3003556_Trypanosome_all_w15_th-1_plus.PDS.bedGraph.gz	Trypanosoma brucei	Trypanosoma_Li_KPDS	K++PDS	mismatch % reverse strand
GSM3003557_Zebrafish_all_w15_th-1_minus.cov.K.bedGraph.gz	Danio rerio	Zebrafish_Li_K	K+	coverage forward strand
GSM3003557_Zebrafish_all_w15_th-1_minus.hits.max.K.w50.25.bed.gz	Danio rerio	Zebrafish_Li_K	K+	OQs forward strand
GSM3003557_Zebrafish_all_w15_th-1_minus.K.bedGraph.gz	Danio rerio	Zebrafish_Li_K	K+	mismatch % forward strand
GSM3003557_Zebrafish_all_w15_th-1_plus.cov.K.bedGraph.gz	Danio rerio	Zebrafish_Li_K	K+	coverage reverse strand
GSM3003557_Zebrafish_all_w15_th-1_plus.hits.max.K.w50.25.bed.gz	Danio rerio	Zebrafish_Li_K	K+	OQs reverse strand
GSM3003557_Zebrafish_all_w15_th-1_plus.K.bedGraph.gz	Danio rerio	Zebrafish_Li_K	K+	mismatch % reverse strand
GSM3003558_Zebrafish_all_w15_th-1_minus.cov.PDS.bedGraph.gz	Danio rerio	Zebrafish_Li_KPDS	K++PDS	coverage forward strand
GSM3003558_Zebrafish_all_w15_th-1_minus.hits.max.PDS.w50.35.bed.gz	Danio rerio	Zebrafish_Li_KPDS	K++PDS	OQs forward strand
GSM3003558_Zebrafish_all_w15_th-1_minus.PDS.bedGraph.gz	Danio rerio	Zebrafish_Li_KPDS	K++PDS	mismatch % forward strand
GSM3003558_Zebrafish_all_w15_th-1_plus.cov.PDS.bedGraph.gz	Danio rerio	Zebrafish_Li_KPDS	K++PDS	coverage reverse strand
GSM3003558_Zebrafish_all_w15_th-1_plus.hits.max.PDS.w50.35.bed.gz	Danio rerio	Zebrafish_Li_KPDS	K++PDS	OQs reverse strand
GSM3003558_Zebrafish_all_w15_th-1_plus.PDS.bedGraph.gz	Danio rerio	Zebrafish_Li_KPDS	K++PDS	mismatch % reverse strand
